# Supplementary material for: Multi-tissue transcriptome analysis of two Begonia species reveals dynamic patterns of evolution in the chalcone synthase gene family
Source: Sci Rep. 2021 Sep 7;11:17773. doi: 10.1038/s41598-021-96854-y (PMC8423730; doi:10.1038/s41598-021-96854-y)
Supplement: Supplementary file 2 — Supplementary Information 2. [file 41598_2021_96854_MOESM2_ESM.fasta]

>PLE_TRINITY_DN8128_c0_g1_i1 len=1027 path=[2:0-171 4:172-178 5:179-347 6:348-387 7:388-415 9:416-445 10:446-450 12:451-465 13:466-513 14:514-535 16:536-543 18:544-544 19:545-567 20:568-568 22:569-636 25:637-706 33:707-729 35:730-768 39:769-819 42:820-844 43:
-------------------------------------------------------------------------------------------------------------------------------------------------------------------------------------------------------------------------------------------------------------------------------------------------------------------------------------------------------------------------------------------------------------------------------------------------------------ACGTCGTTTTCTGCACCACCACCTGCATCGATATGCCCGGGGCCGATTATCAGCTCACCAAGCTCTTAGGCCTCAGCCCGTCGGTCAAACGCCATATGATGTACCAGCAAGGGTGCTTTGCCGGCGGTTTGGTCCTCCGCCTGGCCAAGGATCTGGCTGAGAACAACAAAGGCGCACGTGTTCTGGTCGTTTGCTCGGAGATCTCCGCCGTTACCTTCCGCGGTCCGAGTGAAACCCACCTCGACAGTCTCCTTGGGCAGGCTCTGTTTGGCGACGGCGCCGCTGCTGTCATCGTCGGGTCAGACCCG---ATACCCGGAGTGGAGAAGCCGTTGTTCGAAATAGTCTCCTCTGCCCAAACGATTCTCCCCGACAGTGATGGGGCTATCGAGGGCCACCTCCGTAAAGTCGGCCTGACCTTCCACCTTCTCAAAGACGTTCCTGGTTTAATCTCGAAGAACATCGAGACAAGCTTGGTCGAGGCATTTAAGCCGTTGGGTATCTCGGATTGGAACTCAATTTTCTGGATCGTTCACCCAGGCGGTCCGGCGATCTTGGACCAGGTGGAGCTGAAACTCGGACTGAAGGAGGAGAAAATGCGAGCAACCAGACAGGTTTTGTCAGATTACGGCAACATGTCCAGCGCCTGCGTTTTG------------------------TTTGTCATGGACGAGATGAGGCGGGAATCGGTTAGCGACGGGTCGAAGACGACTGGAGAAGGGCTGGAGTGGGGGGTACTGTTCGGGTTCGGGCCGGGTCTCACCGTCGAGACGGTCGTTCTA---CACAGCGTCGCCGTTTAGAGGGTGATA
>Cs_Cucsa.155940.1
-----------------ATCAGTAATTAATAAAAACTCTTTCCATATCAAT-----GGCCTCCGTCGTGTCTGAAATCCGCAAGGCTCAGAGAGCCGACGGCCCCGCCACGGTTTTGGCGATTGGCACCGCCACACCACCGCATAGCGTTCTACAGTCGGACTATCCTGAC-------------------------------------------------------------------------TGTGTGAAAAGTCGATGATCAGAAAGCGACACATGTATCTGACGGAGGAGATTCTTCGGGAGAATCCGAATATGTGCGCGTACATGGCGCCTTCCTTAGACGCGCGTCAAGACATGGTGGTTGTTGAAGTACCAAAACTGGGAAAAGATGCGGCTTCAAAAGCTATTAAGGAGTGGGGCCAACCCAAATCCAAAATCACACATCTCATCTTCTGCACCACTTCCGGCGTCGACATGCCCGGCGCCGATTACCAACTCCTCAAGCTCCTCGGCCTCCGTCCCTCCGTCAAACGCTACATGATGTACCAGCAAGGATGCTTCGCTGGCGGAACCGTGCTCCGCCTCGCCAAGGATTTAGCGGAGAACAATAGAGGAGCCCGAGTGTTGGTCGTCTGCTCCGAGATCACCGCTGTCACCTTCCGTGGGCCCTCGGAGACTCATTTGGACTCTATGGTTGGTCAGGCGTTGTTTGGAGATGGTGCAGGGGCGGTGATTGTTGGGTCTGATCCG---GATCTGTCAGTGGAGCGGCCGTTGTACGAGTTGGTTTGGACCGGAGCGACGTTGTTGCCGGACTCCGAGGGAGCGATCGACGGACATTTGAGGGAAGTGGGACTCACCTTCCATTTGCTTAAAGATGTACCTGGCCTTATCTCTAAGAACATTGAGAAGAGTCTTAAAGAAGCATTTACACCACTTGGAATTAGCGATTGGAATTCCATTTTCTGGATTGCTCATCCTGGCGGCCCTGCCATTCTCGATCAGGTGGAGGCGAAACTAGGTCTAAAGGAGGAAAAGATGAGAGCAACTCGAGAGGTTCTAAGCGAGTATGGTAACATGTCAAGCGCGTGTGTGTTG------------------------TTTATAATGGATCAAATGAGGAAGAACTCTATGGAGGAAGGGAATTCAACAACCGGAGAAGGGCTCGAATGGGGAGTTTTGTTCGGGTTCGGGCCGGGGCTAACGGTGGAGACTGTGGTGCTA---CATAGTGTCAACATAAAGGAAAGCACC
>At_AT5G13930.1
AAGTTGGTGTATACTATAATGGTGA-------------------TGGCTGG-----TGCTTCTTCTTTGGATGAGATCAGACAGGCTCAGAGAGCTGATGGACCTGCAGGCATCTTGGCTATTGGCACTGCTAACCCTGAGAACCATGTGCTTCAGGCGGAGTATCCTGACTACTACTTCCGCATCACCA-----------------------------------------------------ATGTGCGACAAGTCGACAATTCGGAAACGTCACATGCATCTGACGGAGGAATTCCTCAAGGAAAACCCACACATGTGTGCTTACATGGCTCCTTCTCTGGACACCAGACAGGACATCGTGGTGGTCGAAGTCCCTAAGCTAGGCAAAGAAGCGGCAGTGAAGGCCATCAAGGAGTGGGGCCAGCCCAAGTCAAAGATCACTCATGTCGTCTTCTGCACTACCTCCGGCGTCGACATGCCTGGTGCTGACTACCAGCTCACCAAGCTTCTTGGTCTCCGTCCTTCCGTCAAGCGTCTCATGATGTACCAGCAAGGTTGCTTCGCCGGCGGTACTGTCCTCCGTATCGCTAAGGATCTCGCCGAGAACAATCGTGGAGCACGTGTCCTCGTTGTCTGCTCTGAGATCACAGCCGTTACCTTCCGTGGTCCCTCTGACACCCACCTTGACTCCCTCGTCGGTCAGGCTCTTTTCAGTGATGGCGCCGCCGCACTCATTGTGGGGTCGGACCCTGACACATCTGTCGGAGAGAAACCCATCTTTGAGATGGTGTCTGCCGCTCAGACCATCCTTCCAGACTCTGATGGTGCCATAGACGGACATTTGAGGGAAGTTGGTCTCACCTTCCATCTCCTCAAGGATGTTCCCGGCCTCATCTCCAAGAACATTGTGAAGAGTCTAGACGAAGCGTTTAAACCTTTGGGGATAAGTGACTGGAACTCCCTCTTCTGGATAGCCCACCCTGGAGGTCCAGCGATCCTAGACCAGGTGGAGATAAAGCTAGGACTAAAGGAAGAGAAGATGAGGGCGACACGTCACGTGTTGAGCGAGTATGGAAACATGTCGAGCGCGTGCGTTCTC------------------------TTCATACTAGACGAGATGAGGAGGAAGTCAGCTAAGGATGGTGTGGCCACGACAGGAGAAGGGTTGGAGTGGGGTGTCTTGTTTGGTTTCGGACCAGGTCTCACTGTTGAGACAGTCGTCTTG---CACAGCGTTCCTCTCTAAACAGAACGC
>Zm_NC_050099.1
-----------------AGTAGAAA-----CAGGATTCTTTTCGTGGACGTCGATGTGCCATGCTAGCTGCCATCGTCCCCACTGCACGGGGCAGACAGGGACCCCGTGCCGTCCCATCGACTCGACTACCTCAGGCCTGCAGCTAGCGCAACTCGTATAGAGAGATGGAATAGTACTCCATCAGCACGGCATTCCCACACCACTTGGATTTTGTCGACCTGACCGGCAAGCAACTAGCCCCTTCAGGCGACAAGTCGATGATCCGGAAGCGTTACATGCACCTGACGGAGGAGTTCCTGGCGGAGAACCCGAGCATGTGCGCGTACATGGCGCCGTCGCTGGACGCGCGGCAGGACGTGGTGGTGGTGGAGGTGCCGAAGCTGGGGAAGGCGGCGGCGCAGAAGGCGATCAAGGAGTGGGGGCAGCCAAAGTCGCGGATCACGCACCTGGTGTTCTGCACCACGTCCGGGGTGGACATGCCGGGCGCCGACTACCAGCTGACCAAGGCGCTGGGCCTGCGCCCCTCCGTGAACCGCCTCATGATGTACCAGCAGGGGTGCTTCGCGGGCGGCACGGTGCTGCGCGTGGCCAAGGACCTCGCGGAGAACAACCGCGGCGCGCGGGTGCTGGTGGTGTGCTCCGAGATCACGGCCGTCACGTTCCGCGGCCCCTCCGAGTCGCACCTCGACTCGCTCGTGGGCCAGGCGCTGTTCGGCGACGGCGCGGCGGCCGTGGTCGTGGGCGCCGACCCG---GACGACCGCGTCGAGCGCCCGCTCTTCCAGCTCGTCTCCGCCGCCCAGACCATCCTGCCCGACTCGGAGGGCGCCATCGACGGCCACCTCCGCGAGGTGGGGCTCACCTTCCACCTGCTCAAGGACGTGCCTGGCCTCATCTCCAAGAACATCGGCCGCGCGCTGGACGACGCGTTCAAGCCGCTCGGCATCTCCGACTGGAACTCCATCTTCTGGGTGGCGCACCCCGGCGGGCCCGCCATCCTCGACCAGGTGGAGGCCAAGGTCGGGCTGGACAAGGCCAGGATGCGCGCCACCCGCCACGTCCTCTCCGAGTACGGCAACATGTCCAGCGCCTGCGTCCTC------------------------TTCATCCTCGACGAGATGCGCAAGCGCTCCGCCGAGGACGGACAGGCCACCACGGGCGAGGGCCTCGACTGGGGCGTCCTCTTCGGCTTCGGCCCGGGACTCACCGTCGAGACCGTCGTGCTC---CACAGCGTCCCCATCACCACCGGAGCG
>CON_TRINITY_DN7494_c0_g1_i13
GTCTCGGTTGTGAAAAAAATGGTCA---------------------------------------CCGTCGAAGAAGTGCGCAGAGCTCAGAGGGCTGAGGGTCCGGCCACCGTCTTGGCCATCGGAACTGCAACGCCGCCGAACTGCGTCGACCAGAGCGCTTACCCTGATTACTACTTTCGGATCACTAACAGTGAACACAAAACTGA------------ACTGAAAGAGAAATTCAAGCGGATGTGCGAAAAATCGATGATCAAGAAGAGGTATATGTACTTGACGGAGGAGATTCTAAAGGAGAATCCCCATGTTTGTGCCTACGAAGCTCCTTCTATCGACGCTAGACAAGACATGGTGGTGGTAGAAGTTCCCCGGTTGGGAAAAGAGGCGGCGACGAAAGCTATAAAGGAATGGGGGCAGCCCAAATCCAAGATTACCCACGTTGTTTTCTGCACCACCAGTGGCGTCGATATGCCCGGAGCCGATTATCAGCTCACCAAGCTCTTAGGCCTCCGTCCGTCGGTCAAACGCCTTATGATGTACCAGCAAGGCTGCTTCGCCGGCGGCACGGTCCTCCGGCTGGCCAAGGATCTGGCTGAGAACAACAAAGGCGCACGTGTTCTGGTGGTTTGTTCGGAGATCACCGCCGTCACCTTCCGCGGCCCGAGTGAAAGTCACCTCGACAGTCTCGTTGGGCAGGCTCTGTTCGGCGACGGCGCCGCTGCTGTCATCGTGGGGTCAGACCCG---ATCCCCGGAGTGGAGAAGCCGTTGTTCGAAATGGTCTCCGCGGCCCAAACTATTCTTCCCGACAGCGAGGGAGCCATCGACGGCCATCTCCGAGAAGTCGGCCTGACCTTTCACCTTCTGAAAGACGTTCCTGGTTTGATCTCGAAGAACATCGAGAAAAGCTTGGTCGAGGCATTTAAGCCGTTGGGTATCTCGGATTGGAACTCGATTTTCTGGATCGCCCACCCCGGCGGTCCTGCGATCTTGGACCAGGTGGAGCTGAAGCTCGGACTGAAGGAGGAGAAAATGCGAGCAACCAGACAGGTTTTGTCAGATTACGGCAACATGTCAAGCGCCTGCGTTTTG------------------------TTCATCATGGACGAGATGAGGCGGAAATCGGTTGGCGACGGGTCGAAGACGACCGGAGAAGGGCTGGAGTGGGGGGTGCTGTTCGGGTTCGGGCCGGGGCTCACCGTCGAGACCGTGGTCTTA---CACAGTGTCGCCGTTTAGACAGTGACA
>PLE_TRINITY_DN4929_c0_g5_i2
-----------------------------------------------------------------------------------------------------------------------------------------------------------------------------------------------------------------------------------------------------------------------------------------------------------------------------------------------------------------------------------------------------------------------------------------------------------------------------------------------------------------------------------------------------------------------------------------------------------------------------------------------------------TTGCTCGGAGATCACCGCCGTTACCTTCCGCGGTCCGAGTGAAACCCACCTCGACAGTCTCGTTGGGCAGGCTCTGTTCGGCGACGGCGCTGGTGCTGTCATCGTCGGCTCAGACCCG---ATCCCCGGAGAGGAGAAGCCGTTGTTCGAAATGGTCTCCGCGGCCCAAACTATTCTTCCCGACAGCGAGGGAGCCATCGACGGCCATCTCCGAGAAGTCGGCCTGACCTTTCACCTTCTGAAAGACGTTCCTGGTTTGATCTCGAAGAACATCGAGAAAAGCTTGGTCGAGGCATTTAAGCCGTTGGGTATCTCGGATTGGAACTCGATTTTCT--------------------------------------------------------------------------------------------------------------------------------------------------------------------------------------------------------------------------------------------------------------------------------------------------------------------
>Hs_scaffold257_CHS
------------------------------------------------------------------------------------------------------------------------------------------------------------------------------------------------------------------------------------------------------------------------------------------------------------------------------------------------------------------------------------------------------------------------------------------------------------------------------------------GATATGCCCGGAGCCGATTATCAGCTCACCAAGCTGCTTGGTCTCCGACCATCAGTTAAGCGCCTTATGATGTACCAGCAAGGCTGCTTCGCCGGCGGCACTGTTCTCCGTCTTGCCAAGGATCTGGCCGAGAACAACAAAGGCGCTCGTGTTCTGGTGGTTTGCTCGGAGATCACAGCCGTCACCTTCCGAGGTCCCAGCGAAACCCACCTCGACAGTCTCGTCGGACAGGCTCTGTTC----------NNNNNNNNNNNNNNNNNNNNNNNNNNNNN---NNNNNNNNNNNNNNNNNNNNNNNNNNNNNNNNNNNNNNNNNNACCCAAACAATTCTCCCCGACAGCGATGGAGCTATCGACGGGCATCTCCGAGAAGTGGGCCTGACCTTCCACCTTCTCAAAGACGTTCCCGGTTTAATTTCGAAGAACATCGAGAAAAGCTTGGTGGAAGCATTTAAGCCGTTGGGAATCTCGGACTGGAACTCCCTTTTCTGGATCGCCCACCCCGGCGGTCCGGCGATCCTGGACCAGNNNNA-CTGAAACTGGGTCTGAAAGAGGAGAAAATGCGAGCAACCAGACAGGTTTTGTCAGATTACGGAAACATGTCGAGCGCGTGCGTTCTG------------------------TTTATTATGGAGGAGATGAGGAGGAAGTCGGCGGCAAATGGACTGAAGACGACCGGAGAAGGGCTGGAGTGGGGAGTGCTATTCGGGTTCGGGCCGGGGCTGACCGTGGAGACGGTGGTTCTANNNNNNNNCGTTGGCGTTTAGAGGGTG---
>PLE_TRINITY_DN4929_c0_g4_i3
TGGAGGAGAGAAAAGAATATGGTGA---------------------------------------CCGTTGAAGAAGTTTTCAGAGCTCAGAGGGCTGGCGGTCCGGCCACCGTCTTGGCCATCGGAACAGCCACCCCGCCCAATTGCATTGATCAGACCACTTATCCAGACTTGTACTTTCGCGTCACTAAGAGCGAGCACAAAACTGA------------GCTCAAACAGAAATTTAAGCGGATCTGCGAAAGATCGGCGATCAAGACGAGGTATATGCATTTGACAGAGGAAATTCTGAGGGAGAACCCCCAGATTTGTGCCTTTGAAGCTCCTTCTCTCGAAGCTAGACAAGACATGGCAGCGGTGGAGGTTCCCCGGCTTGGAAAAGAGGCGGCGACGAAAGCTATCAAGGAATGGGGACAGCCCAAATCAAAGATTACACACGTCGTTTTCTGCAGCACCACCGGCATGGATATGCCCGGATCCGACTACCAGCTCACCGTGCTCTTGGGCCTCGACCCGTCCGTTAAACGCCTTATGATTTACCAGCAAGGTTGCTTCGCCGGCGGTACGGTTCTCCGAGTGGCCAAGGATCTGGCTGAGAACCACAAAGGAGCTCGGGTTCTGGTGGTTTGCTCTGAGATCACGGCAGTCACATTCCGTGGTCCGAGCGCAAACCACATCGACAGTCTAGTTGGACAAGCTCTGTTCGGCGACGGCGCCGCCGCTCTCATCGTTGGCTCTGACCCT---ATCCCTGAAGTGGAAAAACCGTTGTTCCAAATAGTCTCCGCCGCTCAGACTATTCTTCCCGATAGCGATGGCGCTATAACCGGCCGTCTCAAGGAAATCGGCCTGACCTTGAACCTTGTGAAAGACGTCCCGGGGTTGATCACAAAGAACATCGAGAAAAGCTTGGTGGAGGCGTTCAAGCCGTTGGGCATCTCAGATTGGAACTCCATCTTCTGGATCGTCCACCCCGGGGGTCGGGCGATTGTGGACAAAGTGGAGCAGAAACTGGGTCTGAACGAGGAGAAAATGCTAACAACCAGACAAGTTCTATCAGACTATGGCAACTTATCCAGTGCTTCCGTTTTG------------------------TTCATCATGGACGAGATGAGGAAGAAGTCGGCGGCTGGCGGGCTGAAGACAACGGGCGAAGGACTGGAATGGGGAGTGCTGTTCGGGTTCGGGCCGGGCCTCACCGTGGAGACGGTGGTTCTG---CACAGCGTCGCCGTTTAACGTCTACCT
>CON_TRINITY_DN7494_c0_g4_i1
---------------------------------------------------------------------------------------------------------GCCACCGTCTTGGCCATCGGAACAGCCACCCCGCCCAATTGCATTCATCAGACCACTTATCCAGACTTGTACTTTCGCGTCACTCAGAGCGAGCACAAAACTGA------------GCTCAAACAGAAATTTAAGCGGATCTGCGACGGATCGGCGATCAAGACGAGGTATGTGCATTTGACAGAGGAAATTCTGAGGGAGAACCCCCAGATTTGTGCCTTCGAAGCTCCTTCTCTCGAAGCTAGACAAGACATGGCAGCGGTGGAGGTTCCCCGGCTTGGAAAAGAGGCGGCGGCGAAAGCTATCAAGGAATGGGGACAGCCCAAATCAACGATTACACACGTCGTTTTCTGCAGCACCACCGGCATGGATATGCCCGGATCCGACTACCAGCTCACCGTGCTCTTGGGCCTGGACCCGTCCGTTAAACGCCTTATGATTTGCCAGCATGGTTGCTTCGCCGGCGGTACGGTTCTCCGAGTGGCCAAGGATCTGGCTGAGAACCACAAAGGAGCTCGGGTTCTGGTGGTTTGCTCTGAGATCACGGCAGTCGCATTCCGTGGTCCGAGCGAAAGCCACATCGAAAGTCTAGTCGCACAAGCTCTGTTCGGCGACGGTGCCGCCGCTCTCATCGTTGGCTCTGACCCT---ATCCCTGAAGTGGAAAAACCGTTGTTCCAAATAGTCTCC-CCGCTCAGACTATTCTTCCCGATAGCGATGGCGCTATATCCGGCCGTCTCAAGGAAGTCGGCCTGACCTTGATCCTTG--------------------------------------------------------------------------------------------------------------------------------------------------------------------------------------------------------------------------------------------------------------------------------------------------------------------------------------------------------------------------------------------------------------------
>CON_TRINITY_DN7494_c0_g5_i1
TGCATCTACCAAGCTATAATGGTGA---------------------------------------CCGTCGAAGAGGTTCGCCGGGCTCAGCGTGCCGAGGGACCTGCCACCGTCTTGGCCATCGGCACTGCAACGCCCCCCAACTGCGTCGACCAGAGCACTTACCCTGATTACTACTTTCGCATCACCAACAGCGAGCACAAAACCGA------------GCTAAAAGAGAAATTCAAGCGCATGTGCGAGAAATCAATGATCAAGAAGCGTTACATGTATTTGACAGAGGAGATATTGAAGGATAATCCCCAAGTTTGTGCTTACGAGGCCCCCTCGCTGGACGCCAGGCAAGACATGGTGGTGGTCGAAGTGCCGAAGCTGGGTAAAGAAGCAGCTGCCAAGGCTATCAAAGAATGGGGCCAACCCAAATCTAAAATCACCCACGTCGTCTTCTGCACCACCAGCGGCGTCGACATGCCCGGAGCGGACTACCAACTCACCAAGCTCCTCGGCCTCCGCCCATCCGTCAAGCGCCTCATGATGTACCAGCAAGGCTGCTTCGCCGGCGGCACCGTTCTCCGACTTGCCAAGGATTTAGCCGAGAATAACAAAGGCGCTCGCGTCCTCGTAGTCTGCTCAGAGATCACCGCTGTCACTTTCCGTGGGCCGAGCGAAACCCACCTCGACAGTCTGGTCGGGCAAGCGTTGTTCGGAGATGGCGCAGCCGCTATTATAATCGGTGCTGACCCA---GTCCCATCAGTGGAGAAGCCATTGTTCGAGCTAGTCTCCGCCGCTCAAACCATTCTCCCAGACAGCGACGGAGCGATCGACGGCCATTTGCGGGAGGTGGGGCTGACATTTCACCTCCTCAAGGACGTTCCCGGCCTCATTTCCAAGAACATCGAAAAAAGCCTGGTGGAGGCCTTCAAGCCATTAGGTATCTCGGACTGGAACTCCCTCTTCTGGATAGCCCACCCCGGTGGTCCAGCGATTTTAGACCAAGTGGAAGCGAAGCTGAACCTGGAACCAGAAAAGCTCCGATCCACCAGACACGTTCTGGGGGAGTACGGAAACATGTCAAGCGCCTGCGTGCTG------------------------TTTATTCTGGATGAGATGCGAAGGAAGTCGAAGGAAGATGGGCTGAAGACGACGGGGGAAGGGCTGGAGTGGGGAGTGCTATTTGGGTTTGGGCCAGGTCTGACGGTAGAGACAGTTGTGCTC---CACAGTGTGGCAGCCTAGTGGCCTACA
>PLE_TRINITY_DN9097_c0_g2_i1
-------------------------------------------------------------------------------------------------------------------TGGCCATTGGCACTGCAACGCCCCCCAACTGCGTCGACCAGAGCACTTACCCTGATTACTACTTTCGCATCACCAACAGCGAGCACAAAACCGA------------GCTAAAAGAGAAATTCAAGCGCATGTGCGAGAAATCAATGATCAAGAAGCGTTACATGTATTTGACAGAGGAGATATTGAAGGATAATCCCCAAGTTTGTGCTTACGAGGCCCCCTCGCTGGACGCCAGGCAAGACATGGTGGTGGTCGAAGTGCCGAAGCTGGGTAAAGAAGCAGCTGCCAAGGCTATCAAAGAATGGGGCCAACCCAAATCTAAAATCACCCACGTCGTCTTCTGCACCACCAGCGGCGTCGACATGCCCGGAGCGGACTACCAACTCACCAAGCTCCTCGGCCTCCGCCCATCCGTCAAGCGCCTCATGATGTACCAGCAAGGCTGCTTCGCCGGCGGCACCGTTCTCCGACTTGCCAAGGATTTAGCCGAGAATAACAAAGGCGCTCGCGTCCTCGTAGTCTGCTCAGAGATCACCGCTGTCACTTTCCGTGGGCCGAGCGAAACCCACCTCGACAGTCTGGTCGGGCAAGCGTTGTTCGGAGATGGCGCAGCCGCTATTATAATCGGTGCTGACCCA---GTCCCATCAGTGGAGAAGCCATTGTTCGAGCTAGTCTCCGCCGCTCAAACCATTCTCCCAGACAGCGACGGAGCGATCGACGGCCATTTGCGGGAGGTGGGGCTGACATTTCACCTCCTCAAGGACGTTCCCGGCCTCATTTCCAAGAACATCGAAAAAAGCCTGGTGGAGGCCTTCAAGCCATTAGGTATCTCGGACTGGAACTCCCTCTTCTGGATAGCCCACCCCGGTGGTCCAGCGATTTTAGACCAAGTGGAAGCGAAGCTGAACCTGGACCCAGAAAAGCTCCGATCCACCAGACACGTTCTGGGGGAGTACGGAAACATGTCAAGCGCCTGCGTGCTG------------------------TTTATTCTGGATGAGATGCGAAGGAAGTCGAAGGAAGATGGGCTGAAGACGACGGGGGAAGGGCTGGAGTGGGGAGTGCTATTTGGGTTTGGGCCAGGTCTGACGGTAGAGACAGTTGTGCTC---CACAGTGTGGCAGCCTAGTGGCCTACA
>Hs_scaffold1442_CHS
TAGTTGGTGGACAAGAAAATGGTGA---------------------------------------CCGTCGAAGAAGTTCGAAGGGCTCAGAGAGCTGAAGGTCCGGCAACCGTCTTGGCCATCGGAACCGCCACGCCGGCCAACTGCGTCGATCAGAGTGCTTACCCGGACTACTACTTTCGCATCACTAACAGTGAACACAAGACTGA------------ACTCAAAGAGAAATTCAAGCGCATGTGTAAGANNNNNNNNNNNNNGAAGCGATATATGTACTTGACGGAGGAGATTTTGAAGGAGAACCCCCATGTGTGTGCCTACGAAGCTCCTTCTCTCGACGCCAGGCAAGATATGGTGGTCGTGGAAGTTCCGCGGCTCGGGAAAGAGGCAGCGACGAAAGCCATTAAAGAGTGGGGACAACCCAAATCCAAGATTACCCACCTCGTTTTTTGCACTACTAGCGGCGTCGATATGCCAGGAGCCGACTATCAGCTCACCAAGCTCTTAGGCCTCCGTCCATCGGTGAAACGTCTTATGATGTACCAGCAGGGCTGCTTCGCCGGCGGCACGGTTCTCAGGCTGGCCAAGGATCTGGCTGAG--------------------NNNNNNNNNNNNNNNNNNNNNNNNNNNNNNNNNCTTCCGCGGTCCCAGTGAAACCCACCTGGACAGTCTCGTCGGACAGGCTCTGTTCGGCGACGGCTCCGCCGCAGTGATCGTCGGGGCTGACCCG---ATACCTGGAGTGGAGAAACCATTGTTCGAAATGGTCTCCGCGGCCCAAACGATTCTCCCAGACAGCGATGGCGCCATCGACGGCCATCTCCGGGAAGTGGGCTTGACTTTCCACCTCCTTAAAGATGTCCCCGGCTTAATCTCGAAGAACATAGAAAAAGCCCTGGTGGAGGCGTTTAAGCCGTTGGGTATCTCCGATTGGAACTCTATTTTCTGGATCGCACACCCAGGCGGTCCGGCGATCTTGGACCAGGTAGAGCTGAAACTTGGTCTGAAAGAAGAGAAAATGCGAGCAACGAGACAGGTCCTGAGCGATTACGGTAACATGTCAAGTGCCTGCGTTTTG------------------------TTTATTTTGGATGAGATGAGGAGGAAGTCAGTGGCGGACGGGCTGAAGACGACCGGGGAAGGTCTGGAGTGGGGAGTCCTCTTCGGGTTCGGGCCGGGTCTGACCGTGGAGACGGTGGTTCTA---CACAGTGTGGCAGCCTAGAGAGTAGAG
>Hs_scaffold1145_CHS
ATAGTGGGTAGAGAAGAAATGGTGA---------------------------------------CCGTCGAAGAAGTTCGCAGAGCTCAGAGGGCTGAGGGTCCAGCCACCGTCTTGGCCATCGGAACTGCTACTCCCCCCAACTGCGTCGATCAGAGTGCTTACCCGGACTACTACTTTCGCATCACAAACAGTGAACACAAGACTGA------------ACTTAAAGAGAAATTCAAGCGCATGTGTAAGTAGTCGATGATCAAGAAGCGGTATTTGTACTTGACGGAGGAGATTTTGAAGGAGAATCCCCATGTCTGTGCCTACGAAGCTCCTTCTCTCGACGCCAGGCAAGATATGGTGGTGGTCGAAGTTCCCCGGCTCGGGAAAGAGGCAGCGACGAAGGCCATTAAAGAGTGGGGACAGCCCAAATCCAAGATTACCCACCTTGTTTTTTGCACCACCAGCGGCGTCGATATGCCCGGAGCCGATTATCAGCTCACCAAGCTCTTAGGCCTCCGTCCATCGGTCAAACGT---------------CNNNNNNNNNNNNNCGGCGGCACTGTTCTCAGGCTGGCCAAGGATCTGGCTGAGAATAACAAGGGAGCTCGCGTTCTTGTGGTTTGCTCGGAGATCACCGCCGTCACCTTCCGCGGCCCCAGTGAAACTCATCTCGACAGTCTCGTCGGACAGGCTCTGTTCGGAGATGGCTCCGCCGCTGTCATCGTCGGTGCTGACCCA---ATCCCTGGACTGGAGAAGCCATTGTTCGAAATGGTCTCCGTGGCCCAAACTATTCTCCCCGACAGCGATGGTGCTATCGACGGCCATCTCCGGGAAGTGGGCTTGACTTTCCACCTCCTGAAAGACGTCCCCGGTTTAATCTCAAAGAACATCGAGAAAAGCTTGGTGGAGGCGTTTAAGCCGTTGGGTATCTCCGATTGGAACTCCATTTTCTGGATCGCCCACCCTGGCGGTCCGGCGATCTTGGACCAGGTGGAGCTGAAACTGGGTCTGAAAGAGGAGAAAATGCGAGCCACCAGACAGGTCCTGTCAGACTACGGCAACATGTCGAGCGCCTGCGTTTTA------------------------TTCATTCTTGACGAGATGAGAAGGAGGTCGGTGGCCGACGGCCTGAAAACCACCGGGGAAGGACTCGAGTGGGGGGTGCTCTTCGGGTTCGGGCCGGGTCTCACCGTCGAGACGGTGGTTCTA---CACAGTGTCGCCGCTTAGAGGGTCAAC
>CON_TRINITY_DN7494_c0_g2_i3
TCTTGAATAGGGAAGAAAATGGTGA---------------------------------------CGGTCGAAGAAGTTCGCAGAGCTCAGAGGGCTGAAGGCCCTGCCACTGTCTTGGCCATTGGAACTGCAACTCCACCGAATTGCGTCGATCAGAGCACTTACCCGGACTACTACTTTCGCATCACTAACAGCGAGCATAAGACTGA------------GCTAAAAGAGAAATTCAAGCGCATGTGTAAGAAGTCGATGATCAAGAAACGGTATATGTACTTGACGGAGGAGATTTTGAAGGAGAACCCCCATGTTTGTGCCTACGAGGCTCCTTCTCTCGACGCTAGGCAAGATATGGTGGTTGTGGAGGTTCCCCGGCTCGGGAAGGAGGCAGCGGCGAAAGCTATTAAAGAGTGGGGACAGCCCAAATCCAAGATTACCCACGTTGTTTTCTGCACCACAAGCGGAGTCGATATGCCCGGAGCCGATTATCAGCTCACCAAGCTCTTAGGCCTCCGTCCGTCGGTCAAACGTCTTATGATGTACCAGCAAGGCTGCTTCGCCGGAGGCACAGTTCTCAGGATCGCCAAAGATCTTGCTGAGAACAACAAAGGTGCTCGTGTGCTCGTGGTTTGCTCGGAGATTACCGCCGTCACCTTCCGTGGTCCGAGTGAAACCCACCTCGACAGTCTCGTAGGACAAGCTCTTTTCGGTGACGGTTCCGCCGCTGTCATCGTCGGCTCGGACCCG---ATCCCCGGAGTGGAGAAGCCGCTGTTTGAAATGGTCTCCGCCGCCCAAACTATCCTCCCAGACAGTGACGGCGCCATCGACGGCCATCTACGGGAAGTGGGCTTGACTTTCCACCTTCTGAAAGACGTCCCCGGATTAATCTCGAAGAACATCGAGAAAAGCTTGGTGGAGGCGTTCAAGCCATTGGGTATCTCGGACTGGAACTCCCTTTTCTGGATCGCCCACCCCGGAGGTCCGGCAATCTTGGACCAGGTAGAGCAAAAACTTGGTCTGAAAGAAGAGAAGATGCGAGCGACCAGACAAGTGCTGAGCGACTACGGAAACATGTCAAGTGCCTGTGTTTTG------------------------TTCATATTGGACGAGATGAGAAGGAAGTCAGCCGCGGAGGGGCTGAAGACGACCGGAGAAGGGCTGGACTGGGGGGTGTTGTTCGGATTCGGGCCGGGTCTGACGGTGGAGACGGTGGTTCTA---CACAGTGTGGCCGCTTAGATGGTGAAG
>Hs_scaffold355_CHS
--------------------------------------------------------------------------------------------------------------------------------------------------------------------------------------------------------------------------------------------------------------------------------------------------------------------------------------------------------------------------------------------------------------------------------------------------------------------------------------------------------------------------------------------------------------------------------------------------------------------------------------------------TCTGGTGGTTTGCTCGGAGATCACAGCCGTCACCTTCCGAGGTCCCAGCGAAACCCACCTCGACAGTCTCGTCGGACAGGCTCTGTTCGGCGACGGCGCCGCCGCTGTTATAGTCGGCTCTGACCCG---ATTCCTGAAGTGGAGAAGCCATTGTTC-------------NNNNNNNNNNNNNNNNNNNNNNNNNNNNNNNAGCTATCGACGGGCATCTCCGAGAAGTGGGCCTGACCTTCCACCTTCTGAAAGACGTTCCCGGTTTAATCTCGAAGAACATCGAGAAAAGCTTGGTGGAAGCATTTAAGCCTTTGGGTATCTCGGATTGGAACTCCCTTTTCTGGATCGCCCACCCCGGCGGTCCGGCGATCCTGGACCAGGTGGAGCTGAAACTGGGTCTGAAAGAGGAGAAAATGCGAGCAACCAGACAGGTTTTGTCAGATTACGGAAACATGTCGAGCGCGTGCGTTCTGNNNNNNNNNNNNNNNNNNNNNNNNNNTATTATGGACGAGATGAGGAGGAAGTCGGCGGCAAATGGACTGAAGACGACCGGAGAAGGGCTGGAGTGGGGAGTGCTATTCGGGTTCGGGCCGGGGCTGACCGTGGAGACAGTGGTTCTA---CACAGTGTTGCTGTTTAGTGTGGCGTG
>Hs_C393485_CHS
-----------------------------------------------------------------------------------------------------------------------------------------------------------------------------------------------------------------------------------------------------------------------------------------------------------------------------------------------------------------------------------------------------------------------------------------------------------------------------------------------------------------------------------------------------------------------------------------------------------------------------------------------------------------GGAGATCACAGCCGTCACCTTCCGAGGTCCCAGCGAAACCCACCTCGACAGTCTCGTCGGACAGGCTCTGTTCGGCGACGGCGCCGCCGCTGTTATCGTCGGCTCTGACCCG---ATTCCTGAAGTGGAGAAGCCATTGTTCGAATTGGTGTCCGCCGCCCAAACGATTCTCCCCGACAGCGATGGAGCTATCGACGGGCATCTCCGAGAAGTGGGCCTGACCTTCCACCTTCTCAAAGACGTTCCCGGTTTAATCTCGAAGAACATCGAGAAAAGCTTGGTGGAAGCATTTAAGCCGTTGGGTATCTCGGATTGGAACTCCCTTTTCTGGATCGCCCACCCCGGCGGTCCGGCGATCCTGGACCAGGTGGAGCTGAAACTGGGCCTGAAAGAGGAGAAAATGCGAGCAACTCGACAGGTTTTGTCAAATTACGGAAACATGTCGAGCGCGTGCGTTCTG------------------------TTTATTATGGACGAGATGAGGAGGAAATCGGCGAGCGACGGCCTGAAGACGACCGGAGAAGGGCTGGAGTGGGGTGTGCTATTCGGGTTCGGGCCGGGTCTCACCGTCGAGACTGTGGTCCTA---CACAGTGTTGCTGTTTAGAAGATGGAC
>Hs_scaffold241_CHS
--------------------------------------------------------------------------------------------------------------------------------------------------------------------------------------------------------------------------------------------------------------------------------------------------------------------------------------------TCCTTCTCTGGATGCTAGACAAGACATGGTGGTGGTGGAGGTTCCCCGGCTGGGAAAAGAGGCGGCGATGAAAGCTATAAAGGAATGGGGACAGCCCAAATCCAAGATTACACACGTCGTTTTCTGCACCACTAGCGGCGTCGATATGCCCGGAGCCGATTATCAGCTCACCAAACTGCTTGGTCTCCGACCATCAGTTAAGCGCCTTATGATGTACCAGCAAGGCTGCTTCGCCGGCGGCACTGTACTCCGTCTTGCCAAGGATCTGGCGGAGAACAACAAAGGCGCTCGTGTTCTGGTGGTTTGCTCGGAGATCACAGCCGTTACCTTCCGAGGTCCCAGCGAAACCCACCTCGACAGTCTCGTCGGACAGGCTCTGTTCGGCGATGGCGCCGCCGCTGTGATCGTCGGCTCTGACCCA---ATTCCTGAAGTGGAGAAGCCATTGTTTGAATTGGTCTCCGCCGCCCAAACAATTCTCCCCGATAGCGATGGAGCTATCGACGGGCATCTCCGAGAAGTGGGCCTGACCTTCCACCTTCTCAAAGACGTTCCCGGTTTAATCTCAAAGAACATCGAGAAAAGCTTGGTGGAAGCATTTAAGCCGTTGGGAATCTCGGACTGGAACTCCCTTTTCTGGATCGCCCACCCAGGCGGTCCGGCGATCCTGGATCAGGTGGAGCTGAAACTGGGTCTGAAAGAGGAAAAAATGCGAGCGACGAGACAGGTTTTGTCAGATTACGGAAACATGTCGAGCGCCTGCGTTCTA-----NNNNNNNNNNNNNNNNNNNNNNNNNNNNNNNNNNNNGAGGAGGAAGTCGGCGGCAAATGGACTGAAGACGACCGGAGAAGGGCTGGAGTGGGGAGTGCTATTCGGGTTCGGGCCGGGGCTGACCGTGGAGACGGTGGTTCTA---CACAGTGTTGCTGTTTAGTGTGGCGTG
>PLE_TRINITY_DN4929_c0_g1_i2
-----------------------------------------------------------------------------------------------------------------------------------------------------------------------------------------------------------------------------------------------------------------------------------------------------------------------------------------------------------------------------------------------------------------------------------------------------------------------------------------------------------------------------------------------------------------------------------------------------------------------------------------------------------TTGCTCGGAGATCACCGCCGTTACCTTCCGCGGTCCGAGTGAAACCCACCTCGACAGTCTCGTAGGACAAGCTCTTTTCGGTGACGGTTCCGCCGCTGTCATCGTCGGCTCGGACCCG---ATCCCCGGAGTGGAGAAGCCGCTGTTTGAAATGGTCTCCGCCGCCCAAACTATCCTCCCAGACAGTGACGGCGCCATCGACGGCCATCTACGGGAAGTGGGCTTGACTTTCCACCTTCTGAAAGACGTCCCCGGATTAATCTCGAAGAACATCGAGAAAAGCTTGGTGGAGGCGTTCAAGCCATTGGGTATCTCGGACTGGAACTCCCTTTTCTGGATCGCCCACCCCGGAGGTCCGGCAATCTTGGACCAGGTAGAGCAAAAACTTGGTCTGAAAGAAGAGAAAATGCGAGCGACCAGACAAGTGCTGAGCGACTACGGAAACATGTCTAGTGCCTGCGTTTTG------------------------TTCATATTGGACGAGATGAGGAGGAAGTCAGCCGCGGAGGGGCTGAAGACGACCGGAGAAGGGCTGGAGTGGGGGGTTCTGTTCGGATTCGGGCCGGGTCTGACGGTGGAGACTGTGGTACTG---CACAGTGTCGAGGCTTAGAGGATGAAG
