# Supplementary material for: Multi-tissue transcriptome analysis of two Begonia species reveals dynamic patterns of evolution in the chalcone synthase gene family
Source: Sci Rep. 2021 Sep 7;11:17773. doi: 10.1038/s41598-021-96854-y (PMC8423730; doi:10.1038/s41598-021-96854-y)
Supplement: Supplementary file 3 — Supplementary Information 3. [file 41598_2021_96854_MOESM3_ESM.t15]

#NEXUS
begin taxa;
	dimensions ntax=18;
	taxlabels
	'At_AT5G13930.1'
	CON_TRINITY_DN7494_c0_g1_i13
	CON_TRINITY_DN7494_c0_g2_i3[&!color=#000000]
	CON_TRINITY_DN7494_c0_g4_i1
	CON_TRINITY_DN7494_c0_g5_i1
	'Cs_Cucsa.155940.1'
	Hs_C393485_CHS
	Hs_scaffold1145_CHS
	Hs_scaffold1442_CHS
	Hs_scaffold241_CHS
	Hs_scaffold257_CHS
	Hs_scaffold355_CHS
	PLE_TRINITY_DN4929_c0_g1_i2[&!color=#000000]
	PLE_TRINITY_DN4929_c0_g4_i3
	PLE_TRINITY_DN4929_c0_g5_i2
	PLE_TRINITY_DN8128_c0_g1_i1
	PLE_TRINITY_DN9097_c0_g2_i1
	'Zm_NC_050099.1'
;
end;

begin trees;
	tree tree_1 = [&R] (CON_TRINITY_DN7494_c0_g4_i1:0.027261,((((('Cs_Cucsa.155940.1'[&!rotate=false]:0.378218,('Zm_NC_050099.1':0.771394,'At_AT5G13930.1':0.201025)[&bootstraps=45]:0.080222)[&bootstraps=100,!rotate=true]:0.170824,(PLE_TRINITY_DN9097_c0_g2_i1:0.001854,CON_TRINITY_DN7494_c0_g5_i1:1.0E-6)[&bootstraps=100]:0.161095)[&bootstraps=82,!rotate=true]:0.094066,(Hs_C393485_CHS:0.030793,((Hs_scaffold241_CHS:0.02482,Hs_scaffold355_CHS:0.007796)[&bootstraps=73]:0.007553,Hs_scaffold257_CHS:0.012154)[&bootstraps=85]:0.011627)[&bootstraps=61,!rotate=false]:0.021513)[&bootstraps=83]:0.029965,(Hs_scaffold1145_CHS:0.056308,((PLE_TRINITY_DN4929_c0_g1_i2:0.015593,CON_TRINITY_DN7494_c0_g2_i3:0.014607)[&bootstraps=100]:0.076702,Hs_scaffold1442_CHS:0.063528)[&bootstraps=53]:0.015821)[&bootstraps=96]:0.03619)[&bootstraps=68]:0.006125,(PLE_TRINITY_DN8128_c0_g1_i1:0.069787,(PLE_TRINITY_DN4929_c0_g5_i2:0.012538,CON_TRINITY_DN7494_c0_g1_i13:0.016545)[&bootstraps=81]:0.012016)[&bootstraps=100]:0.035821)[&bootstraps=100]:0.198271,PLE_TRINITY_DN4929_c0_g4_i3:0.004102);
end;

begin figtree;
	set appearance.backgroundColorAttribute="Default";
	set appearance.backgroundColour=#ffffff;
	set appearance.branchColorAttribute="User selection";
	set appearance.branchColorGradient=false;
	set appearance.branchLineWidth=2.0;
	set appearance.branchMinLineWidth=0.0;
	set appearance.branchWidthAttribute="Fixed";
	set appearance.foregroundColour=#000000;
	set appearance.hilightingGradient=false;
	set appearance.selectionColour=#2d3680;
	set branchLabels.colorAttribute="User selection";
	set branchLabels.displayAttribute="Branch times";
	set branchLabels.fontName="sansserif";
	set branchLabels.fontSize=8;
	set branchLabels.fontStyle=0;
	set branchLabels.isShown=false;
	set branchLabels.significantDigits=4;
	set layout.expansion=0;
	set layout.layoutType="RECTILINEAR";
	set layout.zoom=0;
	set legend.attribute=null;
	set legend.fontSize=10.0;
	set legend.isShown=false;
	set legend.significantDigits=4;
	set nodeBars.barWidth=4.0;
	set nodeBars.displayAttribute=null;
	set nodeBars.isShown=false;
	set nodeLabels.colorAttribute="User selection";
	set nodeLabels.displayAttribute="bootstraps";
	set nodeLabels.fontName="Arial";
	set nodeLabels.fontSize=12;
	set nodeLabels.fontStyle=0;
	set nodeLabels.isShown=true;
	set nodeLabels.significantDigits=4;
	set nodeShapeExternal.colourAttribute=null;
	set nodeShapeExternal.isShown=false;
	set nodeShapeExternal.minSize=10.0;
	set nodeShapeExternal.scaleType=Width;
	set nodeShapeExternal.shapeType=Circle;
	set nodeShapeExternal.size=4.0;
	set nodeShapeExternal.sizeAttribute=null;
	set nodeShapeInternal.colourAttribute=null;
	set nodeShapeInternal.isShown=false;
	set nodeShapeInternal.minSize=10.0;
	set nodeShapeInternal.scaleType=Width;
	set nodeShapeInternal.shapeType=Circle;
	set nodeShapeInternal.size=4.0;
	set nodeShapeInternal.sizeAttribute=null;
	set polarLayout.alignTipLabels=false;
	set polarLayout.angularRange=0;
	set polarLayout.rootAngle=0;
	set polarLayout.rootLength=100;
	set polarLayout.showRoot=true;
	set radialLayout.spread=0.0;
	set rectilinearLayout.alignTipLabels=false;
	set rectilinearLayout.curvature=0;
	set rectilinearLayout.rootLength=100;
	set scale.offsetAge=0.0;
	set scale.rootAge=1.0;
	set scale.scaleFactor=1.0;
	set scale.scaleRoot=false;
	set scaleAxis.automaticScale=true;
	set scaleAxis.fontSize=8.0;
	set scaleAxis.isShown=false;
	set scaleAxis.lineWidth=1.0;
	set scaleAxis.majorTicks=1.0;
	set scaleAxis.minorTicks=0.5;
	set scaleAxis.origin=0.0;
	set scaleAxis.reverseAxis=false;
	set scaleAxis.showGrid=true;
	set scaleBar.automaticScale=true;
	set scaleBar.fontSize=16.0;
	set scaleBar.isShown=true;
	set scaleBar.lineWidth=2.0;
	set scaleBar.scaleRange=0.09;
	set tipLabels.colorAttribute="User selection";
	set tipLabels.displayAttribute="Names";
	set tipLabels.fontName="Arial";
	set tipLabels.fontSize=18;
	set tipLabels.fontStyle=0;
	set tipLabels.isShown=true;
	set tipLabels.significantDigits=4;
	set trees.order=false;
	set trees.orderType="increasing";
	set trees.rooting=true;
	set trees.rootingType="User Selection";
	set trees.transform=false;
	set trees.transformType="cladogram";
end;
