# Supplementary material for: Multi-tissue transcriptome analysis of two Begonia species reveals dynamic patterns of evolution in the chalcone synthase gene family
Source: Sci Rep. 2021 Sep 7;11:17773. doi: 10.1038/s41598-021-96854-y (PMC8423730; doi:10.1038/s41598-021-96854-y)
Supplement: Supplementary file 4 — Supplementary Information 4. [file 41598_2021_96854_MOESM4_ESM.xls]

#gene_id	transcript_id	sprot_Top_BLASTX_hit	RNAMMER	prot_id	prot_coords	sprot_Top_BLASTP_hit	Pfam	SignalP	TmHMM	eggnog	Kegg	gene_ontology_BLASTX	gene_ontology_BLASTP	gene_ontology_Pfam	transcript	peptide
TRINITY_DN6562_c0_g3	TRINITY_DN6562_c0_g3_i3	COX3_ARATH^COX3_ARATH^Q:14459-15253,H:1-265^97.74%ID^E:4e-146^RecName: Full=Cytochrome c oxidase subunit 3;^Eukaryota; Viridiplantae; Streptophyta; Embryophyta; Tracheophyta; Spermatophyta; Magnoliopsida; eudicotyledons; Gunneridae; Pentapetalae; rosids; malvids; Brassicales; Brassicaceae; Camelineae; Arabidopsis	.	TRINITY_DN6562_c0_g3_i3.p3	15184-15621[+]	YMF17_MARPO^YMF17_MARPO^Q:43-113,H:12-81^63.38%ID^E:5e-21^RecName: Full=Uncharacterized mitochondrial protein ymf17;^Eukaryota; Viridiplantae; Streptophyta; Embryophyta; Marchantiophyta; Marchantiopsida; Marchantiidae; Marchantiales; Marchantiaceae; Marchantia	.	.	.	.	KEGG:ath:ArthMp065`KEGG:ath:AT2G07687	GO:0016021^cellular_component^integral component of membrane`GO:0005743^cellular_component^mitochondrial inner membrane`GO:0005739^cellular_component^mitochondrion`GO:0004129^molecular_function^cytochrome-c oxidase activity`GO:0009055^molecular_function^electron transfer activity`GO:0015453^molecular_function^oxidoreduction-driven active transmembrane transporter activity`GO:0009060^biological_pr…	GO:0016020^cellular_component^membrane`GO:0005739^cellular_component^mitochondrion	.	.	.
TRINITY_DN7581_c3_g4	TRINITY_DN7581_c3_g4_i1	BIG_ARATH^BIG_ARATH^Q:15384-193,H:34-5096^64.26%ID^E:0^RecName: Full=Auxin transport protein BIG;^Eukaryota; Viridiplantae; Streptophyta; Embryophyta; Tracheophyta; Spermatophyta; Magnoliopsida; eudicotyledons; Gunneridae; Pentapetalae; rosids; malvids; Brassicales; Brassicaceae; Camelineae; Arabidopsis	.	TRINITY_DN7581_c3_g4_i1.p1	178-15468[-]	BIG_ARATH^BIG_ARATH^Q:29-5092,H:34-5096^64.2%ID^E:0^RecName: Full=Auxin transport protein BIG;^Eukaryota; Viridiplantae; Streptophyta; Embryophyta; Tracheophyta; Spermatophyta; Magnoliopsida; eudicotyledons; Gunneridae; Pentapetalae; rosids; malvids; Brassicales; Brassicaceae; Camelineae; Arabidopsis	PF00569.18^ZZ^Zinc finger, ZZ type^2600-2632^E:2.7e-09`PF13764.7^E3_UbLigase_R4^E3 ubiquitin-protein ligase UBR4^4173-5070^E:0	.	.	.	KEGG:ath:AT3G02260	GO:0005829^cellular_component^cytosol`GO:0016021^cellular_component^integral component of membrane`GO:0009506^cellular_component^plasmodesma`GO:0008270^molecular_function^zinc ion binding`GO:0009926^biological_process^auxin polar transport`GO:0009734^biological_process^auxin-activated signaling pathway`GO:0048281^biological_process^inflorescence morphogenesis`GO:0010311^biological_process^lateral…	GO:0005829^cellular_component^cytosol`GO:0016021^cellular_component^integral component of membrane`GO:0009506^cellular_component^plasmodesma`GO:0008270^molecular_function^zinc ion binding`GO:0009926^biological_process^auxin polar transport`GO:0009734^biological_process^auxin-activated signaling pathway`GO:0048281^biological_process^inflorescence morphogenesis`GO:0010311^biological_process^lateral…	GO:0008270^molecular_function^zinc ion binding	.	.
TRINITY_DN6936_c2_g4	TRINITY_DN6936_c2_g4_i2	PBL19_ARATH^PBL19_ARATH^Q:14723-13980,H:127-371^64.92%ID^E:3e-105^RecName: Full=Probable serine/threonine-protein kinase PBL19 {ECO:0000305};^Eukaryota; Viridiplantae; Streptophyta; Embryophyta; Tracheophyta; Spermatophyta; Magnoliopsida; eudicotyledons; Gunneridae; Pentapetalae; rosids; malvids; Brassicales; Brassicaceae; Camelineae; Arabidopsis	.	TRINITY_DN6936_c2_g4_i2.p1	118-13194[+]	VP13A_DICDI^VP13A_DICDI^Q:1-779,H:2-803^24.79%ID^E:7e-52^RecName: Full=Putative vacuolar protein sorting-associated protein 13A;^Eukaryota; Amoebozoa; Evosea; Eumycetozoa; Dictyostelia; Dictyosteliales; Dictyosteliaceae; Dictyostelium`VP13A_DICDI^VP13A_DICDI^Q:3819-4048,H:3108-3311^28.7%ID^E:3e-17^RecName: Full=Putative vacuolar protein sorting-associated protein 13A;^Eukaryota; Amoebozoa; Evosea…	PF12624.8^Chorein_N^N-terminal region of Chorein or VPS13^2-108^E:2.5e-31`PF16908.6^VPS13^Vacuolar sorting-associated protein 13, N-terminal^133-374^E:5.8e-66`PF16910.6^VPS13_mid_rpt^Repeating coiled region of VPS13^559-780^E:6.8e-31`PF00169.30^PH^PH domain^802-910^E:3.4e-08`PF06101.12^Vps62^Vacuolar protein sorting-associated protein 62^1992-2152^E:6.3e-13`PF06101.12^Vps62^Vacuolar protein sorti…	.	.	.	KEGG:ddi:DDB_G0286725	GO:0005886^cellular_component^plasma membrane`GO:0009536^cellular_component^plastid`GO:0005524^molecular_function^ATP binding`GO:0004674^molecular_function^protein serine/threonine kinase activity`GO:0045087^biological_process^innate immune response	GO:0019898^cellular_component^extrinsic component of membrane`GO:0005794^cellular_component^Golgi apparatus`GO:0045053^biological_process^protein retention in Golgi apparatus`GO:0006623^biological_process^protein targeting to vacuole	.	.	.
TRINITY_DN6936_c2_g4	TRINITY_DN6936_c2_g4_i2	PBL19_ARATH^PBL19_ARATH^Q:14723-13980,H:127-371^64.92%ID^E:3e-105^RecName: Full=Probable serine/threonine-protein kinase PBL19 {ECO:0000305};^Eukaryota; Viridiplantae; Streptophyta; Embryophyta; Tracheophyta; Spermatophyta; Magnoliopsida; eudicotyledons; Gunneridae; Pentapetalae; rosids; malvids; Brassicales; Brassicaceae; Camelineae; Arabidopsis	.	TRINITY_DN6936_c2_g4_i2.p2	13902-14765[-]	PBL19_ARATH^PBL19_ARATH^Q:15-262,H:127-371^64.92%ID^E:8e-119^RecName: Full=Probable serine/threonine-protein kinase PBL19 {ECO:0000305};^Eukaryota; Viridiplantae; Streptophyta; Embryophyta; Tracheophyta; Spermatophyta; Magnoliopsida; eudicotyledons; Gunneridae; Pentapetalae; rosids; malvids; Brassicales; Brassicaceae; Camelineae; Arabidopsis	PF07714.18^PK_Tyr_Ser-Thr^Protein tyrosine and serine/threonine kinase^19-256^E:1.5e-39`PF00069.26^Pkinase^Protein kinase domain^19-254^E:1.1e-38	.	.	.	KEGG:ath:AT5G47070	GO:0005886^cellular_component^plasma membrane`GO:0009536^cellular_component^plastid`GO:0005524^molecular_function^ATP binding`GO:0004674^molecular_function^protein serine/threonine kinase activity`GO:0045087^biological_process^innate immune response	GO:0005886^cellular_component^plasma membrane`GO:0009536^cellular_component^plastid`GO:0005524^molecular_function^ATP binding`GO:0004674^molecular_function^protein serine/threonine kinase activity`GO:0045087^biological_process^innate immune response	GO:0004672^molecular_function^protein kinase activity`GO:0006468^biological_process^protein phosphorylation`GO:0005524^molecular_function^ATP binding	.	.
TRINITY_DN7240_c0_g1	TRINITY_DN7240_c0_g1_i1	SACS_MOUSE^SACS_MOUSE^Q:14440-8759,H:89-1999^26.45%ID^E:1e-123^RecName: Full=Sacsin;^Eukaryota; Metazoa; Chordata; Craniata; Vertebrata; Euteleostomi; Mammalia; Eutheria; Euarchontoglires; Glires; Rodentia; Myomorpha; Muroidea; Muridae; Murinae; Mus; Mus`SACS_MOUSE^SACS_MOUSE^Q:10318-5711,H:89-1585^24.39%ID^E:8e-79^RecName: Full=Sacsin;^Eukaryota; Metazoa; Chordata; Craniata; Vertebrata; Euteleos…	.	TRINITY_DN7240_c0_g1_i1.p1	203-14485[-]	SACS_MOUSE^SACS_MOUSE^Q:16-1909,H:89-1999^26.45%ID^E:1e-123^RecName: Full=Sacsin;^Eukaryota; Metazoa; Chordata; Craniata; Vertebrata; Euteleostomi; Mammalia; Eutheria; Euarchontoglires; Glires; Rodentia; Myomorpha; Muroidea; Muridae; Murinae; Mus; Mus`SACS_MOUSE^SACS_MOUSE^Q:1390-3039,H:89-1715^23.87%ID^E:3e-81^RecName: Full=Sacsin;^Eukaryota; Metazoa; Chordata; Craniata; Vertebrata; Euteleostomi…	PF13920.7^zf-C3HC4_3^Zinc finger, C3HC4 type (RING finger)^4713-4753^E:1.8e-08	.	.	.	KEGG:mmu:50720	GO:0005737^cellular_component^cytoplasm`GO:0051087^molecular_function^chaperone binding`GO:0030544^molecular_function^Hsp70 protein binding`GO:0050750^molecular_function^low-density lipoprotein particle receptor binding	GO:0005737^cellular_component^cytoplasm`GO:0051087^molecular_function^chaperone binding`GO:0030544^molecular_function^Hsp70 protein binding`GO:0050750^molecular_function^low-density lipoprotein particle receptor binding	.	.	.
TRINITY_DN6793_c0_g1	TRINITY_DN6793_c0_g1_i4	VP13A_DICDI^VP13A_DICDI^Q:13445-11250,H:2-722^23.62%ID^E:5e-40^RecName: Full=Putative vacuolar protein sorting-associated protein 13A;^Eukaryota; Amoebozoa; Evosea; Eumycetozoa; Dictyostelia; Dictyosteliales; Dictyosteliaceae; Dictyostelium`VP13A_DICDI^VP13A_DICDI^Q:1667-1077,H:3108-3283^36.04%ID^E:7e-24^RecName: Full=Putative vacuolar protein sorting-associated protein 13A;^Eukaryota; Amoebozoa;…	.	TRINITY_DN6793_c0_g1_i4.p1	624-13445[-]	VP13A_DICDI^VP13A_DICDI^Q:1-827,H:2-818^22.95%ID^E:8e-45^RecName: Full=Putative vacuolar protein sorting-associated protein 13A;^Eukaryota; Amoebozoa; Evosea; Eumycetozoa; Dictyostelia; Dictyosteliales; Dictyosteliaceae; Dictyostelium`VP13A_DICDI^VP13A_DICDI^Q:3927-4123,H:3108-3283^36.04%ID^E:4e-24^RecName: Full=Putative vacuolar protein sorting-associated protein 13A;^Eukaryota; Amoebozoa; Evose…	PF12624.8^Chorein_N^N-terminal region of Chorein or VPS13^2-115^E:4.4e-31`PF16908.6^VPS13^Vacuolar sorting-associated protein 13, N-terminal^139-395^E:4.4e-66`PF16910.6^VPS13_mid_rpt^Repeating coiled region of VPS13^588-815^E:7.1e-36`PF06101.12^Vps62^Vacuolar protein sorting-associated protein 62^2008-2179^E:5.4e-11`PF06101.12^Vps62^Vacuolar protein sorting-associated protein 62^2262-2412^E:1.2e-…	.	.	.	KEGG:ddi:DDB_G0286725	GO:0019898^cellular_component^extrinsic component of membrane`GO:0005794^cellular_component^Golgi apparatus`GO:0045053^biological_process^protein retention in Golgi apparatus`GO:0006623^biological_process^protein targeting to vacuole	GO:0019898^cellular_component^extrinsic component of membrane`GO:0005794^cellular_component^Golgi apparatus`GO:0045053^biological_process^protein retention in Golgi apparatus`GO:0006623^biological_process^protein targeting to vacuole	.	.	.
TRINITY_DN7417_c0_g4	TRINITY_DN7417_c0_g4_i1	UPL1_ARATH^UPL1_ARATH^Q:203-11434,H:1-3681^62.35%ID^E:0^RecName: Full=E3 ubiquitin-protein ligase UPL1;^Eukaryota; Viridiplantae; Streptophyta; Embryophyta; Tracheophyta; Spermatophyta; Magnoliopsida; eudicotyledons; Gunneridae; Pentapetalae; rosids; malvids; Brassicales; Brassicaceae; Camelineae; Arabidopsis	.	TRINITY_DN7417_c0_g4_i1.p1	203-11437[+]	UPL1_ARATH^UPL1_ARATH^Q:1-3744,H:1-3681^62.43%ID^E:0^RecName: Full=E3 ubiquitin-protein ligase UPL1;^Eukaryota; Viridiplantae; Streptophyta; Embryophyta; Tracheophyta; Spermatophyta; Magnoliopsida; eudicotyledons; Gunneridae; Pentapetalae; rosids; malvids; Brassicales; Brassicaceae; Camelineae; Arabidopsis	PF06012.13^DUF908^Domain of Unknown Function (DUF908)^85-146^E:3.2e-12`PF06012.13^DUF908^Domain of Unknown Function (DUF908)^206-360^E:4.2e-24`PF06025.13^DUF913^Domain of Unknown Function (DUF913)^421-789^E:1.2e-87`PF00627.32^UBA^UBA/TS-N domain^1295-1332^E:9.4e-08`PF02809.21^UIM^Ubiquitin interaction motif^1341-1354^E:0.015`PF02809.21^UIM^Ubiquitin interaction motif^2190-2196^E:7400`PF14377.7^UB…	.	.	.	KEGG:ath:AT1G55860	GO:0005737^cellular_component^cytoplasm`GO:0005829^cellular_component^cytosol`GO:0005739^cellular_component^mitochondrion`GO:0005634^cellular_component^nucleus`GO:0009506^cellular_component^plasmodesma`GO:0000151^cellular_component^ubiquitin ligase complex`GO:0061630^molecular_function^ubiquitin protein ligase activity`GO:0004842^molecular_function^ubiquitin-protein transferase activity`GO:004573…	GO:0005737^cellular_component^cytoplasm`GO:0005829^cellular_component^cytosol`GO:0005739^cellular_component^mitochondrion`GO:0005634^cellular_component^nucleus`GO:0009506^cellular_component^plasmodesma`GO:0000151^cellular_component^ubiquitin ligase complex`GO:0061630^molecular_function^ubiquitin protein ligase activity`GO:0004842^molecular_function^ubiquitin-protein transferase activity`GO:004573…	GO:0004842^molecular_function^ubiquitin-protein transferase activity	.	.
TRINITY_DN6667_c0_g1	TRINITY_DN6667_c0_g1_i1	BCHA1_ARATH^BCHA1_ARATH^Q:505-11289,H:1-3580^73.25%ID^E:0^RecName: Full=Protein SPIRRIG {ECO:0000303|PubMed:19392685};^Eukaryota; Viridiplantae; Streptophyta; Embryophyta; Tracheophyta; Spermatophyta; Magnoliopsida; eudicotyledons; Gunneridae; Pentapetalae; rosids; malvids; Brassicales; Brassicaceae; Camelineae; Arabidopsis	.	TRINITY_DN6667_c0_g1_i1.p1	478-11301[+]	BCHA1_ARATH^BCHA1_ARATH^Q:10-3604,H:1-3580^73.2%ID^E:0^RecName: Full=Protein SPIRRIG {ECO:0000303|PubMed:19392685};^Eukaryota; Viridiplantae; Streptophyta; Embryophyta; Tracheophyta; Spermatophyta; Magnoliopsida; eudicotyledons; Gunneridae; Pentapetalae; rosids; malvids; Brassicales; Brassicaceae; Camelineae; Arabidopsis	PF14844.7^PH_BEACH^PH domain associated with Beige/BEACH^2901-2952^E:5.2e-09`PF02138.19^Beach^Beige/BEACH domain^2991-3270^E:1e-115`PF00400.33^WD40^WD domain, G-beta repeat^3401-3434^E:0.014	.	.	.	KEGG:ath:AT1G03060	GO:0005737^cellular_component^cytoplasm`GO:0000932^cellular_component^P-body`GO:0071472^biological_process^cellular response to salt stress`GO:0080001^biological_process^mucilage extrusion from seed coat`GO:0009825^biological_process^multidimensional cell growth`GO:0033962^biological_process^P-body assembly`GO:1904580^biological_process^regulation of intracellular mRNA localization`GO:1903335^bio…	GO:0005737^cellular_component^cytoplasm`GO:0000932^cellular_component^P-body`GO:0071472^biological_process^cellular response to salt stress`GO:0080001^biological_process^mucilage extrusion from seed coat`GO:0009825^biological_process^multidimensional cell growth`GO:0033962^biological_process^P-body assembly`GO:1904580^biological_process^regulation of intracellular mRNA localization`GO:1903335^bio…	GO:0005515^molecular_function^protein binding	.	.
TRINITY_DN7417_c0_g2	TRINITY_DN7417_c0_g2_i1	UPL1_ARATH^UPL1_ARATH^Q:7000-11301,H:2203-3681^47.2%ID^E:0^RecName: Full=E3 ubiquitin-protein ligase UPL1;^Eukaryota; Viridiplantae; Streptophyta; Embryophyta; Tracheophyta; Spermatophyta; Magnoliopsida; eudicotyledons; Gunneridae; Pentapetalae; rosids; malvids; Brassicales; Brassicaceae; Camelineae; Arabidopsis`UPL1_ARATH^UPL1_ARATH^Q:367-6621,H:9-2096^36.16%ID^E:0^RecName: Full=E3 ubiquitin-pro…	.	TRINITY_DN7417_c0_g2_i1.p1	277-11304[+]	UPL1_ARATH^UPL1_ARATH^Q:31-3675,H:9-3681^39.84%ID^E:0^RecName: Full=E3 ubiquitin-protein ligase UPL1;^Eukaryota; Viridiplantae; Streptophyta; Embryophyta; Tracheophyta; Spermatophyta; Magnoliopsida; eudicotyledons; Gunneridae; Pentapetalae; rosids; malvids; Brassicales; Brassicaceae; Camelineae; Arabidopsis	PF06012.13^DUF908^Domain of Unknown Function (DUF908)^109-411^E:1.2e-32`PF06025.13^DUF913^Domain of Unknown Function (DUF913)^474-804^E:1.7e-61`PF00627.32^UBA^UBA/TS-N domain^1304-1341^E:2.7e-06`PF02809.21^UIM^Ubiquitin interaction motif^1349-1362^E:0.006`PF14377.7^UBM^Ubiquitin binding region^2586-2614^E:2.4e-08`PF14377.7^UBM^Ubiquitin binding region^2625-2652^E:4.5e-11`PF14377.7^UBM^Ubiquitin b…	.	.	.	KEGG:ath:AT1G55860	GO:0005737^cellular_component^cytoplasm`GO:0005829^cellular_component^cytosol`GO:0005739^cellular_component^mitochondrion`GO:0005634^cellular_component^nucleus`GO:0009506^cellular_component^plasmodesma`GO:0000151^cellular_component^ubiquitin ligase complex`GO:0061630^molecular_function^ubiquitin protein ligase activity`GO:0004842^molecular_function^ubiquitin-protein transferase activity`GO:004573…	GO:0005737^cellular_component^cytoplasm`GO:0005829^cellular_component^cytosol`GO:0005739^cellular_component^mitochondrion`GO:0005634^cellular_component^nucleus`GO:0009506^cellular_component^plasmodesma`GO:0000151^cellular_component^ubiquitin ligase complex`GO:0061630^molecular_function^ubiquitin protein ligase activity`GO:0004842^molecular_function^ubiquitin-protein transferase activity`GO:004573…	GO:0004842^molecular_function^ubiquitin-protein transferase activity	.	.
TRINITY_DN7100_c0_g1	TRINITY_DN7100_c0_g1_i1	ACC1_ARATH^ACC1_ARATH^Q:10835-4095,H:3-2253^79.66%ID^E:0^RecName: Full=Acetyl-CoA carboxylase 1;^Eukaryota; Viridiplantae; Streptophyta; Embryophyta; Tracheophyta; Spermatophyta; Magnoliopsida; eudicotyledons; Gunneridae; Pentapetalae; rosids; malvids; Brassicales; Brassicaceae; Camelineae; Arabidopsis	.	TRINITY_DN7100_c0_g1_i1.p1	4089-10886[-]	ACC1_ARATH^ACC1_ARATH^Q:18-2264,H:3-2253^79.66%ID^E:0^RecName: Full=Acetyl-CoA carboxylase 1;^Eukaryota; Viridiplantae; Streptophyta; Embryophyta; Tracheophyta; Spermatophyta; Magnoliopsida; eudicotyledons; Gunneridae; Pentapetalae; rosids; malvids; Brassicales; Brassicaceae; Camelineae; Arabidopsis	PF00289.23^Biotin_carb_N^Biotin carboxylase, N-terminal domain^48-167^E:4.2e-31`PF02786.18^CPSase_L_D2^Carbamoyl-phosphate synthase L chain, ATP binding domain^214-397^E:2.6e-46`PF02222.23^ATP-grasp^ATP-grasp domain^216-367^E:1.5e-07`PF02655.15^ATP-grasp_3^ATP-grasp domain^221-369^E:5.3e-09`PF07478.14^Dala_Dala_lig_C^D-ala D-ala ligase C-terminus^222-366^E:0.00016`PF02785.20^Biotin_carb_C^Biotin …	.	.	.	KEGG:ath:AT1G36160	GO:0005829^cellular_component^cytosol`GO:0005634^cellular_component^nucleus`GO:0005886^cellular_component^plasma membrane`GO:0003989^molecular_function^acetyl-CoA carboxylase activity`GO:0005524^molecular_function^ATP binding`GO:0004075^molecular_function^biotin carboxylase activity`GO:0046872^molecular_function^metal ion binding`GO:0009793^biological_process^embryo development ending in seed dor…	GO:0005829^cellular_component^cytosol`GO:0005634^cellular_component^nucleus`GO:0005886^cellular_component^plasma membrane`GO:0003989^molecular_function^acetyl-CoA carboxylase activity`GO:0005524^molecular_function^ATP binding`GO:0004075^molecular_function^biotin carboxylase activity`GO:0046872^molecular_function^metal ion binding`GO:0009793^biological_process^embryo development ending in seed dor…	GO:0005524^molecular_function^ATP binding`GO:0046872^molecular_function^metal ion binding`GO:0008716^molecular_function^D-alanine-D-alanine ligase activity`GO:0003989^molecular_function^acetyl-CoA carboxylase activity`GO:0006633^biological_process^fatty acid biosynthetic process	.	.
TRINITY_DN7100_c0_g1	TRINITY_DN7100_c0_g1_i1	ACC1_ARATH^ACC1_ARATH^Q:10835-4095,H:3-2253^79.66%ID^E:0^RecName: Full=Acetyl-CoA carboxylase 1;^Eukaryota; Viridiplantae; Streptophyta; Embryophyta; Tracheophyta; Spermatophyta; Magnoliopsida; eudicotyledons; Gunneridae; Pentapetalae; rosids; malvids; Brassicales; Brassicaceae; Camelineae; Arabidopsis	.	TRINITY_DN7100_c0_g1_i1.p2	583-3918[-]	PP349_ARATH^PP349_ARATH^Q:1-1111,H:1-1089^46.64%ID^E:0^RecName: Full=Pentatricopeptide repeat-containing protein MRL1, chloroplastic;^Eukaryota; Viridiplantae; Streptophyta; Embryophyta; Tracheophyta; Spermatophyta; Magnoliopsida; eudicotyledons; Gunneridae; Pentapetalae; rosids; malvids; Brassicales; Brassicaceae; Camelineae; Arabidopsis	PF01535.21^PPR^PPR repeat^431-452^E:0.055`PF01535.21^PPR^PPR repeat^489-518^E:0.061`PF17177.5^PPR_long^Pentacotripeptide-repeat region of PRORP^489-660^E:8.9e-20`PF13812.7^PPR_3^Pentatricopeptide repeat domain^489-535^E:0.0019`PF13812.7^PPR_3^Pentatricopeptide repeat domain^510-568^E:2.8e-08`PF13041.7^PPR_2^PPR repeat family^525-570^E:4.9e-11`PF01535.21^PPR^PPR repeat^525-554^E:0.00016`PF13812.7^…	.	.	.	KEGG:ath:AT4G34830	GO:0005829^cellular_component^cytosol`GO:0005634^cellular_component^nucleus`GO:0005886^cellular_component^plasma membrane`GO:0003989^molecular_function^acetyl-CoA carboxylase activity`GO:0005524^molecular_function^ATP binding`GO:0004075^molecular_function^biotin carboxylase activity`GO:0046872^molecular_function^metal ion binding`GO:0009793^biological_process^embryo development ending in seed dor…	GO:0009507^cellular_component^chloroplast`GO:0048255^biological_process^mRNA stabilization	.	.	.
TRINITY_DN3084_c0_g1	TRINITY_DN3084_c0_g1_i1	VP13E_DICDI^VP13E_DICDI^Q:2778-880,H:3082-3639^25.04%ID^E:9e-37^RecName: Full=Putative vacuolar protein sorting-associated protein 13E;^Eukaryota; Amoebozoa; Evosea; Eumycetozoa; Dictyostelia; Dictyosteliales; Dictyosteliaceae; Dictyostelium	.	TRINITY_DN3084_c0_g1_i1.p1	283-10686[-]	VP13E_DICDI^VP13E_DICDI^Q:2637-3306,H:3082-3673^25.58%ID^E:1e-43^RecName: Full=Putative vacuolar protein sorting-associated protein 13E;^Eukaryota; Amoebozoa; Evosea; Eumycetozoa; Dictyostelia; Dictyosteliales; Dictyosteliaceae; Dictyostelium`VP13E_DICDI^VP13E_DICDI^Q:197-453,H:352-588^25.09%ID^E:8e-09^RecName: Full=Putative vacuolar protein sorting-associated protein 13E;^Eukaryota; Amoebozoa; E…	PF12624.8^Chorein_N^N-terminal region of Chorein or VPS13^2-115^E:1.7e-35`PF16908.6^VPS13^Vacuolar sorting-associated protein 13, N-terminal^135-365^E:7.2e-36`PF16910.6^VPS13_mid_rpt^Repeating coiled region of VPS13^591-810^E:1.7e-17`PF06650.13^SHR-BD^SHR-binding domain of vacuolar-sorting associated protein 13^2432-2692^E:2.7e-25`PF16909.6^VPS13_C^Vacuolar-sorting-associated 13 protein C-termina…	.	.	.	KEGG:ddi:DDB_G0268886	GO:0019898^cellular_component^extrinsic component of membrane`GO:0005794^cellular_component^Golgi apparatus`GO:0045053^biological_process^protein retention in Golgi apparatus`GO:0006623^biological_process^protein targeting to vacuole	GO:0019898^cellular_component^extrinsic component of membrane`GO:0005794^cellular_component^Golgi apparatus`GO:0045053^biological_process^protein retention in Golgi apparatus`GO:0006623^biological_process^protein targeting to vacuole	.	.	.
TRINITY_DN7575_c0_g6	TRINITY_DN7575_c0_g6_i2	YMF16_ARATH^YMF16_ARATH^Q:1221-418,H:1-267^88.06%ID^E:1e-134^RecName: Full=Uncharacterized tatC-like protein ymf16;^Eukaryota; Viridiplantae; Streptophyta; Embryophyta; Tracheophyta; Spermatophyta; Magnoliopsida; eudicotyledons; Gunneridae; Pentapetalae; rosids; malvids; Brassicales; Brassicaceae; Camelineae; Arabidopsis	.	TRINITY_DN7575_c0_g6_i2.p1	415-1299[-]	YMF16_ARATH^YMF16_ARATH^Q:27-294,H:1-267^88.06%ID^E:4e-154^RecName: Full=Uncharacterized tatC-like protein ymf16;^Eukaryota; Viridiplantae; Streptophyta; Embryophyta; Tracheophyta; Spermatophyta; Magnoliopsida; eudicotyledons; Gunneridae; Pentapetalae; rosids; malvids; Brassicales; Brassicaceae; Camelineae; Arabidopsis	PF00902.19^TatC^Sec-independent protein translocase protein (TatC)^44-253^E:6.9e-32	.	.	.	KEGG:ath:ArthMp050	GO:0016021^cellular_component^integral component of membrane`GO:0031966^cellular_component^mitochondrial membrane`GO:0033281^cellular_component^TAT protein transport complex`GO:0009977^molecular_function^proton motive force dependent protein transmembrane transporter activity`GO:0065002^biological_process^intracellular protein transmembrane transport`GO:0043953^biological_process^protein transpor…	GO:0016021^cellular_component^integral component of membrane`GO:0031966^cellular_component^mitochondrial membrane`GO:0033281^cellular_component^TAT protein transport complex`GO:0009977^molecular_function^proton motive force dependent protein transmembrane transporter activity`GO:0065002^biological_process^intracellular protein transmembrane transport`GO:0043953^biological_process^protein transpor…	GO:0016021^cellular_component^integral component of membrane	.	.
TRINITY_DN5761_c0_g1	TRINITY_DN5761_c0_g1_i2	BCHB_ARATH^BCHB_ARATH^Q:8265-478,H:19-2604^63.96%ID^E:0^RecName: Full=BEACH domain-containing protein B {ECO:0000303|PubMed:25618824};^Eukaryota; Viridiplantae; Streptophyta; Embryophyta; Tracheophyta; Spermatophyta; Magnoliopsida; eudicotyledons; Gunneridae; Pentapetalae; rosids; malvids; Brassicales; Brassicaceae; Camelineae; Arabidopsis	.	TRINITY_DN5761_c0_g1_i2.p1	457-10203[-]	BCHB_ARATH^BCHB_ARATH^Q:647-3242,H:19-2604^64.11%ID^E:0^RecName: Full=BEACH domain-containing protein B {ECO:0000303|PubMed:25618824};^Eukaryota; Viridiplantae; Streptophyta; Embryophyta; Tracheophyta; Spermatophyta; Magnoliopsida; eudicotyledons; Gunneridae; Pentapetalae; rosids; malvids; Brassicales; Brassicaceae; Camelineae; Arabidopsis	PF15787.6^DUF4704^Domain of unknown function (DUF4704)^1326-1605^E:5.3e-71`PF16057.6^DUF4800^Domain of unknown function (DUF4800)^2191-2292^E:1.9e-07`PF14844.7^PH_BEACH^PH domain associated with Beige/BEACH^2493-2545^E:5.4e-11`PF02138.19^Beach^Beige/BEACH domain^2588-2864^E:2.2e-119`PF00400.33^WD40^WD domain, G-beta repeat^3001-3035^E:5.4e-05`PF00400.33^WD40^WD domain, G-beta repeat^3064-3097^E:0…	.	.	.	KEGG:ath:AT1G58230	GO:0005739^cellular_component^mitochondrion	GO:0005739^cellular_component^mitochondrion	GO:0005515^molecular_function^protein binding	.	.
TRINITY_DN7617_c0_g1	TRINITY_DN7617_c0_g1_i3	SEN1_YEAST^SEN1_YEAST^Q:3890-6421,H:1117-1853^30.25%ID^E:5e-81^RecName: Full=Helicase SEN1;^Eukaryota; Fungi; Dikarya; Ascomycota; Saccharomycotina; Saccharomycetes; Saccharomycetales; Saccharomycetaceae; Saccharomyces	.	TRINITY_DN7617_c0_g1_i3.p3	7547-7912[-]	.	.	.	.	.	KEGG:sce:YLR430W	GO:0005737^cellular_component^cytoplasm`GO:0035649^cellular_component^Nrd1 complex`GO:0016604^cellular_component^nuclear body`GO:0005634^cellular_component^nucleus`GO:0005657^cellular_component^replication fork`GO:0043139^molecular_function^5'-3' DNA helicase activity`GO:0033678^molecular_function^5'-3' DNA/RNA helicase activity`GO:0032574^molecular_function^5'-3' RNA helicase activity`GO:0005524…	.	.	.	.
TRINITY_DN7617_c0_g1	TRINITY_DN7617_c0_g1_i3	SEN1_YEAST^SEN1_YEAST^Q:3890-6421,H:1117-1853^30.25%ID^E:5e-81^RecName: Full=Helicase SEN1;^Eukaryota; Fungi; Dikarya; Ascomycota; Saccharomycotina; Saccharomycetes; Saccharomycetales; Saccharomycetaceae; Saccharomyces	.	TRINITY_DN7617_c0_g1_i3.p1	197-7225[+]	SEN1_YEAST^SEN1_YEAST^Q:1232-2075,H:1117-1853^30.37%ID^E:3e-83^RecName: Full=Helicase SEN1;^Eukaryota; Fungi; Dikarya; Ascomycota; Saccharomycotina; Saccharomycetes; Saccharomycetales; Saccharomycetaceae; Saccharomyces	PF13086.7^AAA_11^AAA domain^1465-1840^E:5.4e-57`PF13087.7^AAA_12^AAA domain^1848-2053^E:3.4e-60	.	.	.	KEGG:sce:YLR430W	GO:0005737^cellular_component^cytoplasm`GO:0035649^cellular_component^Nrd1 complex`GO:0016604^cellular_component^nuclear body`GO:0005634^cellular_component^nucleus`GO:0005657^cellular_component^replication fork`GO:0043139^molecular_function^5'-3' DNA helicase activity`GO:0033678^molecular_function^5'-3' DNA/RNA helicase activity`GO:0032574^molecular_function^5'-3' RNA helicase activity`GO:0005524…	GO:0005737^cellular_component^cytoplasm`GO:0035649^cellular_component^Nrd1 complex`GO:0016604^cellular_component^nuclear body`GO:0005634^cellular_component^nucleus`GO:0005657^cellular_component^replication fork`GO:0043139^molecular_function^5'-3' DNA helicase activity`GO:0033678^molecular_function^5'-3' DNA/RNA helicase activity`GO:0032574^molecular_function^5'-3' RNA helicase activity`GO:0005524…	.	.	.
TRINITY_DN7617_c0_g1	TRINITY_DN7617_c0_g1_i3	SEN1_YEAST^SEN1_YEAST^Q:3890-6421,H:1117-1853^30.25%ID^E:5e-81^RecName: Full=Helicase SEN1;^Eukaryota; Fungi; Dikarya; Ascomycota; Saccharomycotina; Saccharomycetes; Saccharomycetales; Saccharomycetaceae; Saccharomyces	.	TRINITY_DN7617_c0_g1_i3.p2	8340-10091[-]	MTEF6_ARATH^MTEF6_ARATH^Q:307-577,H:50-324^29.45%ID^E:2e-29^RecName: Full=Transcription termination factor MTERF6, chloroplastic/mitochondrial {ECO:0000305};^Eukaryota; Viridiplantae; Streptophyta; Embryophyta; Tracheophyta; Spermatophyta; Magnoliopsida; eudicotyledons; Gunneridae; Pentapetalae; rosids; malvids; Brassicales; Brassicaceae; Camelineae; Arabidopsis`MTEF6_ARATH^MTEF6_ARATH^Q:249-404,…	PF02536.15^mTERF^mTERF^269-574^E:1.3e-93	.	.	.	KEGG:ath:AT4G38160	GO:0005737^cellular_component^cytoplasm`GO:0035649^cellular_component^Nrd1 complex`GO:0016604^cellular_component^nuclear body`GO:0005634^cellular_component^nucleus`GO:0005657^cellular_component^replication fork`GO:0043139^molecular_function^5'-3' DNA helicase activity`GO:0033678^molecular_function^5'-3' DNA/RNA helicase activity`GO:0032574^molecular_function^5'-3' RNA helicase activity`GO:0005524…	GO:0009507^cellular_component^chloroplast`GO:0005739^cellular_component^mitochondrion`GO:0003690^molecular_function^double-stranded DNA binding`GO:0003723^molecular_function^RNA binding`GO:0009658^biological_process^chloroplast organization`GO:0032502^biological_process^developmental process`GO:0006353^biological_process^DNA-templated transcription, termination`GO:0006355^biological_process^regul…	GO:0003690^molecular_function^double-stranded DNA binding`GO:0006355^biological_process^regulation of transcription, DNA-templated	.	.
TRINITY_DN7218_c0_g1	TRINITY_DN7218_c0_g1_i2	Y8328_DICDI^Y8328_DICDI^Q:8860-9699,H:3459-3749^25%ID^E:1e-20^RecName: Full=Protein DDB_G0268328;^Eukaryota; Amoebozoa; Evosea; Eumycetozoa; Dictyostelia; Dictyosteliales; Dictyosteliaceae; Dictyostelium`Y8328_DICDI^Y8328_DICDI^Q:6820-7608,H:2638-2904^21.21%ID^E:1e-05^RecName: Full=Protein DDB_G0268328;^Eukaryota; Amoebozoa; Evosea; Eumycetozoa; Dictyostelia; Dictyosteliales; Dictyosteliaceae; Di…	.	TRINITY_DN7218_c0_g1_i2.p2	189-3650[+]	.	.	.	.	.	KEGG:ddi:DDB_G0268328	GO:0005737^cellular_component^cytoplasm	.	.	.	.
TRINITY_DN7218_c0_g1	TRINITY_DN7218_c0_g1_i2	Y8328_DICDI^Y8328_DICDI^Q:8860-9699,H:3459-3749^25%ID^E:1e-20^RecName: Full=Protein DDB_G0268328;^Eukaryota; Amoebozoa; Evosea; Eumycetozoa; Dictyostelia; Dictyosteliales; Dictyosteliaceae; Dictyostelium`Y8328_DICDI^Y8328_DICDI^Q:6820-7608,H:2638-2904^21.21%ID^E:1e-05^RecName: Full=Protein DDB_G0268328;^Eukaryota; Amoebozoa; Evosea; Eumycetozoa; Dictyostelia; Dictyosteliales; Dictyosteliaceae; Di…	.	TRINITY_DN7218_c0_g1_i2.p1	4102-9954[+]	Y8328_DICDI^Y8328_DICDI^Q:1582-1866,H:3454-3749^24.92%ID^E:1e-21^RecName: Full=Protein DDB_G0268328;^Eukaryota; Amoebozoa; Evosea; Eumycetozoa; Dictyostelia; Dictyosteliales; Dictyosteliaceae; Dictyostelium`Y8328_DICDI^Y8328_DICDI^Q:907-1188,H:2638-2920^21.86%ID^E:3e-11^RecName: Full=Protein DDB_G0268328;^Eukaryota; Amoebozoa; Evosea; Eumycetozoa; Dictyostelia; Dictyosteliales; Dictyosteliaceae; …	PF14649.7^Spatacsin_C^Spatacsin C-terminus^1584-1859^E:4.2e-68	.	.	.	KEGG:ddi:DDB_G0268328	GO:0005737^cellular_component^cytoplasm	GO:0005737^cellular_component^cytoplasm	.	.	.
TRINITY_DN7360_c0_g2	TRINITY_DN7360_c0_g2_i6	PSKR1_ARATH^PSKR1_ARATH^Q:3432-388,H:1-1008^63.47%ID^E:0^RecName: Full=Phytosulfokine receptor 1 {ECO:0000303|PubMed:16829587};^Eukaryota; Viridiplantae; Streptophyta; Embryophyta; Tracheophyta; Spermatophyta; Magnoliopsida; eudicotyledons; Gunneridae; Pentapetalae; rosids; malvids; Brassicales; Brassicaceae; Camelineae; Arabidopsis	.	TRINITY_DN7360_c0_g2_i6.p1	4729-8271[-]	.	.	.	.	.	KEGG:ath:AT2G02220	GO:0016021^cellular_component^integral component of membrane`GO:0005886^cellular_component^plasma membrane`GO:0005524^molecular_function^ATP binding`GO:0004383^molecular_function^guanylate cyclase activity`GO:0001653^molecular_function^peptide receptor activity`GO:0004672^molecular_function^protein kinase activity`GO:0004674^molecular_function^protein serine/threonine kinase activity`GO:0045087^b…	.	.	.	.
TRINITY_DN7360_c0_g2	TRINITY_DN7360_c0_g2_i6	PSKR1_ARATH^PSKR1_ARATH^Q:3432-388,H:1-1008^63.47%ID^E:0^RecName: Full=Phytosulfokine receptor 1 {ECO:0000303|PubMed:16829587};^Eukaryota; Viridiplantae; Streptophyta; Embryophyta; Tracheophyta; Spermatophyta; Magnoliopsida; eudicotyledons; Gunneridae; Pentapetalae; rosids; malvids; Brassicales; Brassicaceae; Camelineae; Arabidopsis	.	TRINITY_DN7360_c0_g2_i6.p2	382-3432[-]	PSKR1_ARATH^PSKR1_ARATH^Q:1-1015,H:1-1008^63.47%ID^E:0^RecName: Full=Phytosulfokine receptor 1 {ECO:0000303|PubMed:16829587};^Eukaryota; Viridiplantae; Streptophyta; Embryophyta; Tracheophyta; Spermatophyta; Magnoliopsida; eudicotyledons; Gunneridae; Pentapetalae; rosids; malvids; Brassicales; Brassicaceae; Camelineae; Arabidopsis	PF08263.13^LRRNT_2^Leucine rich repeat N-terminal domain^31-68^E:2.2e-06`PF00560.34^LRR_1^Leucine Rich Repeat^87-104^E:18000`PF12799.8^LRR_4^Leucine Rich repeats (2 copies)^107-144^E:4.4e-06`PF00560.34^LRR_1^Leucine Rich Repeat^107-125^E:0.95`PF13516.7^LRR_6^Leucine Rich repeat^108-116^E:930`PF13855.7^LRR_8^Leucine rich repeat^130-189^E:1.7e-10`PF13516.7^LRR_6^Leucine Rich repeat^130-144^E:1.3`PF…	.	.	.	KEGG:ath:AT2G02220	GO:0016021^cellular_component^integral component of membrane`GO:0005886^cellular_component^plasma membrane`GO:0005524^molecular_function^ATP binding`GO:0004383^molecular_function^guanylate cyclase activity`GO:0001653^molecular_function^peptide receptor activity`GO:0004672^molecular_function^protein kinase activity`GO:0004674^molecular_function^protein serine/threonine kinase activity`GO:0045087^b…	GO:0016021^cellular_component^integral component of membrane`GO:0005886^cellular_component^plasma membrane`GO:0005524^molecular_function^ATP binding`GO:0004383^molecular_function^guanylate cyclase activity`GO:0001653^molecular_function^peptide receptor activity`GO:0004672^molecular_function^protein kinase activity`GO:0004674^molecular_function^protein serine/threonine kinase activity`GO:0045087^b…	GO:0005515^molecular_function^protein binding`GO:0004672^molecular_function^protein kinase activity`GO:0005524^molecular_function^ATP binding`GO:0006468^biological_process^protein phosphorylation	.	.
TRINITY_DN7360_c0_g2	TRINITY_DN7360_c0_g2_i6	PSKR1_ARATH^PSKR1_ARATH^Q:3432-388,H:1-1008^63.47%ID^E:0^RecName: Full=Phytosulfokine receptor 1 {ECO:0000303|PubMed:16829587};^Eukaryota; Viridiplantae; Streptophyta; Embryophyta; Tracheophyta; Spermatophyta; Magnoliopsida; eudicotyledons; Gunneridae; Pentapetalae; rosids; malvids; Brassicales; Brassicaceae; Camelineae; Arabidopsis	.	TRINITY_DN7360_c0_g2_i6.p3	8834-9784[-]	SINA3_ARATH^SINA3_ARATH^Q:1-314,H:1-325^78.77%ID^E:0^RecName: Full=E3 ubiquitin-protein ligase SINAT3 {ECO:0000305};^Eukaryota; Viridiplantae; Streptophyta; Embryophyta; Tracheophyta; Spermatophyta; Magnoliopsida; eudicotyledons; Gunneridae; Pentapetalae; rosids; malvids; Brassicales; Brassicaceae; Camelineae; Arabidopsis	PF03145.17^Sina^Seven in absentia protein family^96-295^E:1.9e-78	.	.	.	KEGG:ath:AT3G61790	GO:0016021^cellular_component^integral component of membrane`GO:0005886^cellular_component^plasma membrane`GO:0005524^molecular_function^ATP binding`GO:0004383^molecular_function^guanylate cyclase activity`GO:0001653^molecular_function^peptide receptor activity`GO:0004672^molecular_function^protein kinase activity`GO:0004674^molecular_function^protein serine/threonine kinase activity`GO:0045087^b…	GO:0005737^cellular_component^cytoplasm`GO:0061630^molecular_function^ubiquitin protein ligase activity`GO:0008270^molecular_function^zinc ion binding`GO:0007275^biological_process^multicellular organism development`GO:0006511^biological_process^ubiquitin-dependent protein catabolic process	GO:0006511^biological_process^ubiquitin-dependent protein catabolic process`GO:0007275^biological_process^multicellular organism development`GO:0005634^cellular_component^nucleus	.	.
TRINITY_DN7360_c0_g2	TRINITY_DN7360_c0_g2_i6	PSKR1_ARATH^PSKR1_ARATH^Q:3432-388,H:1-1008^63.47%ID^E:0^RecName: Full=Phytosulfokine receptor 1 {ECO:0000303|PubMed:16829587};^Eukaryota; Viridiplantae; Streptophyta; Embryophyta; Tracheophyta; Spermatophyta; Magnoliopsida; eudicotyledons; Gunneridae; Pentapetalae; rosids; malvids; Brassicales; Brassicaceae; Camelineae; Arabidopsis	.	TRINITY_DN7360_c0_g2_i6.p4	3633-4175[+]	YUID_BACSU^YUID_BACSU^Q:40-173,H:10-154^46.94%ID^E:1e-30^RecName: Full=Uncharacterized membrane protein YuiD;^Bacteria; Firmicutes; Bacilli; Bacillales; Bacillaceae; Bacillus	PF02681.15^DUF212^Divergent PAP2 family^36-168^E:6.2e-48	.	.	COG1963^Acid phosphatase vanadium-dependent haloperoxidase related	KEGG:bsu:BSU32060	GO:0016021^cellular_component^integral component of membrane`GO:0005886^cellular_component^plasma membrane`GO:0005524^molecular_function^ATP binding`GO:0004383^molecular_function^guanylate cyclase activity`GO:0001653^molecular_function^peptide receptor activity`GO:0004672^molecular_function^protein kinase activity`GO:0004674^molecular_function^protein serine/threonine kinase activity`GO:0045087^b…	GO:0016021^cellular_component^integral component of membrane`GO:0005886^cellular_component^plasma membrane	.	.	.
TRINITY_DN4498_c0_g1	TRINITY_DN4498_c0_g1_i1	VP13C_DICDI^VP13C_DICDI^Q:8449-9174,H:3368-3672^23.55%ID^E:4e-10^RecName: Full=Putative vacuolar protein sorting-associated protein 13C;^Eukaryota; Amoebozoa; Evosea; Eumycetozoa; Dictyostelia; Dictyosteliales; Dictyosteliaceae; Dictyostelium	.	TRINITY_DN4498_c0_g1_i1.p2	8020-9816[+]	VP13C_DICDI^VP13C_DICDI^Q:144-385,H:3368-3672^23.38%ID^E:2e-11^RecName: Full=Putative vacuolar protein sorting-associated protein 13C;^Eukaryota; Amoebozoa; Evosea; Eumycetozoa; Dictyostelia; Dictyosteliales; Dictyosteliaceae; Dictyostelium	PF16909.6^VPS13_C^Vacuolar-sorting-associated 13 protein C-terminal^182-318^E:2.7e-08	.	.	.	KEGG:ddi:DDB_G0267422	GO:0019898^cellular_component^extrinsic component of membrane`GO:0005794^cellular_component^Golgi apparatus`GO:0000045^biological_process^autophagosome assembly`GO:0031154^biological_process^culmination involved in sorocarp development`GO:0045324^biological_process^late endosome to vacuole transport`GO:0016236^biological_process^macroautophagy`GO:0045053^biological_process^protein retention in Go…	GO:0019898^cellular_component^extrinsic component of membrane`GO:0005794^cellular_component^Golgi apparatus`GO:0000045^biological_process^autophagosome assembly`GO:0031154^biological_process^culmination involved in sorocarp development`GO:0045324^biological_process^late endosome to vacuole transport`GO:0016236^biological_process^macroautophagy`GO:0045053^biological_process^protein retention in Go…	.	.	.
TRINITY_DN4498_c0_g1	TRINITY_DN4498_c0_g1_i1	VP13C_DICDI^VP13C_DICDI^Q:8449-9174,H:3368-3672^23.55%ID^E:4e-10^RecName: Full=Putative vacuolar protein sorting-associated protein 13C;^Eukaryota; Amoebozoa; Evosea; Eumycetozoa; Dictyostelia; Dictyosteliales; Dictyosteliaceae; Dictyostelium	.	TRINITY_DN4498_c0_g1_i1.p1	3-7733[+]	.	PF06650.13^SHR-BD^SHR-binding domain of vacuolar-sorting associated protein 13^2285-2564^E:5.3e-16	.	.	.	KEGG:ddi:DDB_G0267422	GO:0019898^cellular_component^extrinsic component of membrane`GO:0005794^cellular_component^Golgi apparatus`GO:0000045^biological_process^autophagosome assembly`GO:0031154^biological_process^culmination involved in sorocarp development`GO:0045324^biological_process^late endosome to vacuole transport`GO:0016236^biological_process^macroautophagy`GO:0045053^biological_process^protein retention in Go…	.	.	.	.
TRINITY_DN7586_c0_g1	TRINITY_DN7586_c0_g1_i8	Y2913_ARATH^Y2913_ARATH^Q:7398-9677,H:4-779^42.48%ID^E:1e-175^RecName: Full=G-type lectin S-receptor-like serine/threonine-protein kinase At2g19130;^Eukaryota; Viridiplantae; Streptophyta; Embryophyta; Tracheophyta; Spermatophyta; Magnoliopsida; eudicotyledons; Gunneridae; Pentapetalae; rosids; malvids; Brassicales; Brassicaceae; Camelineae; Arabidopsis	.	TRINITY_DN7586_c0_g1_i8.p5	3020-3337[-]	.	.	.	.	.	KEGG:ath:AT2G19130	GO:0016021^cellular_component^integral component of membrane`GO:0005886^cellular_component^plasma membrane`GO:0005524^molecular_function^ATP binding`GO:0005516^molecular_function^calmodulin binding`GO:0030246^molecular_function^carbohydrate binding`GO:0004674^molecular_function^protein serine/threonine kinase activity`GO:0048544^biological_process^recognition of pollen	.	.	.	.
TRINITY_DN7586_c0_g1	TRINITY_DN7586_c0_g1_i8	Y2913_ARATH^Y2913_ARATH^Q:7398-9677,H:4-779^42.48%ID^E:1e-175^RecName: Full=G-type lectin S-receptor-like serine/threonine-protein kinase At2g19130;^Eukaryota; Viridiplantae; Streptophyta; Embryophyta; Tracheophyta; Spermatophyta; Magnoliopsida; eudicotyledons; Gunneridae; Pentapetalae; rosids; malvids; Brassicales; Brassicaceae; Camelineae; Arabidopsis	.	TRINITY_DN7586_c0_g1_i8.p1	7374-9803[+]	Y2913_ARATH^Y2913_ARATH^Q:9-768,H:4-779^43.05%ID^E:0^RecName: Full=G-type lectin S-receptor-like serine/threonine-protein kinase At2g19130;^Eukaryota; Viridiplantae; Streptophyta; Embryophyta; Tracheophyta; Spermatophyta; Magnoliopsida; eudicotyledons; Gunneridae; Pentapetalae; rosids; malvids; Brassicales; Brassicaceae; Camelineae; Arabidopsis	PF01453.25^B_lectin^D-mannose binding lectin^77-180^E:2.7e-31`PF00954.21^S_locus_glycop^S-locus glycoprotein domain^221-313^E:6.3e-18`PF08276.12^PAN_2^PAN-like domain^340-391^E:2.3e-07`PF07714.18^PK_Tyr_Ser-Thr^Protein tyrosine and serine/threonine kinase^484-752^E:1.7e-39`PF00069.26^Pkinase^Protein kinase domain^485-752^E:2.7e-46	.	.	.	KEGG:ath:AT2G19130	GO:0016021^cellular_component^integral component of membrane`GO:0005886^cellular_component^plasma membrane`GO:0005524^molecular_function^ATP binding`GO:0005516^molecular_function^calmodulin binding`GO:0030246^molecular_function^carbohydrate binding`GO:0004674^molecular_function^protein serine/threonine kinase activity`GO:0048544^biological_process^recognition of pollen	GO:0016021^cellular_component^integral component of membrane`GO:0005886^cellular_component^plasma membrane`GO:0005524^molecular_function^ATP binding`GO:0005516^molecular_function^calmodulin binding`GO:0030246^molecular_function^carbohydrate binding`GO:0004674^molecular_function^protein serine/threonine kinase activity`GO:0048544^biological_process^recognition of pollen	GO:0048544^biological_process^recognition of pollen`GO:0004672^molecular_function^protein kinase activity`GO:0006468^biological_process^protein phosphorylation`GO:0005524^molecular_function^ATP binding	.	.
TRINITY_DN7586_c0_g1	TRINITY_DN7586_c0_g1_i8	Y2913_ARATH^Y2913_ARATH^Q:7398-9677,H:4-779^42.48%ID^E:1e-175^RecName: Full=G-type lectin S-receptor-like serine/threonine-protein kinase At2g19130;^Eukaryota; Viridiplantae; Streptophyta; Embryophyta; Tracheophyta; Spermatophyta; Magnoliopsida; eudicotyledons; Gunneridae; Pentapetalae; rosids; malvids; Brassicales; Brassicaceae; Camelineae; Arabidopsis	.	TRINITY_DN7586_c0_g1_i8.p4	305-1114[-]	EXPB3_ARATH^EXPB3_ARATH^Q:10-267,H:4-260^71.04%ID^E:4e-135^RecName: Full=Expansin-B3;^Eukaryota; Viridiplantae; Streptophyta; Embryophyta; Tracheophyta; Spermatophyta; Magnoliopsida; eudicotyledons; Gunneridae; Pentapetalae; rosids; malvids; Brassicales; Brassicaceae; Camelineae; Arabidopsis	PF03330.19^DPBB_1^Lytic transglycolase^79-158^E:6.7e-16`PF01357.22^Expansin_C^Expansin C-terminal domain^171-252^E:2e-23	.	.	.	KEGG:ath:AT4G28250	GO:0016021^cellular_component^integral component of membrane`GO:0005886^cellular_component^plasma membrane`GO:0005524^molecular_function^ATP binding`GO:0005516^molecular_function^calmodulin binding`GO:0030246^molecular_function^carbohydrate binding`GO:0004674^molecular_function^protein serine/threonine kinase activity`GO:0048544^biological_process^recognition of pollen	GO:0005618^cellular_component^cell wall`GO:0005576^cellular_component^extracellular region`GO:0016020^cellular_component^membrane`GO:0009506^cellular_component^plasmodesma`GO:0071555^biological_process^cell wall organization`GO:0019953^biological_process^sexual reproduction`GO:0006949^biological_process^syncytium formation	.	.	.
TRINITY_DN7586_c0_g1	TRINITY_DN7586_c0_g1_i8	Y2913_ARATH^Y2913_ARATH^Q:7398-9677,H:4-779^42.48%ID^E:1e-175^RecName: Full=G-type lectin S-receptor-like serine/threonine-protein kinase At2g19130;^Eukaryota; Viridiplantae; Streptophyta; Embryophyta; Tracheophyta; Spermatophyta; Magnoliopsida; eudicotyledons; Gunneridae; Pentapetalae; rosids; malvids; Brassicales; Brassicaceae; Camelineae; Arabidopsis	.	TRINITY_DN7586_c0_g1_i8.p2	3785-5242[+]	PP166_ARATH^PP166_ARATH^Q:13-446,H:16-449^43.78%ID^E:3e-126^RecName: Full=Pentatricopeptide repeat-containing protein At2g20710, mitochondrial;^Eukaryota; Viridiplantae; Streptophyta; Embryophyta; Tracheophyta; Spermatophyta; Magnoliopsida; eudicotyledons; Gunneridae; Pentapetalae; rosids; malvids; Brassicales; Brassicaceae; Camelineae; Arabidopsis	PF01535.21^PPR^PPR repeat^138-167^E:0.0046`PF13041.7^PPR_2^PPR repeat family^173-216^E:3.2e-07`PF01535.21^PPR^PPR repeat^174-202^E:0.0013`PF01535.21^PPR^PPR repeat^207-234^E:0.044`PF01535.21^PPR^PPR repeat^351-377^E:7.3e-06	.	.	.	KEGG:ath:AT2G20710	GO:0016021^cellular_component^integral component of membrane`GO:0005886^cellular_component^plasma membrane`GO:0005524^molecular_function^ATP binding`GO:0005516^molecular_function^calmodulin binding`GO:0030246^molecular_function^carbohydrate binding`GO:0004674^molecular_function^protein serine/threonine kinase activity`GO:0048544^biological_process^recognition of pollen	GO:0005739^cellular_component^mitochondrion	.	.	.
TRINITY_DN7586_c0_g1	TRINITY_DN7586_c0_g1_i8	Y2913_ARATH^Y2913_ARATH^Q:7398-9677,H:4-779^42.48%ID^E:1e-175^RecName: Full=G-type lectin S-receptor-like serine/threonine-protein kinase At2g19130;^Eukaryota; Viridiplantae; Streptophyta; Embryophyta; Tracheophyta; Spermatophyta; Magnoliopsida; eudicotyledons; Gunneridae; Pentapetalae; rosids; malvids; Brassicales; Brassicaceae; Camelineae; Arabidopsis	.	TRINITY_DN7586_c0_g1_i8.p3	1566-2486[+]	MROQ_STAA3^MROQ_STAA3^Q:168-301,H:85-222^25.53%ID^E:8e-06^RecName: Full=Membrane-embedded CAAX protease MroQ;^Bacteria; Firmicutes; Bacilli; Bacillales; Staphylococcaceae; Staphylococcus	PF02517.17^CPBP^CPBP intramembrane metalloprotease^212-298^E:3e-16	.	.	.	KEGG:saa:SAUSA300_1984	GO:0016021^cellular_component^integral component of membrane`GO:0005886^cellular_component^plasma membrane`GO:0005524^molecular_function^ATP binding`GO:0005516^molecular_function^calmodulin binding`GO:0030246^molecular_function^carbohydrate binding`GO:0004674^molecular_function^protein serine/threonine kinase activity`GO:0048544^biological_process^recognition of pollen	GO:0016021^cellular_component^integral component of membrane`GO:0004222^molecular_function^metalloendopeptidase activity`GO:0071586^biological_process^CAAX-box protein processing`GO:0009405^biological_process^pathogenesis	GO:0016020^cellular_component^membrane	.	.
TRINITY_DN7418_c0_g1	TRINITY_DN7418_c0_g1_i2	AP2A2_ARATH^AP2A2_ARATH^Q:361-3405,H:1-1013^80.49%ID^E:0^RecName: Full=AP-2 complex subunit alpha-2;^Eukaryota; Viridiplantae; Streptophyta; Embryophyta; Tracheophyta; Spermatophyta; Magnoliopsida; eudicotyledons; Gunneridae; Pentapetalae; rosids; malvids; Brassicales; Brassicaceae; Camelineae; Arabidopsis	.	TRINITY_DN7418_c0_g1_i2.p2	1-3408[+]	AP2A2_ARATH^AP2A2_ARATH^Q:121-1135,H:1-1013^80.49%ID^E:0^RecName: Full=AP-2 complex subunit alpha-2;^Eukaryota; Viridiplantae; Streptophyta; Embryophyta; Tracheophyta; Spermatophyta; Magnoliopsida; eudicotyledons; Gunneridae; Pentapetalae; rosids; malvids; Brassicales; Brassicaceae; Camelineae; Arabidopsis	PF01602.21^Adaptin_N^Adaptin N terminal region^146-699^E:1.3e-111`PF12717.8^Cnd1^non-SMC mitotic condensation complex subunit 1^243-385^E:2.1e-07`PF02883.21^Alpha_adaptinC2^Adaptin C-terminal domain^873-964^E:1.8e-09`PF02296.17^Alpha_adaptin_C^Alpha adaptin AP2, C-terminal domain^981-1089^E:1.5e-15	.	.	.	KEGG:ath:AT5G22780	GO:0030122^cellular_component^AP-2 adaptor complex`GO:0005886^cellular_component^plasma membrane`GO:0009536^cellular_component^plastid`GO:0140312^molecular_function^cargo adaptor activity`GO:0035615^molecular_function^clathrin adaptor activity`GO:0008289^molecular_function^lipid binding`GO:0072583^biological_process^clathrin-dependent endocytosis`GO:0006886^biological_process^intracellular protei…	GO:0030122^cellular_component^AP-2 adaptor complex`GO:0005886^cellular_component^plasma membrane`GO:0009536^cellular_component^plastid`GO:0140312^molecular_function^cargo adaptor activity`GO:0035615^molecular_function^clathrin adaptor activity`GO:0008289^molecular_function^lipid binding`GO:0072583^biological_process^clathrin-dependent endocytosis`GO:0006886^biological_process^intracellular protei…	GO:0006886^biological_process^intracellular protein transport`GO:0016192^biological_process^vesicle-mediated transport`GO:0030117^cellular_component^membrane coat`GO:0030131^cellular_component^clathrin adaptor complex	.	.
TRINITY_DN7418_c0_g1	TRINITY_DN7418_c0_g1_i2	AP2A2_ARATH^AP2A2_ARATH^Q:361-3405,H:1-1013^80.49%ID^E:0^RecName: Full=AP-2 complex subunit alpha-2;^Eukaryota; Viridiplantae; Streptophyta; Embryophyta; Tracheophyta; Spermatophyta; Magnoliopsida; eudicotyledons; Gunneridae; Pentapetalae; rosids; malvids; Brassicales; Brassicaceae; Camelineae; Arabidopsis	.	TRINITY_DN7418_c0_g1_i2.p1	4352-9490[-]	PTM_ARATH^PTM_ARATH^Q:659-1709,H:537-1536^42.45%ID^E:0^RecName: Full=DDT domain-containing protein PTM {ECO:0000305};^Eukaryota; Viridiplantae; Streptophyta; Embryophyta; Tracheophyta; Spermatophyta; Magnoliopsida; eudicotyledons; Gunneridae; Pentapetalae; rosids; malvids; Brassicales; Brassicaceae; Camelineae; Arabidopsis`PTM_ARATH^PTM_ARATH^Q:25-609,H:21-579^46.86%ID^E:8e-140^RecName: Full=DDT …	PF02791.18^DDT^DDT domain^204-257^E:6.5e-11`PF15612.7^WHIM1^WSTF, HB1, Itc1p, MBD9 motif 1^304-348^E:8.5e-09	.	.	.	KEGG:ath:AT5G35210	GO:0030122^cellular_component^AP-2 adaptor complex`GO:0005886^cellular_component^plasma membrane`GO:0009536^cellular_component^plastid`GO:0140312^molecular_function^cargo adaptor activity`GO:0035615^molecular_function^clathrin adaptor activity`GO:0008289^molecular_function^lipid binding`GO:0072583^biological_process^clathrin-dependent endocytosis`GO:0006886^biological_process^intracellular protei…	GO:0009941^cellular_component^chloroplast envelope`GO:0009707^cellular_component^chloroplast outer membrane`GO:0016021^cellular_component^integral component of membrane`GO:0005634^cellular_component^nucleus`GO:0046872^molecular_function^metal ion binding`GO:0035064^molecular_function^methylated histone binding`GO:0010019^biological_process^chloroplast-nucleus signaling pathway`GO:0045893^biologic…	.	.	.
TRINITY_DN7206_c1_g5	TRINITY_DN7206_c1_g5_i12	COX2_ARATH^COX2_ARATH^Q:3990-3292,H:1-233^96.57%ID^E:7e-129^RecName: Full=Cytochrome c oxidase subunit 2;^Eukaryota; Viridiplantae; Streptophyta; Embryophyta; Tracheophyta; Spermatophyta; Magnoliopsida; eudicotyledons; Gunneridae; Pentapetalae; rosids; malvids; Brassicales; Brassicaceae; Camelineae; Arabidopsis`COX2_ARATH^COX2_ARATH^Q:1621-1538,H:233-260^92.86%ID^E:1e-06^RecName: Full=Cytochrome …	.	TRINITY_DN7206_c1_g5_i12.p5	7963-8265[+]	.	.	.	.	.	KEGG:ath:ArthMp015	GO:0016021^cellular_component^integral component of membrane`GO:0005743^cellular_component^mitochondrial inner membrane`GO:0070469^cellular_component^respirasome`GO:0005507^molecular_function^copper ion binding`GO:0004129^molecular_function^cytochrome-c oxidase activity`GO:0042773^biological_process^ATP synthesis coupled electron transport	.	.	.	.
TRINITY_DN7206_c1_g5	TRINITY_DN7206_c1_g5_i12	COX2_ARATH^COX2_ARATH^Q:3990-3292,H:1-233^96.57%ID^E:7e-129^RecName: Full=Cytochrome c oxidase subunit 2;^Eukaryota; Viridiplantae; Streptophyta; Embryophyta; Tracheophyta; Spermatophyta; Magnoliopsida; eudicotyledons; Gunneridae; Pentapetalae; rosids; malvids; Brassicales; Brassicaceae; Camelineae; Arabidopsis`COX2_ARATH^COX2_ARATH^Q:1621-1538,H:233-260^92.86%ID^E:1e-06^RecName: Full=Cytochrome …	.	TRINITY_DN7206_c1_g5_i12.p1	3157-3990[-]	COX2_ARATH^COX2_ARATH^Q:1-233,H:1-233^96.57%ID^E:2e-165^RecName: Full=Cytochrome c oxidase subunit 2;^Eukaryota; Viridiplantae; Streptophyta; Embryophyta; Tracheophyta; Spermatophyta; Magnoliopsida; eudicotyledons; Gunneridae; Pentapetalae; rosids; malvids; Brassicales; Brassicaceae; Camelineae; Arabidopsis	PF02790.16^COX2_TM^Cytochrome C oxidase subunit II, transmembrane domain^17-103^E:4.7e-33`PF00116.21^COX2^Cytochrome C oxidase subunit II, periplasmic domain^116-233^E:5.6e-60	.	.	.	KEGG:ath:ArthMp015	GO:0016021^cellular_component^integral component of membrane`GO:0005743^cellular_component^mitochondrial inner membrane`GO:0070469^cellular_component^respirasome`GO:0005507^molecular_function^copper ion binding`GO:0004129^molecular_function^cytochrome-c oxidase activity`GO:0042773^biological_process^ATP synthesis coupled electron transport	GO:0016021^cellular_component^integral component of membrane`GO:0005743^cellular_component^mitochondrial inner membrane`GO:0070469^cellular_component^respirasome`GO:0005507^molecular_function^copper ion binding`GO:0004129^molecular_function^cytochrome-c oxidase activity`GO:0042773^biological_process^ATP synthesis coupled electron transport	GO:0022900^biological_process^electron transport chain`GO:0016021^cellular_component^integral component of membrane`GO:0004129^molecular_function^cytochrome-c oxidase activity`GO:0005507^molecular_function^copper ion binding`GO:0016020^cellular_component^membrane	.	.
TRINITY_DN7206_c1_g5	TRINITY_DN7206_c1_g5_i12	COX2_ARATH^COX2_ARATH^Q:3990-3292,H:1-233^96.57%ID^E:7e-129^RecName: Full=Cytochrome c oxidase subunit 2;^Eukaryota; Viridiplantae; Streptophyta; Embryophyta; Tracheophyta; Spermatophyta; Magnoliopsida; eudicotyledons; Gunneridae; Pentapetalae; rosids; malvids; Brassicales; Brassicaceae; Camelineae; Arabidopsis`COX2_ARATH^COX2_ARATH^Q:1621-1538,H:233-260^92.86%ID^E:1e-06^RecName: Full=Cytochrome …	.	TRINITY_DN7206_c1_g5_i12.p3	6241-6651[-]	.	.	.	.	.	KEGG:ath:ArthMp015	GO:0016021^cellular_component^integral component of membrane`GO:0005743^cellular_component^mitochondrial inner membrane`GO:0070469^cellular_component^respirasome`GO:0005507^molecular_function^copper ion binding`GO:0004129^molecular_function^cytochrome-c oxidase activity`GO:0042773^biological_process^ATP synthesis coupled electron transport	.	.	.	.
TRINITY_DN6223_c2_g1	TRINITY_DN6223_c2_g1_i13	PP222_ARATH^PP222_ARATH^Q:8799-6706,H:42-778^66.71%ID^E:0^RecName: Full=Pentatricopeptide repeat-containing protein At3g09650, chloroplastic;^Eukaryota; Viridiplantae; Streptophyta; Embryophyta; Tracheophyta; Spermatophyta; Magnoliopsida; eudicotyledons; Gunneridae; Pentapetalae; rosids; malvids; Brassicales; Brassicaceae; Camelineae; Arabidopsis	.	TRINITY_DN6223_c2_g1_i13.p4	9012-9512[-]	NFYB8_ARATH^NFYB8_ARATH^Q:2-159,H:4-163^72.39%ID^E:3e-77^RecName: Full=Nuclear transcription factor Y subunit B-8;^Eukaryota; Viridiplantae; Streptophyta; Embryophyta; Tracheophyta; Spermatophyta; Magnoliopsida; eudicotyledons; Gunneridae; Pentapetalae; rosids; malvids; Brassicales; Brassicaceae; Camelineae; Arabidopsis	PF00808.24^CBFD_NFYB_HMF^Histone-like transcription factor (CBF/NF-Y) and archaeal histone^30-94^E:3.2e-27	.	.	.	KEGG:ath:AT2G37060	GO:0009570^cellular_component^chloroplast stroma`GO:0003729^molecular_function^mRNA binding`GO:0000166^molecular_function^nucleotide binding`GO:0006397^biological_process^mRNA processing	GO:0005634^cellular_component^nucleus`GO:0003700^molecular_function^DNA-binding transcription factor activity`GO:0046982^molecular_function^protein heterodimerization activity`GO:0043565^molecular_function^sequence-specific DNA binding`GO:0045893^biological_process^positive regulation of transcription, DNA-templated	.	.	.
TRINITY_DN6223_c2_g1	TRINITY_DN6223_c2_g1_i13	PP222_ARATH^PP222_ARATH^Q:8799-6706,H:42-778^66.71%ID^E:0^RecName: Full=Pentatricopeptide repeat-containing protein At3g09650, chloroplastic;^Eukaryota; Viridiplantae; Streptophyta; Embryophyta; Tracheophyta; Spermatophyta; Magnoliopsida; eudicotyledons; Gunneridae; Pentapetalae; rosids; malvids; Brassicales; Brassicaceae; Camelineae; Arabidopsis	.	TRINITY_DN6223_c2_g1_i13.p1	3769-6186[-]	GLYR1_MOUSE^GLYR1_MOUSE^Q:319-407,H:10-94^35.96%ID^E:3e-10^RecName: Full=Putative oxidoreductase GLYR1;^Eukaryota; Metazoa; Chordata; Craniata; Vertebrata; Euteleostomi; Mammalia; Eutheria; Euarchontoglires; Glires; Rodentia; Myomorpha; Muroidea; Muridae; Murinae; Mus; Mus	PF00855.18^PWWP^PWWP domain^318-401^E:5.2e-15	.	.	.	KEGG:mmu:74022	GO:0009570^cellular_component^chloroplast stroma`GO:0003729^molecular_function^mRNA binding`GO:0000166^molecular_function^nucleotide binding`GO:0006397^biological_process^mRNA processing	GO:0005829^cellular_component^cytosol`GO:0005654^cellular_component^nucleoplasm`GO:0000786^cellular_component^nucleosome`GO:0003682^molecular_function^chromatin binding`GO:0003677^molecular_function^DNA binding`GO:0042393^molecular_function^histone binding`GO:0035064^molecular_function^methylated histone binding`GO:0051287^molecular_function^NAD binding`GO:0050661^molecular_function^NADP binding`…	.	.	.
TRINITY_DN6223_c2_g1	TRINITY_DN6223_c2_g1_i13	PP222_ARATH^PP222_ARATH^Q:8799-6706,H:42-778^66.71%ID^E:0^RecName: Full=Pentatricopeptide repeat-containing protein At3g09650, chloroplastic;^Eukaryota; Viridiplantae; Streptophyta; Embryophyta; Tracheophyta; Spermatophyta; Magnoliopsida; eudicotyledons; Gunneridae; Pentapetalae; rosids; malvids; Brassicales; Brassicaceae; Camelineae; Arabidopsis	.	TRINITY_DN6223_c2_g1_i13.p6	6213-6593[+]	.	.	.	.	.	KEGG:ath:AT3G09650	GO:0009570^cellular_component^chloroplast stroma`GO:0003729^molecular_function^mRNA binding`GO:0000166^molecular_function^nucleotide binding`GO:0006397^biological_process^mRNA processing	.	.	.	.
TRINITY_DN6223_c2_g1	TRINITY_DN6223_c2_g1_i13	PP222_ARATH^PP222_ARATH^Q:8799-6706,H:42-778^66.71%ID^E:0^RecName: Full=Pentatricopeptide repeat-containing protein At3g09650, chloroplastic;^Eukaryota; Viridiplantae; Streptophyta; Embryophyta; Tracheophyta; Spermatophyta; Magnoliopsida; eudicotyledons; Gunneridae; Pentapetalae; rosids; malvids; Brassicales; Brassicaceae; Camelineae; Arabidopsis	.	TRINITY_DN6223_c2_g1_i13.p3	914-2752[+]	ICR2_ARATH^ICR2_ARATH^Q:1-612,H:1-583^47.49%ID^E:3e-146^RecName: Full=Interactor of constitutive active ROPs 2, chloroplastic;^Eukaryota; Viridiplantae; Streptophyta; Embryophyta; Tracheophyta; Spermatophyta; Magnoliopsida; eudicotyledons; Gunneridae; Pentapetalae; rosids; malvids; Brassicales; Brassicaceae; Camelineae; Arabidopsis	.	.	.	.	KEGG:ath:AT2G37080	GO:0009570^cellular_component^chloroplast stroma`GO:0003729^molecular_function^mRNA binding`GO:0000166^molecular_function^nucleotide binding`GO:0006397^biological_process^mRNA processing	GO:0009507^cellular_component^chloroplast	.	.	.
TRINITY_DN6223_c2_g1	TRINITY_DN6223_c2_g1_i13	PP222_ARATH^PP222_ARATH^Q:8799-6706,H:42-778^66.71%ID^E:0^RecName: Full=Pentatricopeptide repeat-containing protein At3g09650, chloroplastic;^Eukaryota; Viridiplantae; Streptophyta; Embryophyta; Tracheophyta; Spermatophyta; Magnoliopsida; eudicotyledons; Gunneridae; Pentapetalae; rosids; malvids; Brassicales; Brassicaceae; Camelineae; Arabidopsis	.	TRINITY_DN6223_c2_g1_i13.p2	6694-8898[-]	PP222_ARATH^PP222_ARATH^Q:34-731,H:42-778^66.71%ID^E:0^RecName: Full=Pentatricopeptide repeat-containing protein At3g09650, chloroplastic;^Eukaryota; Viridiplantae; Streptophyta; Embryophyta; Tracheophyta; Spermatophyta; Magnoliopsida; eudicotyledons; Gunneridae; Pentapetalae; rosids; malvids; Brassicales; Brassicaceae; Camelineae; Arabidopsis	PF13812.7^PPR_3^Pentatricopeptide repeat domain^221-269^E:3.3e-09`PF13041.7^PPR_2^PPR repeat family^222-270^E:2.4e-11`PF01535.21^PPR^PPR repeat^226-254^E:0.0017`PF01535.21^PPR^PPR repeat^261-290^E:1.4`PF13812.7^PPR_3^Pentatricopeptide repeat domain^282-324^E:0.012`PF01535.21^PPR^PPR repeat^296-323^E:1.2`PF01535.21^PPR^PPR repeat^373-398^E:0.049`PF17177.5^PPR_long^Pentacotripeptide-repeat region o…	.	.	.	KEGG:ath:AT3G09650	GO:0009570^cellular_component^chloroplast stroma`GO:0003729^molecular_function^mRNA binding`GO:0000166^molecular_function^nucleotide binding`GO:0006397^biological_process^mRNA processing	GO:0009570^cellular_component^chloroplast stroma`GO:0003729^molecular_function^mRNA binding`GO:0000166^molecular_function^nucleotide binding`GO:0006397^biological_process^mRNA processing	.	.	.
TRINITY_DN7549_c1_g1	TRINITY_DN7549_c1_g1_i2	NDUS2_ARATH^NDUS2_ARATH^Q:4086-3622,H:72-226^98.71%ID^E:3e-94^RecName: Full=NADH dehydrogenase [ubiquinone] iron-sulfur protein 2;^Eukaryota; Viridiplantae; Streptophyta; Embryophyta; Tracheophyta; Spermatophyta; Magnoliopsida; eudicotyledons; Gunneridae; Pentapetalae; rosids; malvids; Brassicales; Brassicaceae; Camelineae; Arabidopsis`NDUS2_ARATH^NDUS2_ARATH^Q:690-427,H:307-394^96.59%ID^E:9e-47^…	.	TRINITY_DN7549_c1_g1_i2.p2	3610-4077[-]	NDUS2_ARATH^NDUS2_ARATH^Q:1-152,H:75-226^98.68%ID^E:3e-105^RecName: Full=NADH dehydrogenase [ubiquinone] iron-sulfur protein 2;^Eukaryota; Viridiplantae; Streptophyta; Embryophyta; Tracheophyta; Spermatophyta; Magnoliopsida; eudicotyledons; Gunneridae; Pentapetalae; rosids; malvids; Brassicales; Brassicaceae; Camelineae; Arabidopsis	PF00346.20^Complex1_49kDa^Respiratory-chain NADH dehydrogenase, 49 Kd subunit^50-153^E:7e-40	.	.	.	KEGG:ath:ArthMp043	GO:0005747^cellular_component^mitochondrial respiratory chain complex I`GO:0051287^molecular_function^NAD binding`GO:0008137^molecular_function^NADH dehydrogenase (ubiquinone) activity`GO:0048038^molecular_function^quinone binding`GO:0006120^biological_process^mitochondrial electron transport, NADH to ubiquinone	GO:0005747^cellular_component^mitochondrial respiratory chain complex I`GO:0051287^molecular_function^NAD binding`GO:0008137^molecular_function^NADH dehydrogenase (ubiquinone) activity`GO:0048038^molecular_function^quinone binding`GO:0006120^biological_process^mitochondrial electron transport, NADH to ubiquinone	GO:0016651^molecular_function^oxidoreductase activity, acting on NAD(P)H`GO:0048038^molecular_function^quinone binding`GO:0051287^molecular_function^NAD binding`GO:0055114^biological_process^obsolete oxidation-reduction process	.	.
TRINITY_DN7549_c1_g1	TRINITY_DN7549_c1_g1_i2	NDUS2_ARATH^NDUS2_ARATH^Q:4086-3622,H:72-226^98.71%ID^E:3e-94^RecName: Full=NADH dehydrogenase [ubiquinone] iron-sulfur protein 2;^Eukaryota; Viridiplantae; Streptophyta; Embryophyta; Tracheophyta; Spermatophyta; Magnoliopsida; eudicotyledons; Gunneridae; Pentapetalae; rosids; malvids; Brassicales; Brassicaceae; Camelineae; Arabidopsis`NDUS2_ARATH^NDUS2_ARATH^Q:690-427,H:307-394^96.59%ID^E:9e-47^…	.	TRINITY_DN7549_c1_g1_i2.p4	424-744[-]	NDUS2_ARATH^NDUS2_ARATH^Q:20-106,H:308-394^97.7%ID^E:4e-57^RecName: Full=NADH dehydrogenase [ubiquinone] iron-sulfur protein 2;^Eukaryota; Viridiplantae; Streptophyta; Embryophyta; Tracheophyta; Spermatophyta; Magnoliopsida; eudicotyledons; Gunneridae; Pentapetalae; rosids; malvids; Brassicales; Brassicaceae; Camelineae; Arabidopsis	PF00346.20^Complex1_49kDa^Respiratory-chain NADH dehydrogenase, 49 Kd subunit^15-106^E:7.1e-35	.	.	.	KEGG:ath:ArthMp043	GO:0005747^cellular_component^mitochondrial respiratory chain complex I`GO:0051287^molecular_function^NAD binding`GO:0008137^molecular_function^NADH dehydrogenase (ubiquinone) activity`GO:0048038^molecular_function^quinone binding`GO:0006120^biological_process^mitochondrial electron transport, NADH to ubiquinone	GO:0005747^cellular_component^mitochondrial respiratory chain complex I`GO:0051287^molecular_function^NAD binding`GO:0008137^molecular_function^NADH dehydrogenase (ubiquinone) activity`GO:0048038^molecular_function^quinone binding`GO:0006120^biological_process^mitochondrial electron transport, NADH to ubiquinone	GO:0016651^molecular_function^oxidoreductase activity, acting on NAD(P)H`GO:0048038^molecular_function^quinone binding`GO:0051287^molecular_function^NAD binding`GO:0055114^biological_process^obsolete oxidation-reduction process	.	.
TRINITY_DN7549_c1_g1	TRINITY_DN7549_c1_g1_i2	NDUS2_ARATH^NDUS2_ARATH^Q:4086-3622,H:72-226^98.71%ID^E:3e-94^RecName: Full=NADH dehydrogenase [ubiquinone] iron-sulfur protein 2;^Eukaryota; Viridiplantae; Streptophyta; Embryophyta; Tracheophyta; Spermatophyta; Magnoliopsida; eudicotyledons; Gunneridae; Pentapetalae; rosids; malvids; Brassicales; Brassicaceae; Camelineae; Arabidopsis`NDUS2_ARATH^NDUS2_ARATH^Q:690-427,H:307-394^96.59%ID^E:9e-47^…	.	TRINITY_DN7549_c1_g1_i2.p3	6994-7320[-]	.	.	.	.	.	KEGG:ath:ArthMp043	GO:0005747^cellular_component^mitochondrial respiratory chain complex I`GO:0051287^molecular_function^NAD binding`GO:0008137^molecular_function^NADH dehydrogenase (ubiquinone) activity`GO:0048038^molecular_function^quinone binding`GO:0006120^biological_process^mitochondrial electron transport, NADH to ubiquinone	.	.	.	.
TRINITY_DN7347_c0_g2	TRINITY_DN7347_c0_g2_i7	Y4361_ARATH^Y4361_ARATH^Q:1604-3424,H:512-1128^67.75%ID^E:0^RecName: Full=Probable LRR receptor-like serine/threonine-protein kinase At4g36180;^Eukaryota; Viridiplantae; Streptophyta; Embryophyta; Tracheophyta; Spermatophyta; Magnoliopsida; eudicotyledons; Gunneridae; Pentapetalae; rosids; malvids; Brassicales; Brassicaceae; Camelineae; Arabidopsis`Y4361_ARATH^Y4361_ARATH^Q:124-1608,H:22-512^59.8…	.	TRINITY_DN7347_c0_g2_i7.p7	1159-1614[+]	Y4361_ARATH^Y4361_ARATH^Q:1-150,H:363-512^53.33%ID^E:3e-41^RecName: Full=Probable LRR receptor-like serine/threonine-protein kinase At4g36180;^Eukaryota; Viridiplantae; Streptophyta; Embryophyta; Tracheophyta; Spermatophyta; Magnoliopsida; eudicotyledons; Gunneridae; Pentapetalae; rosids; malvids; Brassicales; Brassicaceae; Camelineae; Arabidopsis`Y4361_ARATH^Y4361_ARATH^Q:1-135,H:435-569^40%ID^E…	PF00560.34^LRR_1^Leucine Rich Repeat^2-17^E:3400`PF13516.7^LRR_6^Leucine Rich repeat^16-30^E:260`PF13855.7^LRR_8^Leucine rich repeat^20-78^E:1.6e-07`PF00560.34^LRR_1^Leucine Rich Repeat^20-33^E:9300`PF00560.34^LRR_1^Leucine Rich Repeat^44-65^E:120`PF13516.7^LRR_6^Leucine Rich repeat^44-53^E:2500`PF13855.7^LRR_8^Leucine rich repeat^67-125^E:2.6e-11`PF00560.34^LRR_1^Leucine Rich Repeat^68-83^E:1.3`…	.	.	.	KEGG:ath:AT4G36180	GO:0016021^cellular_component^integral component of membrane`GO:0005886^cellular_component^plasma membrane`GO:0090406^cellular_component^pollen tube`GO:0005524^molecular_function^ATP binding`GO:0016301^molecular_function^kinase activity`GO:0004674^molecular_function^protein serine/threonine kinase activity	GO:0016021^cellular_component^integral component of membrane`GO:0005886^cellular_component^plasma membrane`GO:0090406^cellular_component^pollen tube`GO:0005524^molecular_function^ATP binding`GO:0016301^molecular_function^kinase activity`GO:0004674^molecular_function^protein serine/threonine kinase activity	GO:0005515^molecular_function^protein binding	.	.
TRINITY_DN7347_c0_g2	TRINITY_DN7347_c0_g2_i7	Y4361_ARATH^Y4361_ARATH^Q:1604-3424,H:512-1128^67.75%ID^E:0^RecName: Full=Probable LRR receptor-like serine/threonine-protein kinase At4g36180;^Eukaryota; Viridiplantae; Streptophyta; Embryophyta; Tracheophyta; Spermatophyta; Magnoliopsida; eudicotyledons; Gunneridae; Pentapetalae; rosids; malvids; Brassicales; Brassicaceae; Camelineae; Arabidopsis`Y4361_ARATH^Y4361_ARATH^Q:124-1608,H:22-512^59.8…	.	TRINITY_DN7347_c0_g2_i7.p6	46-537[-]	.	.	.	.	.	KEGG:ath:AT4G36180	GO:0016021^cellular_component^integral component of membrane`GO:0005886^cellular_component^plasma membrane`GO:0090406^cellular_component^pollen tube`GO:0005524^molecular_function^ATP binding`GO:0016301^molecular_function^kinase activity`GO:0004674^molecular_function^protein serine/threonine kinase activity	.	.	.	.
TRINITY_DN7347_c0_g2	TRINITY_DN7347_c0_g2_i7	Y4361_ARATH^Y4361_ARATH^Q:1604-3424,H:512-1128^67.75%ID^E:0^RecName: Full=Probable LRR receptor-like serine/threonine-protein kinase At4g36180;^Eukaryota; Viridiplantae; Streptophyta; Embryophyta; Tracheophyta; Spermatophyta; Magnoliopsida; eudicotyledons; Gunneridae; Pentapetalae; rosids; malvids; Brassicales; Brassicaceae; Camelineae; Arabidopsis`Y4361_ARATH^Y4361_ARATH^Q:124-1608,H:22-512^59.8…	.	TRINITY_DN7347_c0_g2_i7.p2	1655-3451[+]	Y4361_ARATH^Y4361_ARATH^Q:1-597,H:529-1135^67.87%ID^E:0^RecName: Full=Probable LRR receptor-like serine/threonine-protein kinase At4g36180;^Eukaryota; Viridiplantae; Streptophyta; Embryophyta; Tracheophyta; Spermatophyta; Magnoliopsida; eudicotyledons; Gunneridae; Pentapetalae; rosids; malvids; Brassicales; Brassicaceae; Camelineae; Arabidopsis`Y4361_ARATH^Y4361_ARATH^Q:1-185,H:313-497^40.54%ID^E…	PF13516.7^LRR_6^Leucine Rich repeat^20-32^E:7700`PF00560.34^LRR_1^Leucine Rich Repeat^21-32^E:2300`PF13516.7^LRR_6^Leucine Rich repeat^44-57^E:1.7`PF13855.7^LRR_8^Leucine rich repeat^45-104^E:1.4e-06`PF00560.34^LRR_1^Leucine Rich Repeat^45-67^E:4.9`PF13516.7^LRR_6^Leucine Rich repeat^67-81^E:14000`PF00560.34^LRR_1^Leucine Rich Repeat^69-91^E:440`PF13516.7^LRR_6^Leucine Rich repeat^91-104^E:12`PF0…	.	.	.	KEGG:ath:AT4G36180	GO:0016021^cellular_component^integral component of membrane`GO:0005886^cellular_component^plasma membrane`GO:0090406^cellular_component^pollen tube`GO:0005524^molecular_function^ATP binding`GO:0016301^molecular_function^kinase activity`GO:0004674^molecular_function^protein serine/threonine kinase activity	GO:0016021^cellular_component^integral component of membrane`GO:0005886^cellular_component^plasma membrane`GO:0090406^cellular_component^pollen tube`GO:0005524^molecular_function^ATP binding`GO:0016301^molecular_function^kinase activity`GO:0004674^molecular_function^protein serine/threonine kinase activity	GO:0005515^molecular_function^protein binding`GO:0004672^molecular_function^protein kinase activity`GO:0006468^biological_process^protein phosphorylation`GO:0005524^molecular_function^ATP binding	.	.
TRINITY_DN7347_c0_g2	TRINITY_DN7347_c0_g2_i7	Y4361_ARATH^Y4361_ARATH^Q:1604-3424,H:512-1128^67.75%ID^E:0^RecName: Full=Probable LRR receptor-like serine/threonine-protein kinase At4g36180;^Eukaryota; Viridiplantae; Streptophyta; Embryophyta; Tracheophyta; Spermatophyta; Magnoliopsida; eudicotyledons; Gunneridae; Pentapetalae; rosids; malvids; Brassicales; Brassicaceae; Camelineae; Arabidopsis`Y4361_ARATH^Y4361_ARATH^Q:124-1608,H:22-512^59.8…	.	TRINITY_DN7347_c0_g2_i7.p1	5815-8925[-]	HNRPQ_ARATH^HNRPQ_ARATH^Q:485-774,H:51-349^31.48%ID^E:6e-35^RecName: Full=Heterogeneous nuclear ribonucleoprotein Q {ECO:0000305};^Eukaryota; Viridiplantae; Streptophyta; Embryophyta; Tracheophyta; Spermatophyta; Magnoliopsida; eudicotyledons; Gunneridae; Pentapetalae; rosids; malvids; Brassicales; Brassicaceae; Camelineae; Arabidopsis	PF00076.23^RRM_1^RNA recognition motif. (a.k.a. RRM, RBD, or RNP domain)^539-608^E:5.2e-16`PF00076.23^RRM_1^RNA recognition motif. (a.k.a. RRM, RBD, or RNP domain)^619-687^E:9.7e-08`PF00076.23^RRM_1^RNA recognition motif. (a.k.a. RRM, RBD, or RNP domain)^717-785^E:3.8e-14	.	.	.	KEGG:ath:AT4G00830	GO:0016021^cellular_component^integral component of membrane`GO:0005886^cellular_component^plasma membrane`GO:0090406^cellular_component^pollen tube`GO:0005524^molecular_function^ATP binding`GO:0016301^molecular_function^kinase activity`GO:0004674^molecular_function^protein serine/threonine kinase activity	GO:0005737^cellular_component^cytoplasm`GO:0005829^cellular_component^cytosol`GO:0005783^cellular_component^endoplasmic reticulum`GO:0005634^cellular_component^nucleus`GO:0003682^molecular_function^chromatin binding`GO:0003729^molecular_function^mRNA binding`GO:0043565^molecular_function^sequence-specific DNA binding`GO:0071395^biological_process^cellular response to jasmonic acid stimulus`GO:004…	GO:0003676^molecular_function^nucleic acid binding	.	.
TRINITY_DN2563_c0_g1	TRINITY_DN2563_c0_g1_i1	TRRAP_HUMAN^TRRAP_HUMAN^Q:6712-2615,H:1859-3274^29.03%ID^E:3e-150^RecName: Full=Transformation/transcription domain-associated protein;^Eukaryota; Metazoa; Chordata; Craniata; Vertebrata; Euteleostomi; Mammalia; Eutheria; Euarchontoglires; Primates; Haplorrhini; Catarrhini; Hominidae; Homo`TRRAP_HUMAN^TRRAP_HUMAN^Q:1963-578,H:3414-3859^29.05%ID^E:3e-53^RecName: Full=Transformation/transcription d…	.	TRINITY_DN2563_c0_g1_i1.p1	575-9166[-]	TRRAP_DANRE^TRRAP_DANRE^Q:21-2863,H:1074-3841^27.15%ID^E:0^RecName: Full=Transformation/transcription domain-associated protein {ECO:0000312|ZFIN:ZDB-GENE-050809-47};^Eukaryota; Metazoa; Chordata; Craniata; Vertebrata; Euteleostomi; Actinopterygii; Neopterygii; Teleostei; Ostariophysi; Cypriniformes; Danionidae; Danioninae; Danio	PF02259.24^FAT^FAT domain^1777-2113^E:7.2e-42`PF00454.28^PI3_PI4_kinase^Phosphatidylinositol 3- and 4-kinase^2529-2775^E:4e-25`PF02260.21^FATC^FATC domain^2832-2863^E:1e-06	.	.	.	KEGG:dre:557263	GO:0005794^cellular_component^Golgi apparatus`GO:0035267^cellular_component^NuA4 histone acetyltransferase complex`GO:0005654^cellular_component^nucleoplasm`GO:0005634^cellular_component^nucleus`GO:0000125^cellular_component^PCAF complex`GO:0000124^cellular_component^SAGA complex`GO:0030914^cellular_component^STAGA complex`GO:0000812^cellular_component^Swr1 complex`GO:0033276^cellular_component^t…	GO:0035267^cellular_component^NuA4 histone acetyltransferase complex`GO:0005634^cellular_component^nucleus`GO:0000124^cellular_component^SAGA complex`GO:0016301^molecular_function^kinase activity`GO:0003712^molecular_function^transcription coregulator activity`GO:0006281^biological_process^DNA repair`GO:0016573^biological_process^histone acetylation`GO:0035675^biological_process^neuromast hair ce…	GO:0005515^molecular_function^protein binding	.	.
TRINITY_DN7036_c1_g1	TRINITY_DN7036_c1_g1_i7	PI5K1_ARATH^PI5K1_ARATH^Q:271-2508,H:45-751^71.89%ID^E:0^RecName: Full=Phosphatidylinositol 4-phosphate 5-kinase 1;^Eukaryota; Viridiplantae; Streptophyta; Embryophyta; Tracheophyta; Spermatophyta; Magnoliopsida; eudicotyledons; Gunneridae; Pentapetalae; rosids; malvids; Brassicales; Brassicaceae; Camelineae; Arabidopsis	.	TRINITY_DN7036_c1_g1_i7.p1	3097-6453[-]	RST1_ARATH^RST1_ARATH^Q:1-1116,H:708-1841^46.58%ID^E:0^RecName: Full=Protein RST1;^Eukaryota; Viridiplantae; Streptophyta; Embryophyta; Tracheophyta; Spermatophyta; Magnoliopsida; eudicotyledons; Gunneridae; Pentapetalae; rosids; malvids; Brassicales; Brassicaceae; Camelineae; Arabidopsis	.	.	.	.	KEGG:ath:AT3G27670	GO:0005886^cellular_component^plasma membrane`GO:0016308^molecular_function^1-phosphatidylinositol-4-phosphate 5-kinase activity`GO:0051015^molecular_function^actin filament binding`GO:0003785^molecular_function^actin monomer binding`GO:0005524^molecular_function^ATP binding`GO:0016307^molecular_function^phosphatidylinositol phosphate kinase activity	GO:0005737^cellular_component^cytoplasm`GO:0016021^cellular_component^integral component of membrane`GO:0005886^cellular_component^plasma membrane`GO:0043447^biological_process^alkane biosynthetic process`GO:0006723^biological_process^cuticle hydrocarbon biosynthetic process`GO:0006952^biological_process^defense response`GO:0009793^biological_process^embryo development ending in seed dormancy`GO:…	.	.	.
TRINITY_DN7036_c1_g1	TRINITY_DN7036_c1_g1_i7	PI5K1_ARATH^PI5K1_ARATH^Q:271-2508,H:45-751^71.89%ID^E:0^RecName: Full=Phosphatidylinositol 4-phosphate 5-kinase 1;^Eukaryota; Viridiplantae; Streptophyta; Embryophyta; Tracheophyta; Spermatophyta; Magnoliopsida; eudicotyledons; Gunneridae; Pentapetalae; rosids; malvids; Brassicales; Brassicaceae; Camelineae; Arabidopsis	.	TRINITY_DN7036_c1_g1_i7.p3	6870-9029[-]	RST1_ARATH^RST1_ARATH^Q:1-717,H:1-696^47.56%ID^E:0^RecName: Full=Protein RST1;^Eukaryota; Viridiplantae; Streptophyta; Embryophyta; Tracheophyta; Spermatophyta; Magnoliopsida; eudicotyledons; Gunneridae; Pentapetalae; rosids; malvids; Brassicales; Brassicaceae; Camelineae; Arabidopsis	PF12530.9^DUF3730^Protein of unknown function (DUF3730)^82-363^E:2.6e-52`PF12530.9^DUF3730^Protein of unknown function (DUF3730)^555-718^E:1.1e-46	.	.	.	KEGG:ath:AT3G27670	GO:0005886^cellular_component^plasma membrane`GO:0016308^molecular_function^1-phosphatidylinositol-4-phosphate 5-kinase activity`GO:0051015^molecular_function^actin filament binding`GO:0003785^molecular_function^actin monomer binding`GO:0005524^molecular_function^ATP binding`GO:0016307^molecular_function^phosphatidylinositol phosphate kinase activity	GO:0005737^cellular_component^cytoplasm`GO:0016021^cellular_component^integral component of membrane`GO:0005886^cellular_component^plasma membrane`GO:0043447^biological_process^alkane biosynthetic process`GO:0006723^biological_process^cuticle hydrocarbon biosynthetic process`GO:0006952^biological_process^defense response`GO:0009793^biological_process^embryo development ending in seed dormancy`GO:…	.	.	.
TRINITY_DN7036_c1_g1	TRINITY_DN7036_c1_g1_i7	PI5K1_ARATH^PI5K1_ARATH^Q:271-2508,H:45-751^71.89%ID^E:0^RecName: Full=Phosphatidylinositol 4-phosphate 5-kinase 1;^Eukaryota; Viridiplantae; Streptophyta; Embryophyta; Tracheophyta; Spermatophyta; Magnoliopsida; eudicotyledons; Gunneridae; Pentapetalae; rosids; malvids; Brassicales; Brassicaceae; Camelineae; Arabidopsis	.	TRINITY_DN7036_c1_g1_i7.p2	163-2514[+]	PI5K1_ARATH^PI5K1_ARATH^Q:37-782,H:45-751^71.89%ID^E:0^RecName: Full=Phosphatidylinositol 4-phosphate 5-kinase 1;^Eukaryota; Viridiplantae; Streptophyta; Embryophyta; Tracheophyta; Spermatophyta; Magnoliopsida; eudicotyledons; Gunneridae; Pentapetalae; rosids; malvids; Brassicales; Brassicaceae; Camelineae; Arabidopsis	PF02493.21^MORN^MORN repeat^94-116^E:4.7e-05`PF02493.21^MORN^MORN repeat^117-138^E:3.9e-06`PF02493.21^MORN^MORN repeat^140-162^E:1.5e-05`PF02493.21^MORN^MORN repeat^163-184^E:0.12`PF02493.21^MORN^MORN repeat^186-207^E:3.6e-05`PF02493.21^MORN^MORN repeat^209-231^E:2.8e-06`PF02493.21^MORN^MORN repeat^232-253^E:9e-07`PF02493.21^MORN^MORN repeat^255-260^E:9900`PF01504.19^PIP5K^Phosphatidylinositol-4-…	.	.	.	KEGG:ath:AT1G21980	GO:0005886^cellular_component^plasma membrane`GO:0016308^molecular_function^1-phosphatidylinositol-4-phosphate 5-kinase activity`GO:0051015^molecular_function^actin filament binding`GO:0003785^molecular_function^actin monomer binding`GO:0005524^molecular_function^ATP binding`GO:0016307^molecular_function^phosphatidylinositol phosphate kinase activity	GO:0005886^cellular_component^plasma membrane`GO:0016308^molecular_function^1-phosphatidylinositol-4-phosphate 5-kinase activity`GO:0051015^molecular_function^actin filament binding`GO:0003785^molecular_function^actin monomer binding`GO:0005524^molecular_function^ATP binding`GO:0016307^molecular_function^phosphatidylinositol phosphate kinase activity	GO:0016307^molecular_function^phosphatidylinositol phosphate kinase activity`GO:0046488^biological_process^phosphatidylinositol metabolic process	.	.
TRINITY_DN4137_c0_g1	TRINITY_DN4137_c0_g1_i4	.	.	TRINITY_DN4137_c0_g1_i4.p1	1068-8360[+]	.	.	.	.	.	.	.	.	.	.	.
TRINITY_DN4137_c0_g1	TRINITY_DN4137_c0_g1_i4	.	.	TRINITY_DN4137_c0_g1_i4.p2	260-919[+]	.	.	.	.	.	.	.	.	.	.	.
TRINITY_DN7230_c1_g1	TRINITY_DN7230_c1_g1_i3	BRM_ARATH^BRM_ARATH^Q:8678-1887,H:1-2191^63.11%ID^E:0^RecName: Full=ATP-dependent helicase BRM {ECO:0000303|PubMed:15371304};^Eukaryota; Viridiplantae; Streptophyta; Embryophyta; Tracheophyta; Spermatophyta; Magnoliopsida; eudicotyledons; Gunneridae; Pentapetalae; rosids; malvids; Brassicales; Brassicaceae; Camelineae; Arabidopsis	.	TRINITY_DN7230_c1_g1_i3.p2	301-1332[+]	RAV1_ARATH^RAV1_ARATH^Q:1-340,H:1-341^62.15%ID^E:5e-138^RecName: Full=AP2/ERF and B3 domain-containing transcription factor RAV1;^Eukaryota; Viridiplantae; Streptophyta; Embryophyta; Tracheophyta; Spermatophyta; Magnoliopsida; eudicotyledons; Gunneridae; Pentapetalae; rosids; malvids; Brassicales; Brassicaceae; Camelineae; Arabidopsis	PF00847.21^AP2^AP2 domain^57-105^E:6.9e-08`PF02362.22^B3^B3 DNA binding domain^184-284^E:5e-26	.	.	.	KEGG:ath:AT1G13260	GO:0005829^cellular_component^cytosol`GO:0005634^cellular_component^nucleus`GO:0005524^molecular_function^ATP binding`GO:0003682^molecular_function^chromatin binding`GO:0003677^molecular_function^DNA binding`GO:0003678^molecular_function^DNA helicase activity`GO:0008094^molecular_function^DNA-dependent ATPase activity`GO:0043044^biological_process^ATP-dependent chromatin remodeling`GO:0090691^bio…	GO:0005634^cellular_component^nucleus`GO:0003677^molecular_function^DNA binding`GO:0003700^molecular_function^DNA-binding transcription factor activity`GO:0000976^molecular_function^transcription regulatory region sequence-specific DNA binding`GO:0071456^biological_process^cellular response to hypoxia`GO:0009873^biological_process^ethylene-activated signaling pathway`GO:0048527^biological_process…	GO:0003700^molecular_function^DNA-binding transcription factor activity`GO:0006355^biological_process^regulation of transcription, DNA-templated`GO:0003677^molecular_function^DNA binding	.	.
TRINITY_DN7230_c1_g1	TRINITY_DN7230_c1_g1_i3	BRM_ARATH^BRM_ARATH^Q:8678-1887,H:1-2191^63.11%ID^E:0^RecName: Full=ATP-dependent helicase BRM {ECO:0000303|PubMed:15371304};^Eukaryota; Viridiplantae; Streptophyta; Embryophyta; Tracheophyta; Spermatophyta; Magnoliopsida; eudicotyledons; Gunneridae; Pentapetalae; rosids; malvids; Brassicales; Brassicaceae; Camelineae; Arabidopsis	.	TRINITY_DN7230_c1_g1_i3.p1	1878-8678[-]	BRM_ARATH^BRM_ARATH^Q:1-2266,H:1-2193^63.93%ID^E:0^RecName: Full=ATP-dependent helicase BRM {ECO:0000303|PubMed:15371304};^Eukaryota; Viridiplantae; Streptophyta; Embryophyta; Tracheophyta; Spermatophyta; Magnoliopsida; eudicotyledons; Gunneridae; Pentapetalae; rosids; malvids; Brassicales; Brassicaceae; Camelineae; Arabidopsis	PF08880.12^QLQ^QLQ^474-507^E:1.5e-08`PF04851.16^ResIII^Type III restriction enzyme, res subunit^997-1156^E:2e-06`PF00176.24^SNF2_N^SNF2 family N-terminal domain^1009-1305^E:1.5e-64`PF00270.30^DEAD^DEAD/DEAH box helicase^1017-1156^E:2.3e-05`PF00271.32^Helicase_C^Helicase conserved C-terminal domain^1327-1438^E:2.3e-16	.	.	.	KEGG:ath:AT2G46020	GO:0005829^cellular_component^cytosol`GO:0005634^cellular_component^nucleus`GO:0005524^molecular_function^ATP binding`GO:0003682^molecular_function^chromatin binding`GO:0003677^molecular_function^DNA binding`GO:0003678^molecular_function^DNA helicase activity`GO:0008094^molecular_function^DNA-dependent ATPase activity`GO:0043044^biological_process^ATP-dependent chromatin remodeling`GO:0090691^bio…	GO:0005829^cellular_component^cytosol`GO:0005634^cellular_component^nucleus`GO:0005524^molecular_function^ATP binding`GO:0003682^molecular_function^chromatin binding`GO:0003677^molecular_function^DNA binding`GO:0003678^molecular_function^DNA helicase activity`GO:0008094^molecular_function^DNA-dependent ATPase activity`GO:0043044^biological_process^ATP-dependent chromatin remodeling`GO:0090691^bio…	GO:0005524^molecular_function^ATP binding`GO:0006355^biological_process^regulation of transcription, DNA-templated`GO:0005634^cellular_component^nucleus`GO:0003677^molecular_function^DNA binding`GO:0016787^molecular_function^hydrolase activity`GO:0003676^molecular_function^nucleic acid binding	.	.
TRINITY_DN6950_c3_g1	TRINITY_DN6950_c3_g1_i4	ATR_ARATH^ATR_ARATH^Q:93-8273,H:7-2702^63.96%ID^E:0^RecName: Full=Serine/threonine-protein kinase ATR;^Eukaryota; Viridiplantae; Streptophyta; Embryophyta; Tracheophyta; Spermatophyta; Magnoliopsida; eudicotyledons; Gunneridae; Pentapetalae; rosids; malvids; Brassicales; Brassicaceae; Camelineae; Arabidopsis	.	TRINITY_DN6950_c3_g1_i4.p1	87-8276[+]	ATR_ARATH^ATR_ARATH^Q:3-2729,H:7-2702^63.96%ID^E:0^RecName: Full=Serine/threonine-protein kinase ATR;^Eukaryota; Viridiplantae; Streptophyta; Embryophyta; Tracheophyta; Spermatophyta; Magnoliopsida; eudicotyledons; Gunneridae; Pentapetalae; rosids; malvids; Brassicales; Brassicaceae; Camelineae; Arabidopsis	PF08064.14^UME^UME (NUC010) domain^1102-1202^E:8.7e-17`PF02259.24^FAT^FAT domain^1807-2185^E:9.9e-53`PF00454.28^PI3_PI4_kinase^Phosphatidylinositol 3- and 4-kinase^2413-2658^E:3.1e-48`PF02260.21^FATC^FATC domain^2698-2729^E:1.5e-12	.	.	.	KEGG:ath:AT5G40820	GO:0005634^cellular_component^nucleus`GO:0009506^cellular_component^plasmodesma`GO:0005524^molecular_function^ATP binding`GO:0004674^molecular_function^protein serine/threonine kinase activity`GO:0006952^biological_process^defense response`GO:0000077^biological_process^DNA damage checkpoint`GO:0006281^biological_process^DNA repair`GO:0006303^biological_process^double-strand break repair via nonho…	GO:0005634^cellular_component^nucleus`GO:0009506^cellular_component^plasmodesma`GO:0005524^molecular_function^ATP binding`GO:0004674^molecular_function^protein serine/threonine kinase activity`GO:0006952^biological_process^defense response`GO:0000077^biological_process^DNA damage checkpoint`GO:0006281^biological_process^DNA repair`GO:0006303^biological_process^double-strand break repair via nonho…	GO:0004674^molecular_function^protein serine/threonine kinase activity`GO:0005515^molecular_function^protein binding	.	.
TRINITY_DN7048_c1_g1	TRINITY_DN7048_c1_g1_i5	CALS5_ARATH^CALS5_ARATH^Q:8903-3183,H:6-1917^82.59%ID^E:0^RecName: Full=Callose synthase 5;^Eukaryota; Viridiplantae; Streptophyta; Embryophyta; Tracheophyta; Spermatophyta; Magnoliopsida; eudicotyledons; Gunneridae; Pentapetalae; rosids; malvids; Brassicales; Brassicaceae; Camelineae; Arabidopsis	.	TRINITY_DN7048_c1_g1_i5.p1	3180-8906[-]	CALS5_ARATH^CALS5_ARATH^Q:2-1908,H:6-1917^82.59%ID^E:0^RecName: Full=Callose synthase 5;^Eukaryota; Viridiplantae; Streptophyta; Embryophyta; Tracheophyta; Spermatophyta; Magnoliopsida; eudicotyledons; Gunneridae; Pentapetalae; rosids; malvids; Brassicales; Brassicaceae; Camelineae; Arabidopsis	PF04652.17^Vta1^Vta1 like^41-166^E:5.4e-16`PF14288.7^FKS1_dom1^1,3-beta-glucan synthase subunit FKS1, domain-1^322-433^E:1e-35`PF02364.16^Glucan_synthase^1,3-beta-glucan synthase component^1036-1726^E:1.5e-237	.	.	.	KEGG:ath:AT2G13680	GO:0000148^cellular_component^1,3-beta-D-glucan synthase complex`GO:0016021^cellular_component^integral component of membrane`GO:0005886^cellular_component^plasma membrane`GO:0003843^molecular_function^1,3-beta-D-glucan synthase activity`GO:0046527^molecular_function^glucosyltransferase activity`GO:0006075^biological_process^(1->3)-beta-D-glucan biosynthetic process`GO:0071555^biological_process^…	GO:0000148^cellular_component^1,3-beta-D-glucan synthase complex`GO:0016021^cellular_component^integral component of membrane`GO:0005886^cellular_component^plasma membrane`GO:0003843^molecular_function^1,3-beta-D-glucan synthase activity`GO:0046527^molecular_function^glucosyltransferase activity`GO:0006075^biological_process^(1->3)-beta-D-glucan biosynthetic process`GO:0071555^biological_process^…	GO:0003843^molecular_function^1,3-beta-D-glucan synthase activity`GO:0006075^biological_process^(1->3)-beta-D-glucan biosynthetic process`GO:0000148^cellular_component^1,3-beta-D-glucan synthase complex`GO:0016020^cellular_component^membrane	.	.
TRINITY_DN7048_c1_g1	TRINITY_DN7048_c1_g1_i5	CALS5_ARATH^CALS5_ARATH^Q:8903-3183,H:6-1917^82.59%ID^E:0^RecName: Full=Callose synthase 5;^Eukaryota; Viridiplantae; Streptophyta; Embryophyta; Tracheophyta; Spermatophyta; Magnoliopsida; eudicotyledons; Gunneridae; Pentapetalae; rosids; malvids; Brassicales; Brassicaceae; Camelineae; Arabidopsis	.	TRINITY_DN7048_c1_g1_i5.p2	1521-3344[+]	Y2369_ARATH^Y2369_ARATH^Q:6-549,H:10-540^50.72%ID^E:6e-167^RecName: Full=BTB/POZ domain-containing protein At2g13690;^Eukaryota; Viridiplantae; Streptophyta; Embryophyta; Tracheophyta; Spermatophyta; Magnoliopsida; eudicotyledons; Gunneridae; Pentapetalae; rosids; malvids; Brassicales; Brassicaceae; Camelineae; Arabidopsis	.	.	.	.	KEGG:ath:AT2G13690	GO:0000148^cellular_component^1,3-beta-D-glucan synthase complex`GO:0016021^cellular_component^integral component of membrane`GO:0005886^cellular_component^plasma membrane`GO:0003843^molecular_function^1,3-beta-D-glucan synthase activity`GO:0046527^molecular_function^glucosyltransferase activity`GO:0006075^biological_process^(1->3)-beta-D-glucan biosynthetic process`GO:0071555^biological_process^…	GO:0016567^biological_process^protein ubiquitination	.	.	.
TRINITY_DN7048_c1_g1	TRINITY_DN7048_c1_g1_i5	CALS5_ARATH^CALS5_ARATH^Q:8903-3183,H:6-1917^82.59%ID^E:0^RecName: Full=Callose synthase 5;^Eukaryota; Viridiplantae; Streptophyta; Embryophyta; Tracheophyta; Spermatophyta; Magnoliopsida; eudicotyledons; Gunneridae; Pentapetalae; rosids; malvids; Brassicales; Brassicaceae; Camelineae; Arabidopsis	.	TRINITY_DN7048_c1_g1_i5.p3	245-1099[-]	RL15_XANP2^RL15_XANP2^Q:67-215,H:1-148^53.64%ID^E:2e-37^RecName: Full=50S ribosomal protein L15 {ECO:0000255|HAMAP-Rule:MF_01341};^Bacteria; Proteobacteria; Alphaproteobacteria; Rhizobiales; Xanthobacteraceae; Xanthobacter	PF00828.20^Ribosomal_L27A^Ribosomal proteins 50S-L15, 50S-L18e, 60S-L27A^92-215^E:9.2e-32	.	.	COG0200^Binds to the 23S rRNA (By similarity)	KEGG:xau:Xaut_4779	GO:0000148^cellular_component^1,3-beta-D-glucan synthase complex`GO:0016021^cellular_component^integral component of membrane`GO:0005886^cellular_component^plasma membrane`GO:0003843^molecular_function^1,3-beta-D-glucan synthase activity`GO:0046527^molecular_function^glucosyltransferase activity`GO:0006075^biological_process^(1->3)-beta-D-glucan biosynthetic process`GO:0071555^biological_process^…	GO:0015934^cellular_component^large ribosomal subunit`GO:0019843^molecular_function^rRNA binding`GO:0003735^molecular_function^structural constituent of ribosome`GO:0006412^biological_process^translation	.	.	.
TRINITY_DN6944_c1_g2	TRINITY_DN6944_c1_g2_i1	UTP20_SCHPO^UTP20_SCHPO^Q:5418-8105,H:1423-2321^26.99%ID^E:4e-75^RecName: Full=U3 small nucleolar RNA-associated protein 20;^Eukaryota; Fungi; Dikarya; Ascomycota; Taphrinomycotina; Schizosaccharomycetes; Schizosaccharomycetales; Schizosaccharomycetaceae; Schizosaccharomyces`UTP20_SCHPO^UTP20_SCHPO^Q:605-1363,H:11-263^23.83%ID^E:9e-19^RecName: Full=U3 small nucleolar RNA-associated protein 20;^Eu…	.	TRINITY_DN6944_c1_g2_i1.p1	563-5218[+]	UTP20_HUMAN^UTP20_HUMAN^Q:632-1489,H:622-1502^19.71%ID^E:1e-29^RecName: Full=Small subunit processome component 20 homolog;^Eukaryota; Metazoa; Chordata; Craniata; Vertebrata; Euteleostomi; Mammalia; Eutheria; Euarchontoglires; Primates; Haplorrhini; Catarrhini; Hominidae; Homo`UTP20_HUMAN^UTP20_HUMAN^Q:1-260,H:1-251^31.15%ID^E:1e-26^RecName: Full=Small subunit processome component 20 homolog;^Eu…	PF07539.13^DRIM^Down-regulated in metastasis^886-1492^E:2.4e-101	.	.	.	KEGG:hsa:27340	GO:0030686^cellular_component^90S preribosome`GO:0005730^cellular_component^nucleolus`GO:0005634^cellular_component^nucleus`GO:0030688^cellular_component^preribosome, small subunit precursor`GO:0032040^cellular_component^small-subunit processome`GO:0030515^molecular_function^snoRNA binding`GO:0006364^biological_process^rRNA processing	GO:0030686^cellular_component^90S preribosome`GO:0005737^cellular_component^cytoplasm`GO:0005730^cellular_component^nucleolus`GO:0005654^cellular_component^nucleoplasm`GO:0005886^cellular_component^plasma membrane`GO:0030688^cellular_component^preribosome, small subunit precursor`GO:0032040^cellular_component^small-subunit processome`GO:0003723^molecular_function^RNA binding`GO:0000480^biological…	.	.	.
TRINITY_DN6944_c1_g2	TRINITY_DN6944_c1_g2_i1	UTP20_SCHPO^UTP20_SCHPO^Q:5418-8105,H:1423-2321^26.99%ID^E:4e-75^RecName: Full=U3 small nucleolar RNA-associated protein 20;^Eukaryota; Fungi; Dikarya; Ascomycota; Taphrinomycotina; Schizosaccharomycetes; Schizosaccharomycetales; Schizosaccharomycetaceae; Schizosaccharomyces`UTP20_SCHPO^UTP20_SCHPO^Q:605-1363,H:11-263^23.83%ID^E:9e-19^RecName: Full=U3 small nucleolar RNA-associated protein 20;^Eu…	.	TRINITY_DN6944_c1_g2_i1.p2	5442-8771[+]	UTP20_HUMAN^UTP20_HUMAN^Q:142-1102,H:1775-2765^26.79%ID^E:1e-93^RecName: Full=Small subunit processome component 20 homolog;^Eukaryota; Metazoa; Chordata; Craniata; Vertebrata; Euteleostomi; Mammalia; Eutheria; Euarchontoglires; Primates; Haplorrhini; Catarrhini; Hominidae; Homo`UTP20_HUMAN^UTP20_HUMAN^Q:21-148,H:1569-1700^31.06%ID^E:4e-10^RecName: Full=Small subunit processome component 20 homol…	.	.	.	.	KEGG:hsa:27340	GO:0030686^cellular_component^90S preribosome`GO:0005730^cellular_component^nucleolus`GO:0005634^cellular_component^nucleus`GO:0030688^cellular_component^preribosome, small subunit precursor`GO:0032040^cellular_component^small-subunit processome`GO:0030515^molecular_function^snoRNA binding`GO:0006364^biological_process^rRNA processing	GO:0030686^cellular_component^90S preribosome`GO:0005737^cellular_component^cytoplasm`GO:0005730^cellular_component^nucleolus`GO:0005654^cellular_component^nucleoplasm`GO:0005886^cellular_component^plasma membrane`GO:0030688^cellular_component^preribosome, small subunit precursor`GO:0032040^cellular_component^small-subunit processome`GO:0003723^molecular_function^RNA binding`GO:0000480^biological…	.	.	.
TRINITY_DN4986_c0_g1	TRINITY_DN4986_c0_g1_i2	MIP2_ARATH^MIP2_ARATH^Q:8246-930,H:1-2369^50.41%ID^E:0^RecName: Full=MAG2-interacting protein 2 {ECO:0000303|PubMed:24118572};^Eukaryota; Viridiplantae; Streptophyta; Embryophyta; Tracheophyta; Spermatophyta; Magnoliopsida; eudicotyledons; Gunneridae; Pentapetalae; rosids; malvids; Brassicales; Brassicaceae; Camelineae; Arabidopsis	.	TRINITY_DN4986_c0_g1_i2.p1	927-8042[-]	MIP2_ARATH^MIP2_ARATH^Q:3-2371,H:50-2369^51.19%ID^E:0^RecName: Full=MAG2-interacting protein 2 {ECO:0000303|PubMed:24118572};^Eukaryota; Viridiplantae; Streptophyta; Embryophyta; Tracheophyta; Spermatophyta; Magnoliopsida; eudicotyledons; Gunneridae; Pentapetalae; rosids; malvids; Brassicales; Brassicaceae; Camelineae; Arabidopsis	PF08314.12^Sec39^Secretory pathway protein Sec39^554-872^E:1.2e-14`PF08314.12^Sec39^Secretory pathway protein Sec39^901-1178^E:2.6e-13	.	.	.	KEGG:ath:AT5G24350	GO:0005789^cellular_component^endoplasmic reticulum membrane`GO:0005773^cellular_component^vacuole`GO:0051604^biological_process^protein maturation`GO:0015031^biological_process^protein transport`GO:0006890^biological_process^retrograde vesicle-mediated transport, Golgi to endoplasmic reticulum`GO:0006624^biological_process^vacuolar protein processing	GO:0005789^cellular_component^endoplasmic reticulum membrane`GO:0005773^cellular_component^vacuole`GO:0051604^biological_process^protein maturation`GO:0015031^biological_process^protein transport`GO:0006890^biological_process^retrograde vesicle-mediated transport, Golgi to endoplasmic reticulum`GO:0006624^biological_process^vacuolar protein processing	GO:0006890^biological_process^retrograde vesicle-mediated transport, Golgi to endoplasmic reticulum	.	.
TRINITY_DN5888_c0_g1	TRINITY_DN5888_c0_g1_i1	GRV2_ARATH^GRV2_ARATH^Q:561-8201,H:17-2547^74.31%ID^E:0^RecName: Full=DnaJ homolog subfamily C GRV2;^Eukaryota; Viridiplantae; Streptophyta; Embryophyta; Tracheophyta; Spermatophyta; Magnoliopsida; eudicotyledons; Gunneridae; Pentapetalae; rosids; malvids; Brassicales; Brassicaceae; Camelineae; Arabidopsis	.	TRINITY_DN5888_c0_g1_i1.p1	522-8279[+]	GRV2_ARATH^GRV2_ARATH^Q:14-2568,H:17-2554^74.85%ID^E:0^RecName: Full=DnaJ homolog subfamily C GRV2;^Eukaryota; Viridiplantae; Streptophyta; Embryophyta; Tracheophyta; Spermatophyta; Magnoliopsida; eudicotyledons; Gunneridae; Pentapetalae; rosids; malvids; Brassicales; Brassicaceae; Camelineae; Arabidopsis	PF14237.7^GYF_2^GYF domain 2^1154-1204^E:3.7e-10`PF00226.32^DnaJ^DnaJ domain^1522-1562^E:8.8e-11	.	.	.	KEGG:ath:AT2G26890	GO:0005783^cellular_component^endoplasmic reticulum`GO:0010008^cellular_component^endosome membrane`GO:0005794^cellular_component^Golgi apparatus`GO:0043231^cellular_component^intracellular membrane-bounded organelle`GO:0005770^cellular_component^late endosome`GO:0031902^cellular_component^late endosome membrane`GO:0005777^cellular_component^peroxisome`GO:0005802^cellular_component^trans-Golgi ne…	GO:0005783^cellular_component^endoplasmic reticulum`GO:0010008^cellular_component^endosome membrane`GO:0005794^cellular_component^Golgi apparatus`GO:0043231^cellular_component^intracellular membrane-bounded organelle`GO:0005770^cellular_component^late endosome`GO:0031902^cellular_component^late endosome membrane`GO:0005777^cellular_component^peroxisome`GO:0005802^cellular_component^trans-Golgi ne…	.	.	.
TRINITY_DN6335_c0_g1	TRINITY_DN6335_c0_g1_i2	RDR2_ARATH^RDR2_ARATH^Q:128-3445,H:9-1120^61.72%ID^E:0^RecName: Full=RNA-dependent RNA polymerase 2;^Eukaryota; Viridiplantae; Streptophyta; Embryophyta; Tracheophyta; Spermatophyta; Magnoliopsida; eudicotyledons; Gunneridae; Pentapetalae; rosids; malvids; Brassicales; Brassicaceae; Camelineae; Arabidopsis	.	TRINITY_DN6335_c0_g1_i2.p1	113-3451[+]	RDR2_ARATH^RDR2_ARATH^Q:6-1111,H:9-1120^61.72%ID^E:0^RecName: Full=RNA-dependent RNA polymerase 2;^Eukaryota; Viridiplantae; Streptophyta; Embryophyta; Tracheophyta; Spermatophyta; Magnoliopsida; eudicotyledons; Gunneridae; Pentapetalae; rosids; malvids; Brassicales; Brassicaceae; Camelineae; Arabidopsis	PF05183.13^RdRP^RNA dependent RNA polymerase^373-950^E:7.6e-179	.	.	.	KEGG:ath:AT4G11130	GO:0031380^cellular_component^nuclear RNA-directed RNA polymerase complex`GO:0005730^cellular_component^nucleolus`GO:0005654^cellular_component^nucleoplasm`GO:0005634^cellular_component^nucleus`GO:0003723^molecular_function^RNA binding`GO:0003968^molecular_function^RNA-directed 5'-3' RNA polymerase activity`GO:0050832^biological_process^defense response to fungus`GO:0016458^biological_process^gen…	GO:0031380^cellular_component^nuclear RNA-directed RNA polymerase complex`GO:0005730^cellular_component^nucleolus`GO:0005654^cellular_component^nucleoplasm`GO:0005634^cellular_component^nucleus`GO:0003723^molecular_function^RNA binding`GO:0003968^molecular_function^RNA-directed 5'-3' RNA polymerase activity`GO:0050832^biological_process^defense response to fungus`GO:0016458^biological_process^gen…	GO:0003968^molecular_function^RNA-directed 5'-3' RNA polymerase activity	.	.
TRINITY_DN6335_c0_g1	TRINITY_DN6335_c0_g1_i2	RDR2_ARATH^RDR2_ARATH^Q:128-3445,H:9-1120^61.72%ID^E:0^RecName: Full=RNA-dependent RNA polymerase 2;^Eukaryota; Viridiplantae; Streptophyta; Embryophyta; Tracheophyta; Spermatophyta; Magnoliopsida; eudicotyledons; Gunneridae; Pentapetalae; rosids; malvids; Brassicales; Brassicaceae; Camelineae; Arabidopsis	.	TRINITY_DN6335_c0_g1_i2.p2	5052-7631[-]	TPS9_ARATH^TPS9_ARATH^Q:1-856,H:1-859^69.11%ID^E:0^RecName: Full=Probable alpha,alpha-trehalose-phosphate synthase [UDP-forming] 9;^Eukaryota; Viridiplantae; Streptophyta; Embryophyta; Tracheophyta; Spermatophyta; Magnoliopsida; eudicotyledons; Gunneridae; Pentapetalae; rosids; malvids; Brassicales; Brassicaceae; Camelineae; Arabidopsis	PF00982.22^Glyco_transf_20^Glycosyltransferase family 20^62-547^E:7.2e-179`PF02358.17^Trehalose_PPase^Trehalose-phosphatase^597-828^E:4.8e-80	.	.	.	KEGG:ath:AT1G23870	GO:0031380^cellular_component^nuclear RNA-directed RNA polymerase complex`GO:0005730^cellular_component^nucleolus`GO:0005654^cellular_component^nucleoplasm`GO:0005634^cellular_component^nucleus`GO:0003723^molecular_function^RNA binding`GO:0003968^molecular_function^RNA-directed 5'-3' RNA polymerase activity`GO:0050832^biological_process^defense response to fungus`GO:0016458^biological_process^gen…	GO:0005737^cellular_component^cytoplasm`GO:0005829^cellular_component^cytosol`GO:0016757^molecular_function^transferase activity, transferring glycosyl groups`GO:0016311^biological_process^dephosphorylation	GO:0003824^molecular_function^catalytic activity`GO:0005992^biological_process^trehalose biosynthetic process	.	.
TRINITY_DN7590_c0_g2	TRINITY_DN7590_c0_g2_i5	MDN1_ARATH^MDN1_ARATH^Q:8471-471,H:2702-5398^38.56%ID^E:0^RecName: Full=Midasin {ECO:0000303|PubMed:23572950};^Eukaryota; Viridiplantae; Streptophyta; Embryophyta; Tracheophyta; Spermatophyta; Magnoliopsida; eudicotyledons; Gunneridae; Pentapetalae; rosids; malvids; Brassicales; Brassicaceae; Camelineae; Arabidopsis	.	TRINITY_DN7590_c0_g2_i5.p2	6666-8501[-]	MDN1_ARATH^MDN1_ARATH^Q:11-611,H:2702-3295^34.98%ID^E:3e-96^RecName: Full=Midasin {ECO:0000303|PubMed:23572950};^Eukaryota; Viridiplantae; Streptophyta; Embryophyta; Tracheophyta; Spermatophyta; Magnoliopsida; eudicotyledons; Gunneridae; Pentapetalae; rosids; malvids; Brassicales; Brassicaceae; Camelineae; Arabidopsis	.	.	.	.	KEGG:ath:AT1G67120	GO:0009941^cellular_component^chloroplast envelope`GO:0005737^cellular_component^cytoplasm`GO:0005730^cellular_component^nucleolus`GO:0005654^cellular_component^nucleoplasm`GO:0005634^cellular_component^nucleus`GO:0009506^cellular_component^plasmodesma`GO:0030687^cellular_component^preribosome, large subunit precursor`GO:0005524^molecular_function^ATP binding`GO:0016887^molecular_function^ATPase …	GO:0009941^cellular_component^chloroplast envelope`GO:0005737^cellular_component^cytoplasm`GO:0005730^cellular_component^nucleolus`GO:0005654^cellular_component^nucleoplasm`GO:0005634^cellular_component^nucleus`GO:0009506^cellular_component^plasmodesma`GO:0030687^cellular_component^preribosome, large subunit precursor`GO:0005524^molecular_function^ATP binding`GO:0016887^molecular_function^ATPase …	.	.	.
TRINITY_DN7590_c0_g2	TRINITY_DN7590_c0_g2_i5	MDN1_ARATH^MDN1_ARATH^Q:8471-471,H:2702-5398^38.56%ID^E:0^RecName: Full=Midasin {ECO:0000303|PubMed:23572950};^Eukaryota; Viridiplantae; Streptophyta; Embryophyta; Tracheophyta; Spermatophyta; Magnoliopsida; eudicotyledons; Gunneridae; Pentapetalae; rosids; malvids; Brassicales; Brassicaceae; Camelineae; Arabidopsis	.	TRINITY_DN7590_c0_g2_i5.p1	465-6356[-]	MDN1_ARATH^MDN1_ARATH^Q:1-1962,H:3403-5398^40.04%ID^E:0^RecName: Full=Midasin {ECO:0000303|PubMed:23572950};^Eukaryota; Viridiplantae; Streptophyta; Embryophyta; Tracheophyta; Spermatophyta; Magnoliopsida; eudicotyledons; Gunneridae; Pentapetalae; rosids; malvids; Brassicales; Brassicaceae; Camelineae; Arabidopsis	.	.	.	.	KEGG:ath:AT1G67120	GO:0009941^cellular_component^chloroplast envelope`GO:0005737^cellular_component^cytoplasm`GO:0005730^cellular_component^nucleolus`GO:0005654^cellular_component^nucleoplasm`GO:0005634^cellular_component^nucleus`GO:0009506^cellular_component^plasmodesma`GO:0030687^cellular_component^preribosome, large subunit precursor`GO:0005524^molecular_function^ATP binding`GO:0016887^molecular_function^ATPase …	GO:0009941^cellular_component^chloroplast envelope`GO:0005737^cellular_component^cytoplasm`GO:0005730^cellular_component^nucleolus`GO:0005654^cellular_component^nucleoplasm`GO:0005634^cellular_component^nucleus`GO:0009506^cellular_component^plasmodesma`GO:0030687^cellular_component^preribosome, large subunit precursor`GO:0005524^molecular_function^ATP binding`GO:0016887^molecular_function^ATPase …	.	.	.
TRINITY_DN7140_c0_g1	TRINITY_DN7140_c0_g1_i1	Y6689_DICDI^Y6689_DICDI^Q:5751-7901,H:2092-2772^24.11%ID^E:3e-43^RecName: Full=Protein DDB_G0276689;^Eukaryota; Amoebozoa; Evosea; Eumycetozoa; Dictyostelia; Dictyosteliales; Dictyosteliaceae; Dictyostelium`Y6689_DICDI^Y6689_DICDI^Q:4806-5438,H:1767-1974^23.26%ID^E:3e-15^RecName: Full=Protein DDB_G0276689;^Eukaryota; Amoebozoa; Evosea; Eumycetozoa; Dictyostelia; Dictyosteliales; Dictyosteliaceae;…	.	TRINITY_DN7140_c0_g1_i1.p1	277-4842[+]	.	.	.	.	.	KEGG:ddi:DDB_G0276689`KEGG:ddi:DDB_G0276691	GO:0005813^cellular_component^centrosome`GO:0030496^cellular_component^midbody`GO:0032266^molecular_function^phosphatidylinositol-3-phosphate binding`GO:0000724^biological_process^double-strand break repair via homologous recombination`GO:0000281^biological_process^mitotic cytokinesis`GO:0032465^biological_process^regulation of cytokinesis	.	.	.	.
TRINITY_DN7140_c0_g1	TRINITY_DN7140_c0_g1_i1	Y6689_DICDI^Y6689_DICDI^Q:5751-7901,H:2092-2772^24.11%ID^E:3e-43^RecName: Full=Protein DDB_G0276689;^Eukaryota; Amoebozoa; Evosea; Eumycetozoa; Dictyostelia; Dictyosteliales; Dictyosteliaceae; Dictyostelium`Y6689_DICDI^Y6689_DICDI^Q:4806-5438,H:1767-1974^23.26%ID^E:3e-15^RecName: Full=Protein DDB_G0276689;^Eukaryota; Amoebozoa; Evosea; Eumycetozoa; Dictyostelia; Dictyosteliales; Dictyosteliaceae;…	.	TRINITY_DN7140_c0_g1_i1.p2	5118-7910[+]	Y6689_DICDI^Y6689_DICDI^Q:212-928,H:2092-2772^24.11%ID^E:1e-44^RecName: Full=Protein DDB_G0276689;^Eukaryota; Amoebozoa; Evosea; Eumycetozoa; Dictyostelia; Dictyosteliales; Dictyosteliaceae; Dictyostelium	.	.	.	.	KEGG:ddi:DDB_G0276689`KEGG:ddi:DDB_G0276691	GO:0005813^cellular_component^centrosome`GO:0030496^cellular_component^midbody`GO:0032266^molecular_function^phosphatidylinositol-3-phosphate binding`GO:0000724^biological_process^double-strand break repair via homologous recombination`GO:0000281^biological_process^mitotic cytokinesis`GO:0032465^biological_process^regulation of cytokinesis	GO:0005813^cellular_component^centrosome`GO:0030496^cellular_component^midbody`GO:0032266^molecular_function^phosphatidylinositol-3-phosphate binding`GO:0000724^biological_process^double-strand break repair via homologous recombination`GO:0000281^biological_process^mitotic cytokinesis`GO:0032465^biological_process^regulation of cytokinesis	.	.	.
TRINITY_DN6368_c0_g1	TRINITY_DN6368_c0_g1_i2	SAB_ARATH^SAB_ARATH^Q:86-8065,H:1-2603^66.64%ID^E:0^RecName: Full=Protein SABRE {ECO:0000303|PubMed:8275864};^Eukaryota; Viridiplantae; Streptophyta; Embryophyta; Tracheophyta; Spermatophyta; Magnoliopsida; eudicotyledons; Gunneridae; Pentapetalae; rosids; malvids; Brassicales; Brassicaceae; Camelineae; Arabidopsis	.	TRINITY_DN6368_c0_g1_i2.p2	7376-8080[+]	SAB_ARATH^SAB_ARATH^Q:1-230,H:2381-2603^81.74%ID^E:6e-114^RecName: Full=Protein SABRE {ECO:0000303|PubMed:8275864};^Eukaryota; Viridiplantae; Streptophyta; Embryophyta; Tracheophyta; Spermatophyta; Magnoliopsida; eudicotyledons; Gunneridae; Pentapetalae; rosids; malvids; Brassicales; Brassicaceae; Camelineae; Arabidopsis	PF10351.10^Apt1^Golgi-body localisation protein domain^1-62^E:5.8e-17	.	.	.	KEGG:ath:AT1G58250	GO:0005576^cellular_component^extracellular region`GO:0005794^cellular_component^Golgi apparatus`GO:0016036^biological_process^cellular response to phosphate starvation`GO:0007275^biological_process^multicellular organism development`GO:0010105^biological_process^negative regulation of ethylene-activated signaling pathway`GO:0030307^biological_process^positive regulation of cell growth	GO:0005576^cellular_component^extracellular region`GO:0005794^cellular_component^Golgi apparatus`GO:0016036^biological_process^cellular response to phosphate starvation`GO:0007275^biological_process^multicellular organism development`GO:0010105^biological_process^negative regulation of ethylene-activated signaling pathway`GO:0030307^biological_process^positive regulation of cell growth	.	.	.
TRINITY_DN6368_c0_g1	TRINITY_DN6368_c0_g1_i2	SAB_ARATH^SAB_ARATH^Q:86-8065,H:1-2603^66.64%ID^E:0^RecName: Full=Protein SABRE {ECO:0000303|PubMed:8275864};^Eukaryota; Viridiplantae; Streptophyta; Embryophyta; Tracheophyta; Spermatophyta; Magnoliopsida; eudicotyledons; Gunneridae; Pentapetalae; rosids; malvids; Brassicales; Brassicaceae; Camelineae; Arabidopsis	.	TRINITY_DN6368_c0_g1_i2.p1	86-6874[+]	SAB_ARATH^SAB_ARATH^Q:1-2243,H:1-2230^67.68%ID^E:0^RecName: Full=Protein SABRE {ECO:0000303|PubMed:8275864};^Eukaryota; Viridiplantae; Streptophyta; Embryophyta; Tracheophyta; Spermatophyta; Magnoliopsida; eudicotyledons; Gunneridae; Pentapetalae; rosids; malvids; Brassicales; Brassicaceae; Camelineae; Arabidopsis	PF10351.10^Apt1^Golgi-body localisation protein domain^1919-2242^E:2.1e-67	.	.	.	KEGG:ath:AT1G58250	GO:0005576^cellular_component^extracellular region`GO:0005794^cellular_component^Golgi apparatus`GO:0016036^biological_process^cellular response to phosphate starvation`GO:0007275^biological_process^multicellular organism development`GO:0010105^biological_process^negative regulation of ethylene-activated signaling pathway`GO:0030307^biological_process^positive regulation of cell growth	GO:0005576^cellular_component^extracellular region`GO:0005794^cellular_component^Golgi apparatus`GO:0016036^biological_process^cellular response to phosphate starvation`GO:0007275^biological_process^multicellular organism development`GO:0010105^biological_process^negative regulation of ethylene-activated signaling pathway`GO:0030307^biological_process^positive regulation of cell growth	.	.	.
TRINITY_DN7317_c2_g1	TRINITY_DN7317_c2_g1_i4	PIEZO_ARATH^PIEZO_ARATH^Q:7716-538,H:81-2462^67.6%ID^E:0^RecName: Full=Piezo-type mechanosensitive ion channel homolog;^Eukaryota; Viridiplantae; Streptophyta; Embryophyta; Tracheophyta; Spermatophyta; Magnoliopsida; eudicotyledons; Gunneridae; Pentapetalae; rosids; malvids; Brassicales; Brassicaceae; Camelineae; Arabidopsis	.	TRINITY_DN7317_c2_g1_i4.p1	544-7776[-]	PIEZO_ARATH^PIEZO_ARATH^Q:21-2410,H:81-2459^67.65%ID^E:0^RecName: Full=Piezo-type mechanosensitive ion channel homolog;^Eukaryota; Viridiplantae; Streptophyta; Embryophyta; Tracheophyta; Spermatophyta; Magnoliopsida; eudicotyledons; Gunneridae; Pentapetalae; rosids; malvids; Brassicales; Brassicaceae; Camelineae; Arabidopsis	PF12166.9^Piezo_RRas_bdg^Piezo non-specific cation channel, R-Ras-binding domain^2027-2408^E:2.7e-106	.	.	.	KEGG:ath:AT2G48060	GO:0016021^cellular_component^integral component of membrane`GO:0006811^biological_process^ion transport	GO:0016021^cellular_component^integral component of membrane`GO:0006811^biological_process^ion transport	.	.	.
TRINITY_DN4173_c0_g1	TRINITY_DN4173_c0_g1_i2	CNOT1_MOUSE^CNOT1_MOUSE^Q:3175-923,H:1620-2369^41.5%ID^E:6e-159^RecName: Full=CCR4-NOT transcription complex subunit 1;^Eukaryota; Metazoa; Chordata; Craniata; Vertebrata; Euteleostomi; Mammalia; Eutheria; Euarchontoglires; Glires; Rodentia; Myomorpha; Muroidea; Muridae; Murinae; Mus; Mus`CNOT1_MOUSE^CNOT1_MOUSE^Q:5263-3614,H:1073-1576^35.19%ID^E:2e-80^RecName: Full=CCR4-NOT transcription complex…	.	TRINITY_DN4173_c0_g1_i2.p1	890-8101[-]	CNOT1_HUMAN^CNOT1_HUMAN^Q:1643-2393,H:1621-2370^41.62%ID^E:2e-168^RecName: Full=CCR4-NOT transcription complex subunit 1;^Eukaryota; Metazoa; Chordata; Craniata; Vertebrata; Euteleostomi; Mammalia; Eutheria; Euarchontoglires; Primates; Haplorrhini; Catarrhini; Hominidae; Homo`CNOT1_HUMAN^CNOT1_HUMAN^Q:6-586,H:7-622^28.14%ID^E:6e-56^RecName: Full=CCR4-NOT transcription complex subunit 1;^Eukaryota…	PF16418.6^CNOT1_HEAT^CCR4-NOT transcription complex subunit 1 HEAT repeat^477-619^E:3.5e-29`PF16417.6^CNOT1_TTP_bind^CCR4-NOT transcription complex subunit 1 TTP binding domain^648-816^E:1.2e-68`PF16415.6^CNOT1_CAF1_bind^CCR4-NOT transcription complex subunit 1 CAF1-binding domain^962-1181^E:7.6e-90`PF12842.8^DUF3819^Domain of unknown function (DUF3819)^1309-1450^E:5e-49`PF04054.16^Not1^CCR4-Not …	.	.	.	KEGG:hsa:23019	GO:0030014^cellular_component^CCR4-NOT complex`GO:0030015^cellular_component^CCR4-NOT core complex`GO:0005829^cellular_component^cytosol`GO:0005634^cellular_component^nucleus`GO:0000932^cellular_component^P-body`GO:0070016^molecular_function^armadillo repeat domain binding`GO:0030331^molecular_function^estrogen receptor binding`GO:0060090^molecular_function^molecular adaptor activity`GO:0019904^m…	GO:0030014^cellular_component^CCR4-NOT complex`GO:0030015^cellular_component^CCR4-NOT core complex`GO:0005829^cellular_component^cytosol`GO:0005615^cellular_component^extracellular space`GO:0016020^cellular_component^membrane`GO:0005634^cellular_component^nucleus`GO:0000932^cellular_component^P-body`GO:0005778^cellular_component^peroxisomal membrane`GO:0070016^molecular_function^armadillo repeat …	.	.	.
TRINITY_DN7387_c0_g1	TRINITY_DN7387_c0_g1_i5	SUT31_ARATH^SUT31_ARATH^Q:1401-2822,H:185-658^72.42%ID^E:0^RecName: Full=Sulfate transporter 3.1;^Eukaryota; Viridiplantae; Streptophyta; Embryophyta; Tracheophyta; Spermatophyta; Magnoliopsida; eudicotyledons; Gunneridae; Pentapetalae; rosids; malvids; Brassicales; Brassicaceae; Camelineae; Arabidopsis`SUT31_ARATH^SUT31_ARATH^Q:400-948,H:1-190^65.26%ID^E:8e-70^RecName: Full=Sulfate transporter 3…	.	TRINITY_DN7387_c0_g1_i5.p1	3354-8087[-]	NET1D_ARATH^NET1D_ARATH^Q:1-996,H:1-1076^43.17%ID^E:0^RecName: Full=Protein NETWORKED 1D {ECO:0000303|PubMed:22840520};^Eukaryota; Viridiplantae; Streptophyta; Embryophyta; Tracheophyta; Spermatophyta; Magnoliopsida; eudicotyledons; Gunneridae; Pentapetalae; rosids; malvids; Brassicales; Brassicaceae; Camelineae; Arabidopsis`NET1D_ARATH^NET1D_ARATH^Q:949-1570,H:1169-1730^32.18%ID^E:4e-60^RecName:…	PF07765.13^KIP1^KIP1-like protein^14-87^E:2.7e-37	.	.	.	KEGG:ath:AT1G03080	GO:0009507^cellular_component^chloroplast`GO:0005887^cellular_component^integral component of plasma membrane`GO:0015301^molecular_function^anion:anion antiporter activity`GO:0008271^molecular_function^secondary active sulfate transmembrane transporter activity`GO:0015116^molecular_function^sulfate transmembrane transporter activity`GO:0015293^molecular_function^symporter activity`GO:0008272^biol…	GO:0005886^cellular_component^plasma membrane`GO:0051015^molecular_function^actin filament binding	GO:0003779^molecular_function^actin binding	.	.
TRINITY_DN7387_c0_g1	TRINITY_DN7387_c0_g1_i5	SUT31_ARATH^SUT31_ARATH^Q:1401-2822,H:185-658^72.42%ID^E:0^RecName: Full=Sulfate transporter 3.1;^Eukaryota; Viridiplantae; Streptophyta; Embryophyta; Tracheophyta; Spermatophyta; Magnoliopsida; eudicotyledons; Gunneridae; Pentapetalae; rosids; malvids; Brassicales; Brassicaceae; Camelineae; Arabidopsis`SUT31_ARATH^SUT31_ARATH^Q:400-948,H:1-190^65.26%ID^E:8e-70^RecName: Full=Sulfate transporter 3…	.	TRINITY_DN7387_c0_g1_i5.p2	1452-2825[+]	SUT31_ARATH^SUT31_ARATH^Q:1-457,H:202-658^71.62%ID^E:0^RecName: Full=Sulfate transporter 3.1;^Eukaryota; Viridiplantae; Streptophyta; Embryophyta; Tracheophyta; Spermatophyta; Magnoliopsida; eudicotyledons; Gunneridae; Pentapetalae; rosids; malvids; Brassicales; Brassicaceae; Camelineae; Arabidopsis	PF00916.21^Sulfate_transp^Sulfate permease family^1-261^E:2.5e-78`PF01740.22^STAS^STAS domain^313-431^E:7.2e-34	.	.	.	KEGG:ath:AT3G51895	GO:0009507^cellular_component^chloroplast`GO:0005887^cellular_component^integral component of plasma membrane`GO:0015301^molecular_function^anion:anion antiporter activity`GO:0008271^molecular_function^secondary active sulfate transmembrane transporter activity`GO:0015116^molecular_function^sulfate transmembrane transporter activity`GO:0015293^molecular_function^symporter activity`GO:0008272^biol…	GO:0009507^cellular_component^chloroplast`GO:0005887^cellular_component^integral component of plasma membrane`GO:0015301^molecular_function^anion:anion antiporter activity`GO:0008271^molecular_function^secondary active sulfate transmembrane transporter activity`GO:0015116^molecular_function^sulfate transmembrane transporter activity`GO:0015293^molecular_function^symporter activity`GO:0008272^biol…	GO:0015116^molecular_function^sulfate transmembrane transporter activity`GO:0008272^biological_process^sulfate transport`GO:0016021^cellular_component^integral component of membrane	.	.
TRINITY_DN7387_c0_g1	TRINITY_DN7387_c0_g1_i5	SUT31_ARATH^SUT31_ARATH^Q:1401-2822,H:185-658^72.42%ID^E:0^RecName: Full=Sulfate transporter 3.1;^Eukaryota; Viridiplantae; Streptophyta; Embryophyta; Tracheophyta; Spermatophyta; Magnoliopsida; eudicotyledons; Gunneridae; Pentapetalae; rosids; malvids; Brassicales; Brassicaceae; Camelineae; Arabidopsis`SUT31_ARATH^SUT31_ARATH^Q:400-948,H:1-190^65.26%ID^E:8e-70^RecName: Full=Sulfate transporter 3…	.	TRINITY_DN7387_c0_g1_i5.p3	400-936[+]	SUT31_ARATH^SUT31_ARATH^Q:1-178,H:1-185^66.49%ID^E:2e-79^RecName: Full=Sulfate transporter 3.1;^Eukaryota; Viridiplantae; Streptophyta; Embryophyta; Tracheophyta; Spermatophyta; Magnoliopsida; eudicotyledons; Gunneridae; Pentapetalae; rosids; malvids; Brassicales; Brassicaceae; Camelineae; Arabidopsis	PF00916.21^Sulfate_transp^Sulfate permease family^75-178^E:4.4e-39	.	.	.	KEGG:ath:AT3G51895	GO:0009507^cellular_component^chloroplast`GO:0005887^cellular_component^integral component of plasma membrane`GO:0015301^molecular_function^anion:anion antiporter activity`GO:0008271^molecular_function^secondary active sulfate transmembrane transporter activity`GO:0015116^molecular_function^sulfate transmembrane transporter activity`GO:0015293^molecular_function^symporter activity`GO:0008272^biol…	GO:0009507^cellular_component^chloroplast`GO:0005887^cellular_component^integral component of plasma membrane`GO:0015301^molecular_function^anion:anion antiporter activity`GO:0008271^molecular_function^secondary active sulfate transmembrane transporter activity`GO:0015116^molecular_function^sulfate transmembrane transporter activity`GO:0015293^molecular_function^symporter activity`GO:0008272^biol…	GO:0015116^molecular_function^sulfate transmembrane transporter activity`GO:0008272^biological_process^sulfate transport`GO:0016021^cellular_component^integral component of membrane	.	.
TRINITY_DN7349_c0_g5	TRINITY_DN7349_c0_g5_i5	G6PDC_TOBAC^G6PDC_TOBAC^Q:366-1985,H:54-592^85.19%ID^E:0^RecName: Full=Glucose-6-phosphate 1-dehydrogenase, chloroplastic;^Eukaryota; Viridiplantae; Streptophyta; Embryophyta; Tracheophyta; Spermatophyta; Magnoliopsida; eudicotyledons; Gunneridae; Pentapetalae; asterids; lamiids; Solanales; Solanaceae; Nicotianoideae; Nicotianeae; Nicotiana	.	TRINITY_DN7349_c0_g5_i5.p3	2370-2831[-]	.	.	.	.	.	KEGG:nta:107828938	GO:0009507^cellular_component^chloroplast`GO:0004345^molecular_function^glucose-6-phosphate dehydrogenase activity`GO:0050661^molecular_function^NADP binding`GO:0006006^biological_process^glucose metabolic process`GO:0006098^biological_process^pentose-phosphate shunt	.	.	.	.
TRINITY_DN7349_c0_g5	TRINITY_DN7349_c0_g5_i5	G6PDC_TOBAC^G6PDC_TOBAC^Q:366-1985,H:54-592^85.19%ID^E:0^RecName: Full=Glucose-6-phosphate 1-dehydrogenase, chloroplastic;^Eukaryota; Viridiplantae; Streptophyta; Embryophyta; Tracheophyta; Spermatophyta; Magnoliopsida; eudicotyledons; Gunneridae; Pentapetalae; asterids; lamiids; Solanales; Solanaceae; Nicotianoideae; Nicotianeae; Nicotiana	.	TRINITY_DN7349_c0_g5_i5.p1	4288-8394[-]	EXA1_ARATH^EXA1_ARATH^Q:43-353,H:118-412^32.08%ID^E:1e-21^RecName: Full=Protein ESSENTIAL FOR POTEXVIRUS ACCUMULATION 1 {ECO:0000303|PubMed:27402258};^Eukaryota; Viridiplantae; Streptophyta; Embryophyta; Tracheophyta; Spermatophyta; Magnoliopsida; eudicotyledons; Gunneridae; Pentapetalae; rosids; malvids; Brassicales; Brassicaceae; Camelineae; Arabidopsis`EXA1_ARATH^EXA1_ARATH^Q:480-568,H:521-608…	PF02213.17^GYF^GYF domain^510-556^E:7.3e-09	.	.	.	KEGG:ath:AT5G42950	GO:0009507^cellular_component^chloroplast`GO:0004345^molecular_function^glucose-6-phosphate dehydrogenase activity`GO:0050661^molecular_function^NADP binding`GO:0006006^biological_process^glucose metabolic process`GO:0006098^biological_process^pentose-phosphate shunt	GO:0005829^cellular_component^cytosol`GO:0000932^cellular_component^P-body`GO:0009536^cellular_component^plastid`GO:0003729^molecular_function^mRNA binding`GO:0030371^molecular_function^translation repressor activity`GO:0042742^biological_process^defense response to bacterium`GO:0050832^biological_process^defense response to fungus`GO:0002229^biological_process^defense response to oomycetes`GO:00…	GO:0005515^molecular_function^protein binding	.	.
TRINITY_DN7349_c0_g5	TRINITY_DN7349_c0_g5_i5	G6PDC_TOBAC^G6PDC_TOBAC^Q:366-1985,H:54-592^85.19%ID^E:0^RecName: Full=Glucose-6-phosphate 1-dehydrogenase, chloroplastic;^Eukaryota; Viridiplantae; Streptophyta; Embryophyta; Tracheophyta; Spermatophyta; Magnoliopsida; eudicotyledons; Gunneridae; Pentapetalae; asterids; lamiids; Solanales; Solanaceae; Nicotianoideae; Nicotianeae; Nicotiana	.	TRINITY_DN7349_c0_g5_i5.p2	201-2000[+]	G6PDC_TOBAC^G6PDC_TOBAC^Q:1-595,H:1-592^80%ID^E:0^RecName: Full=Glucose-6-phosphate 1-dehydrogenase, chloroplastic;^Eukaryota; Viridiplantae; Streptophyta; Embryophyta; Tracheophyta; Spermatophyta; Magnoliopsida; eudicotyledons; Gunneridae; Pentapetalae; asterids; lamiids; Solanales; Solanaceae; Nicotianoideae; Nicotianeae; Nicotiana	PF00479.23^G6PD_N^Glucose-6-phosphate dehydrogenase, NAD binding domain^117-295^E:1.2e-58`PF02781.17^G6PD_C^Glucose-6-phosphate dehydrogenase, C-terminal domain^298-592^E:7.3e-115	.	.	.	KEGG:nta:107828938	GO:0009507^cellular_component^chloroplast`GO:0004345^molecular_function^glucose-6-phosphate dehydrogenase activity`GO:0050661^molecular_function^NADP binding`GO:0006006^biological_process^glucose metabolic process`GO:0006098^biological_process^pentose-phosphate shunt	GO:0009507^cellular_component^chloroplast`GO:0004345^molecular_function^glucose-6-phosphate dehydrogenase activity`GO:0050661^molecular_function^NADP binding`GO:0006006^biological_process^glucose metabolic process`GO:0006098^biological_process^pentose-phosphate shunt	GO:0004345^molecular_function^glucose-6-phosphate dehydrogenase activity`GO:0050661^molecular_function^NADP binding`GO:0006006^biological_process^glucose metabolic process`GO:0055114^biological_process^obsolete oxidation-reduction process	.	.
TRINITY_DN5129_c0_g1	TRINITY_DN5129_c0_g1_i1	DPOE1_ARATH^DPOE1_ARATH^Q:64-6660,H:3-2156^69.01%ID^E:0^RecName: Full=DNA polymerase epsilon catalytic subunit A;^Eukaryota; Viridiplantae; Streptophyta; Embryophyta; Tracheophyta; Spermatophyta; Magnoliopsida; eudicotyledons; Gunneridae; Pentapetalae; rosids; malvids; Brassicales; Brassicaceae; Camelineae; Arabidopsis	.	TRINITY_DN5129_c0_g1_i1.p1	61-6672[+]	DPOE1_ARATH^DPOE1_ARATH^Q:2-2200,H:3-2156^69.28%ID^E:0^RecName: Full=DNA polymerase epsilon catalytic subunit A;^Eukaryota; Viridiplantae; Streptophyta; Embryophyta; Tracheophyta; Spermatophyta; Magnoliopsida; eudicotyledons; Gunneridae; Pentapetalae; rosids; malvids; Brassicales; Brassicaceae; Camelineae; Arabidopsis	PF03104.20^DNA_pol_B_exo1^DNA polymerase family B, exonuclease domain^73-399^E:6.2e-81`PF10108.10^DNA_pol_B_exo2^Predicted 3'-5' exonuclease related to the exonuclease domain of PolB^308-446^E:2.8e-05`PF00136.22^DNA_pol_B^DNA polymerase family B^758-1064^E:3.6e-16`PF08490.13^DUF1744^Domain of unknown function (DUF1744)^1526-1889^E:8.2e-119	.	.	.	KEGG:ath:AT1G08260	GO:0048046^cellular_component^apoplast`GO:0008622^cellular_component^epsilon DNA polymerase complex`GO:0051539^molecular_function^4 iron, 4 sulfur cluster binding`GO:0003677^molecular_function^DNA binding`GO:0003887^molecular_function^DNA-directed DNA polymerase activity`GO:0000166^molecular_function^nucleotide binding`GO:0008310^molecular_function^single-stranded DNA 3'-5' exodeoxyribonuclease a…	GO:0048046^cellular_component^apoplast`GO:0008622^cellular_component^epsilon DNA polymerase complex`GO:0051539^molecular_function^4 iron, 4 sulfur cluster binding`GO:0003677^molecular_function^DNA binding`GO:0003887^molecular_function^DNA-directed DNA polymerase activity`GO:0000166^molecular_function^nucleotide binding`GO:0008310^molecular_function^single-stranded DNA 3'-5' exodeoxyribonuclease a…	GO:0000166^molecular_function^nucleotide binding`GO:0003677^molecular_function^DNA binding`GO:0003887^molecular_function^DNA-directed DNA polymerase activity`GO:0008270^molecular_function^zinc ion binding`GO:0006260^biological_process^DNA replication`GO:0005634^cellular_component^nucleus	.	.
TRINITY_DN5129_c0_g1	TRINITY_DN5129_c0_g1_i1	DPOE1_ARATH^DPOE1_ARATH^Q:64-6660,H:3-2156^69.01%ID^E:0^RecName: Full=DNA polymerase epsilon catalytic subunit A;^Eukaryota; Viridiplantae; Streptophyta; Embryophyta; Tracheophyta; Spermatophyta; Magnoliopsida; eudicotyledons; Gunneridae; Pentapetalae; rosids; malvids; Brassicales; Brassicaceae; Camelineae; Arabidopsis	.	TRINITY_DN5129_c0_g1_i1.p2	7141-8295[-]	RSP5_CHLRE^RSP5_CHLRE^Q:159-322,H:282-459^32.22%ID^E:2e-20^RecName: Full=Flagellar radial spoke protein 5 {ECO:0000303|PubMed:16507594};^Eukaryota; Viridiplantae; Chlorophyta; core chlorophytes; Chlorophyceae; Chlamydomonadales; Chlamydomonadaceae; Chlamydomonas	PF00248.22^Aldo_ket_red^Aldo/keto reductase family^62-364^E:5.8e-60	.	.	.	KEGG:ath:AT1G08260	GO:0048046^cellular_component^apoplast`GO:0008622^cellular_component^epsilon DNA polymerase complex`GO:0051539^molecular_function^4 iron, 4 sulfur cluster binding`GO:0003677^molecular_function^DNA binding`GO:0003887^molecular_function^DNA-directed DNA polymerase activity`GO:0000166^molecular_function^nucleotide binding`GO:0008310^molecular_function^single-stranded DNA 3'-5' exodeoxyribonuclease a…	GO:0005737^cellular_component^cytoplasm`GO:0005856^cellular_component^cytoskeleton`GO:0031514^cellular_component^motile cilium`GO:0016491^molecular_function^oxidoreductase activity	.	.	.
TRINITY_DN7061_c0_g2	TRINITY_DN7061_c0_g2_i5	ILA_ARATH^ILA_ARATH^Q:176-7933,H:142-2683^69.78%ID^E:0^RecName: Full=Protein ILITYHIA {ECO:0000312|EMBL:AEE34290.1};^Eukaryota; Viridiplantae; Streptophyta; Embryophyta; Tracheophyta; Spermatophyta; Magnoliopsida; eudicotyledons; Gunneridae; Pentapetalae; rosids; malvids; Brassicales; Brassicaceae; Camelineae; Arabidopsis	.	TRINITY_DN7061_c0_g2_i5.p1	110-7978[+]	ILA_ARATH^ILA_ARATH^Q:1-2608,H:120-2683^69.78%ID^E:0^RecName: Full=Protein ILITYHIA {ECO:0000312|EMBL:AEE34290.1};^Eukaryota; Viridiplantae; Streptophyta; Embryophyta; Tracheophyta; Spermatophyta; Magnoliopsida; eudicotyledons; Gunneridae; Pentapetalae; rosids; malvids; Brassicales; Brassicaceae; Camelineae; Arabidopsis	PF12717.8^Cnd1^non-SMC mitotic condensation complex subunit 1^2302-2427^E:2.1e-06	.	.	.	KEGG:ath:AT1G64790	GO:0005829^cellular_component^cytosol`GO:0005634^cellular_component^nucleus`GO:0019901^molecular_function^protein kinase binding`GO:0019887^molecular_function^protein kinase regulator activity`GO:0043022^molecular_function^ribosome binding`GO:0042742^biological_process^defense response to bacterium`GO:0009682^biological_process^induced systemic resistance`GO:0045087^biological_process^innate immu…	GO:0005829^cellular_component^cytosol`GO:0005634^cellular_component^nucleus`GO:0019901^molecular_function^protein kinase binding`GO:0019887^molecular_function^protein kinase regulator activity`GO:0043022^molecular_function^ribosome binding`GO:0042742^biological_process^defense response to bacterium`GO:0009682^biological_process^induced systemic resistance`GO:0045087^biological_process^innate immu…	.	.	.
TRINITY_DN5814_c0_g1	TRINITY_DN5814_c0_g1_i3	DMXL1_MOUSE^DMXL1_MOUSE^Q:4782-4093,H:1496-1730^36.13%ID^E:1e-36^RecName: Full=DmX-like protein 1;^Eukaryota; Metazoa; Chordata; Craniata; Vertebrata; Euteleostomi; Mammalia; Eutheria; Euarchontoglires; Glires; Rodentia; Myomorpha; Muroidea; Muridae; Murinae; Mus; Mus`DMXL1_MOUSE^DMXL1_MOUSE^Q:1584-1144,H:2732-2873^28.1%ID^E:4e-08^RecName: Full=DmX-like protein 1;^Eukaryota; Metazoa; Chordata; Cr…	.	TRINITY_DN5814_c0_g1_i3.p2	597-1151[-]	.	PF00400.33^WD40^WD domain, G-beta repeat^93-125^E:1e-05	.	.	.	KEGG:mmu:240283	GO:0043291^cellular_component^RAVE complex`GO:0007035^biological_process^vacuolar acidification	.	GO:0005515^molecular_function^protein binding	.	.
TRINITY_DN5814_c0_g1	TRINITY_DN5814_c0_g1_i3	DMXL1_MOUSE^DMXL1_MOUSE^Q:4782-4093,H:1496-1730^36.13%ID^E:1e-36^RecName: Full=DmX-like protein 1;^Eukaryota; Metazoa; Chordata; Craniata; Vertebrata; Euteleostomi; Mammalia; Eutheria; Euarchontoglires; Glires; Rodentia; Myomorpha; Muroidea; Muridae; Murinae; Mus; Mus`DMXL1_MOUSE^DMXL1_MOUSE^Q:1584-1144,H:2732-2873^28.1%ID^E:4e-08^RecName: Full=DmX-like protein 1;^Eukaryota; Metazoa; Chordata; Cr…	.	TRINITY_DN5814_c0_g1_i3.p1	1126-8196[-]	DMXL1_MOUSE^DMXL1_MOUSE^Q:1139-1368,H:1496-1730^36.13%ID^E:4e-37^RecName: Full=DmX-like protein 1;^Eukaryota; Metazoa; Chordata; Craniata; Vertebrata; Euteleostomi; Mammalia; Eutheria; Euarchontoglires; Glires; Rodentia; Myomorpha; Muroidea; Muridae; Murinae; Mus; Mus`DMXL1_MOUSE^DMXL1_MOUSE^Q:2205-2351,H:2732-2873^28.1%ID^E:2e-08^RecName: Full=DmX-like protein 1;^Eukaryota; Metazoa; Chordata; Cr…	PF12234.9^Rav1p_C^RAVE protein 1 C terminal^745-1424^E:1.8e-73	.	.	.	KEGG:mmu:240283	GO:0043291^cellular_component^RAVE complex`GO:0007035^biological_process^vacuolar acidification	GO:0043291^cellular_component^RAVE complex`GO:0007035^biological_process^vacuolar acidification	.	.	.
TRINITY_DN5399_c0_g1	TRINITY_DN5399_c0_g1_i2	NPA1P_MOUSE^NPA1P_MOUSE^Q:5781-6860,H:1524-1863^25%ID^E:8e-16^RecName: Full=Nucleolar pre-ribosomal-associated protein 1;^Eukaryota; Metazoa; Chordata; Craniata; Vertebrata; Euteleostomi; Mammalia; Eutheria; Euarchontoglires; Glires; Rodentia; Myomorpha; Muroidea; Muridae; Murinae; Mus; Mus	.	TRINITY_DN5399_c0_g1_i2.p1	252-8006[+]	NPA1P_MOUSE^NPA1P_MOUSE^Q:1844-2203,H:1524-1863^25%ID^E:4e-16^RecName: Full=Nucleolar pre-ribosomal-associated protein 1;^Eukaryota; Metazoa; Chordata; Craniata; Vertebrata; Euteleostomi; Mammalia; Eutheria; Euarchontoglires; Glires; Rodentia; Myomorpha; Muroidea; Muridae; Murinae; Mus; Mus	PF11707.9^Npa1^Ribosome 60S biogenesis N-terminal^83-386^E:4.5e-49`PF16201.6^NopRA1^Nucleolar pre-ribosomal-associated protein 1^2006-2196^E:1.2e-43	.	.	.	KEGG:mmu:207932	GO:0001650^cellular_component^fibrillar center`GO:0005730^cellular_component^nucleolus`GO:0000466^biological_process^maturation of 5.8S rRNA from tricistronic rRNA transcript (SSU-rRNA, 5.8S rRNA, LSU-rRNA)`GO:0000463^biological_process^maturation of LSU-rRNA from tricistronic rRNA transcript (SSU-rRNA, 5.8S rRNA, LSU-rRNA)	GO:0001650^cellular_component^fibrillar center`GO:0005730^cellular_component^nucleolus`GO:0000466^biological_process^maturation of 5.8S rRNA from tricistronic rRNA transcript (SSU-rRNA, 5.8S rRNA, LSU-rRNA)`GO:0000463^biological_process^maturation of LSU-rRNA from tricistronic rRNA transcript (SSU-rRNA, 5.8S rRNA, LSU-rRNA)	.	.	.
TRINITY_DN7004_c1_g5	TRINITY_DN7004_c1_g5_i1	MBD9_ARATH^MBD9_ARATH^Q:8025-1492,H:1-2128^45.65%ID^E:0^RecName: Full=Methyl-CpG-binding domain-containing protein 9;^Eukaryota; Viridiplantae; Streptophyta; Embryophyta; Tracheophyta; Spermatophyta; Magnoliopsida; eudicotyledons; Gunneridae; Pentapetalae; rosids; malvids; Brassicales; Brassicaceae; Camelineae; Arabidopsis	.	TRINITY_DN7004_c1_g5_i1.p1	1351-7404[-]	MBD9_ARATH^MBD9_ARATH^Q:11-2017,H:225-2175^46.02%ID^E:0^RecName: Full=Methyl-CpG-binding domain-containing protein 9;^Eukaryota; Viridiplantae; Streptophyta; Embryophyta; Tracheophyta; Spermatophyta; Magnoliopsida; eudicotyledons; Gunneridae; Pentapetalae; rosids; malvids; Brassicales; Brassicaceae; Camelineae; Arabidopsis	PF01429.20^MBD^Methyl-CpG binding domain^54-117^E:1.1e-10`PF00439.26^Bromodomain^Bromodomain^965-1019^E:8.1e-06`PF00628.30^PHD^PHD-finger^1076-1122^E:6e-12`PF15612.7^WHIM1^WSTF, HB1, Itc1p, MBD9 motif 1^1160-1201^E:1e-10	.	.	.	KEGG:ath:AT3G01460	GO:0005634^cellular_component^nucleus`GO:0009506^cellular_component^plasmodesma`GO:0004402^molecular_function^histone acetyltransferase activity`GO:0042393^molecular_function^histone binding`GO:0046872^molecular_function^metal ion binding`GO:0008327^molecular_function^methyl-CpG binding`GO:0016573^biological_process^histone acetylation`GO:0043966^biological_process^histone H3 acetylation`GO:00439…	GO:0005634^cellular_component^nucleus`GO:0009506^cellular_component^plasmodesma`GO:0004402^molecular_function^histone acetyltransferase activity`GO:0042393^molecular_function^histone binding`GO:0046872^molecular_function^metal ion binding`GO:0008327^molecular_function^methyl-CpG binding`GO:0016573^biological_process^histone acetylation`GO:0043966^biological_process^histone H3 acetylation`GO:00439…	GO:0003677^molecular_function^DNA binding`GO:0005634^cellular_component^nucleus`GO:0005515^molecular_function^protein binding	.	.
TRINITY_DN6748_c0_g1	TRINITY_DN6748_c0_g1_i1	PP436_ARATH^PP436_ARATH^Q:5088-6650,H:14-533^55.28%ID^E:0^RecName: Full=Pentatricopeptide repeat-containing protein At5g59600;^Eukaryota; Viridiplantae; Streptophyta; Embryophyta; Tracheophyta; Spermatophyta; Magnoliopsida; eudicotyledons; Gunneridae; Pentapetalae; rosids; malvids; Brassicales; Brassicaceae; Camelineae; Arabidopsis`PP436_ARATH^PP436_ARATH^Q:3315-1798,H:35-507^32.81%ID^E:6e-78^Rec…	.	TRINITY_DN6748_c0_g1_i1.p3	218-1309[-]	.	.	.	.	.	KEGG:ath:AT5G59600	.	.	.	.	.
TRINITY_DN6748_c0_g1	TRINITY_DN6748_c0_g1_i1	PP436_ARATH^PP436_ARATH^Q:5088-6650,H:14-533^55.28%ID^E:0^RecName: Full=Pentatricopeptide repeat-containing protein At5g59600;^Eukaryota; Viridiplantae; Streptophyta; Embryophyta; Tracheophyta; Spermatophyta; Magnoliopsida; eudicotyledons; Gunneridae; Pentapetalae; rosids; malvids; Brassicales; Brassicaceae; Camelineae; Arabidopsis`PP436_ARATH^PP436_ARATH^Q:3315-1798,H:35-507^32.81%ID^E:6e-78^Rec…	.	TRINITY_DN6748_c0_g1_i1.p1	1723-3627[-]	PPR32_ARATH^PPR32_ARATH^Q:70-634,H:115-681^35.49%ID^E:4e-124^RecName: Full=Pentatricopeptide repeat-containing protein At1g11290, chloroplastic {ECO:0000305};^Eukaryota; Viridiplantae; Streptophyta; Embryophyta; Tracheophyta; Spermatophyta; Magnoliopsida; eudicotyledons; Gunneridae; Pentapetalae; rosids; malvids; Brassicales; Brassicaceae; Camelineae; Arabidopsis`PPR32_ARATH^PPR32_ARATH^Q:107-592…	PF01535.21^PPR^PPR repeat^125-152^E:0.013`PF13812.7^PPR_3^Pentatricopeptide repeat domain^148-190^E:0.00046`PF13041.7^PPR_2^PPR repeat family^150-197^E:8.7e-12`PF01535.21^PPR^PPR repeat^153-183^E:7.6e-09`PF13041.7^PPR_2^PPR repeat family^251-297^E:5.7e-11`PF13812.7^PPR_3^Pentatricopeptide repeat domain^252-296^E:1.7e-05`PF01535.21^PPR^PPR repeat^254-281^E:2e-05`PF13041.7^PPR_2^PPR repeat family^3…	.	.	.	KEGG:ath:AT1G11290	.	GO:0009507^cellular_component^chloroplast`GO:0004519^molecular_function^endonuclease activity`GO:0003729^molecular_function^mRNA binding`GO:0008270^molecular_function^zinc ion binding`GO:0016556^biological_process^mRNA modification`GO:0006397^biological_process^mRNA processing	.	.	.
TRINITY_DN6748_c0_g1	TRINITY_DN6748_c0_g1_i1	PP436_ARATH^PP436_ARATH^Q:5088-6650,H:14-533^55.28%ID^E:0^RecName: Full=Pentatricopeptide repeat-containing protein At5g59600;^Eukaryota; Viridiplantae; Streptophyta; Embryophyta; Tracheophyta; Spermatophyta; Magnoliopsida; eudicotyledons; Gunneridae; Pentapetalae; rosids; malvids; Brassicales; Brassicaceae; Camelineae; Arabidopsis`PP436_ARATH^PP436_ARATH^Q:3315-1798,H:35-507^32.81%ID^E:6e-78^Rec…	.	TRINITY_DN6748_c0_g1_i1.p5	3845-4714[-]	DNAJ_BACP2^DNAJ_BACP2^Q:89-148,H:7-66^60%ID^E:3e-15^RecName: Full=Chaperone protein DnaJ {ECO:0000255|HAMAP-Rule:MF_01152};^Bacteria; Firmicutes; Bacilli; Bacillales; Bacillaceae; Bacillus	PF00226.32^DnaJ^DnaJ domain^88-148^E:2.5e-22	.	.	COG0484^ATP binding to DnaK triggers the release of the substrate protein, thus completing the reaction cycle. Several rounds of ATP-dependent interactions between DnaJ, DnaK and GrpE are required for fully efficient folding. Also involved, together with DnaK and GrpE, in the DNA replication of plasmids through activation of initiation proteins (By similarity)	KEGG:bpu:BPUM_2279	.	GO:0005737^cellular_component^cytoplasm`GO:0005524^molecular_function^ATP binding`GO:0031072^molecular_function^heat shock protein binding`GO:0051082^molecular_function^unfolded protein binding`GO:0008270^molecular_function^zinc ion binding`GO:0006260^biological_process^DNA replication`GO:0006457^biological_process^protein folding`GO:0009408^biological_process^response to heat	.	.	.
TRINITY_DN6748_c0_g1	TRINITY_DN6748_c0_g1_i1	PP436_ARATH^PP436_ARATH^Q:5088-6650,H:14-533^55.28%ID^E:0^RecName: Full=Pentatricopeptide repeat-containing protein At5g59600;^Eukaryota; Viridiplantae; Streptophyta; Embryophyta; Tracheophyta; Spermatophyta; Magnoliopsida; eudicotyledons; Gunneridae; Pentapetalae; rosids; malvids; Brassicales; Brassicaceae; Camelineae; Arabidopsis`PP436_ARATH^PP436_ARATH^Q:3315-1798,H:35-507^32.81%ID^E:6e-78^Rec…	.	TRINITY_DN6748_c0_g1_i1.p2	5010-6656[+]	PP436_ARATH^PP436_ARATH^Q:27-547,H:14-533^55.28%ID^E:0^RecName: Full=Pentatricopeptide repeat-containing protein At5g59600;^Eukaryota; Viridiplantae; Streptophyta; Embryophyta; Tracheophyta; Spermatophyta; Magnoliopsida; eudicotyledons; Gunneridae; Pentapetalae; rosids; malvids; Brassicales; Brassicaceae; Camelineae; Arabidopsis	PF01535.21^PPR^PPR repeat^98-126^E:6.2e-06`PF13812.7^PPR_3^Pentatricopeptide repeat domain^98-141^E:0.0026`PF01535.21^PPR^PPR repeat^167-193^E:0.0026`PF13812.7^PPR_3^Pentatricopeptide repeat domain^195-240^E:0.00011`PF01535.21^PPR^PPR repeat^197-224^E:0.0052`PF17177.5^PPR_long^Pentacotripeptide-repeat region of PRORP^212-337^E:1.2e-06`PF13812.7^PPR_3^Pentatricopeptide repeat domain^219-279^E:1e-1…	.	.	.	KEGG:ath:AT5G59600	.	.	.	.	.
TRINITY_DN6748_c0_g1	TRINITY_DN6748_c0_g1_i1	PP436_ARATH^PP436_ARATH^Q:5088-6650,H:14-533^55.28%ID^E:0^RecName: Full=Pentatricopeptide repeat-containing protein At5g59600;^Eukaryota; Viridiplantae; Streptophyta; Embryophyta; Tracheophyta; Spermatophyta; Magnoliopsida; eudicotyledons; Gunneridae; Pentapetalae; rosids; malvids; Brassicales; Brassicaceae; Camelineae; Arabidopsis`PP436_ARATH^PP436_ARATH^Q:3315-1798,H:35-507^32.81%ID^E:6e-78^Rec…	.	TRINITY_DN6748_c0_g1_i1.p4	6856-7779[-]	PCL1_ARATH^PCL1_ARATH^Q:1-293,H:1-305^50.31%ID^E:1e-84^RecName: Full=Transcription factor LUX;^Eukaryota; Viridiplantae; Streptophyta; Embryophyta; Tracheophyta; Spermatophyta; Magnoliopsida; eudicotyledons; Gunneridae; Pentapetalae; rosids; malvids; Brassicales; Brassicaceae; Camelineae; Arabidopsis	PF00249.32^Myb_DNA-binding^Myb-like DNA-binding domain^152-200^E:5.2e-08	.	.	.	KEGG:ath:AT3G46640	.	GO:0005634^cellular_component^nucleus`GO:0003677^molecular_function^DNA binding`GO:0003700^molecular_function^DNA-binding transcription factor activity`GO:0007623^biological_process^circadian rhythm`GO:0042753^biological_process^positive regulation of circadian rhythm	.	.	.
TRINITY_DN7412_c0_g2	TRINITY_DN7412_c0_g2_i11	ALA1_ARATH^ALA1_ARATH^Q:3730-7227,H:42-1152^56.49%ID^E:0^RecName: Full=Phospholipid-transporting ATPase 1 {ECO:0000303|PubMed:11148289};^Eukaryota; Viridiplantae; Streptophyta; Embryophyta; Tracheophyta; Spermatophyta; Magnoliopsida; eudicotyledons; Gunneridae; Pentapetalae; rosids; malvids; Brassicales; Brassicaceae; Camelineae; Arabidopsis	.	TRINITY_DN7412_c0_g2_i11.p1	3325-7209[+]	ALA1_ARATH^ALA1_ARATH^Q:134-1283,H:40-1141^56.92%ID^E:0^RecName: Full=Phospholipid-transporting ATPase 1 {ECO:0000303|PubMed:11148289};^Eukaryota; Viridiplantae; Streptophyta; Embryophyta; Tracheophyta; Spermatophyta; Magnoliopsida; eudicotyledons; Gunneridae; Pentapetalae; rosids; malvids; Brassicales; Brassicaceae; Camelineae; Arabidopsis	PF16209.6^PhoLip_ATPase_N^Phospholipid-translocating ATPase N-terminal^157-222^E:2.7e-21`PF00122.21^E1-E2_ATPase^E1-E2 ATPase^254-501^E:2e-10`PF00702.27^Hydrolase^haloacid dehalogenase-like hydrolase^539-855^E:2.6e-08`PF13246.7^Cation_ATPase^Cation transport ATPase (P-type)^652-735^E:1.5e-09`PF16212.6^PhoLip_ATPase_C^Phospholipid-translocating P-type ATPase C-terminal^1027-1267^E:1.6e-73	.	.	.	KEGG:ath:AT5G04930	GO:0005789^cellular_component^endoplasmic reticulum membrane`GO:0016021^cellular_component^integral component of membrane`GO:0016020^cellular_component^membrane`GO:0005886^cellular_component^plasma membrane`GO:0005524^molecular_function^ATP binding`GO:0140326^molecular_function^ATPase-coupled intramembrane lipid transporter activity`GO:0000287^molecular_function^magnesium ion binding`GO:0045332^b…	GO:0005789^cellular_component^endoplasmic reticulum membrane`GO:0016021^cellular_component^integral component of membrane`GO:0016020^cellular_component^membrane`GO:0005886^cellular_component^plasma membrane`GO:0005524^molecular_function^ATP binding`GO:0140326^molecular_function^ATPase-coupled intramembrane lipid transporter activity`GO:0000287^molecular_function^magnesium ion binding`GO:0045332^b…	.	.	.
TRINITY_DN7412_c0_g2	TRINITY_DN7412_c0_g2_i11	ALA1_ARATH^ALA1_ARATH^Q:3730-7227,H:42-1152^56.49%ID^E:0^RecName: Full=Phospholipid-transporting ATPase 1 {ECO:0000303|PubMed:11148289};^Eukaryota; Viridiplantae; Streptophyta; Embryophyta; Tracheophyta; Spermatophyta; Magnoliopsida; eudicotyledons; Gunneridae; Pentapetalae; rosids; malvids; Brassicales; Brassicaceae; Camelineae; Arabidopsis	.	TRINITY_DN7412_c0_g2_i11.p2	743-2221[-]	KPYC1_ORYSJ^KPYC1_ORYSJ^Q:1-480,H:1-480^88.12%ID^E:0^RecName: Full=Pyruvate kinase 1, cytosolic {ECO:0000305};^Eukaryota; Viridiplantae; Streptophyta; Embryophyta; Tracheophyta; Spermatophyta; Magnoliopsida; Liliopsida; Poales; Poaceae; BOP clade; Oryzoideae; Oryzeae; Oryzinae; Oryza; Oryza sativa	PF00224.22^PK^Pyruvate kinase, barrel domain^30-375^E:8.4e-92`PF02887.17^PK_C^Pyruvate kinase, alpha/beta domain^395-474^E:1.7e-15	.	.	.	KEGG:osa:4349774	GO:0005789^cellular_component^endoplasmic reticulum membrane`GO:0016021^cellular_component^integral component of membrane`GO:0016020^cellular_component^membrane`GO:0005886^cellular_component^plasma membrane`GO:0005524^molecular_function^ATP binding`GO:0140326^molecular_function^ATPase-coupled intramembrane lipid transporter activity`GO:0000287^molecular_function^magnesium ion binding`GO:0045332^b…	GO:0005737^cellular_component^cytoplasm`GO:0005829^cellular_component^cytosol`GO:0005524^molecular_function^ATP binding`GO:0016301^molecular_function^kinase activity`GO:0000287^molecular_function^magnesium ion binding`GO:0030955^molecular_function^potassium ion binding`GO:0004743^molecular_function^pyruvate kinase activity`GO:0006096^biological_process^glycolytic process	GO:0000287^molecular_function^magnesium ion binding`GO:0004743^molecular_function^pyruvate kinase activity`GO:0030955^molecular_function^potassium ion binding`GO:0006096^biological_process^glycolytic process	.	.
TRINITY_DN5727_c0_g2	TRINITY_DN5727_c0_g2_i2	MOM1_ARATH^MOM1_ARATH^Q:5099-3975,H:473-840^44.53%ID^E:7e-75^RecName: Full=Helicase protein MOM1;^Eukaryota; Viridiplantae; Streptophyta; Embryophyta; Tracheophyta; Spermatophyta; Magnoliopsida; eudicotyledons; Gunneridae; Pentapetalae; rosids; malvids; Brassicales; Brassicaceae; Camelineae; Arabidopsis`MOM1_ARATH^MOM1_ARATH^Q:3710-2775,H:928-1240^32.19%ID^E:1e-30^RecName: Full=Helicase protein M…	.	TRINITY_DN5727_c0_g2_i2.p1	240-7787[-]	MOM1_ARATH^MOM1_ARATH^Q:897-1671,H:473-1240^37.36%ID^E:2e-124^RecName: Full=Helicase protein MOM1;^Eukaryota; Viridiplantae; Streptophyta; Embryophyta; Tracheophyta; Spermatophyta; Magnoliopsida; eudicotyledons; Gunneridae; Pentapetalae; rosids; malvids; Brassicales; Brassicaceae; Camelineae; Arabidopsis`MOM1_ARATH^MOM1_ARATH^Q:2182-2417,H:1716-1961^31.44%ID^E:3e-17^RecName: Full=Helicase protein…	PF00176.24^SNF2_N^SNF2 family N-terminal domain^736-841^E:4.5e-06	.	.	.	KEGG:ath:AT1G08060	GO:0005634^cellular_component^nucleus`GO:0051537^molecular_function^2 iron, 2 sulfur cluster binding`GO:0005524^molecular_function^ATP binding`GO:0004386^molecular_function^helicase activity`GO:0046872^molecular_function^metal ion binding`GO:0042803^molecular_function^protein homodimerization activity`GO:0006342^biological_process^chromatin silencing`GO:0042742^biological_process^defense response…	GO:0005634^cellular_component^nucleus`GO:0051537^molecular_function^2 iron, 2 sulfur cluster binding`GO:0005524^molecular_function^ATP binding`GO:0004386^molecular_function^helicase activity`GO:0046872^molecular_function^metal ion binding`GO:0042803^molecular_function^protein homodimerization activity`GO:0006342^biological_process^chromatin silencing`GO:0042742^biological_process^defense response…	GO:0005524^molecular_function^ATP binding	.	.
TRINITY_DN3877_c0_g1	TRINITY_DN3877_c0_g1_i2	ATXR3_ARATH^ATXR3_ARATH^Q:743-7153,H:131-2139^55.19%ID^E:0^RecName: Full=Histone-lysine N-methyltransferase ATXR3 {ECO:0000305};^Eukaryota; Viridiplantae; Streptophyta; Embryophyta; Tracheophyta; Spermatophyta; Magnoliopsida; eudicotyledons; Gunneridae; Pentapetalae; rosids; malvids; Brassicales; Brassicaceae; Camelineae; Arabidopsis`ATXR3_ARATH^ATXR3_ARATH^Q:7231-7812,H:2140-2334^67.69%ID^E:6e-8…	.	TRINITY_DN3877_c0_g1_i2.p3	7688-8077[-]	.	.	.	.	.	KEGG:ath:AT4G15180	GO:0005634^cellular_component^nucleus`GO:0042800^molecular_function^histone methyltransferase activity (H3-K4 specific)`GO:0048440^biological_process^carpel development`GO:0009791^biological_process^post-embryonic development`GO:0048443^biological_process^stamen development`GO:0010228^biological_process^vegetative to reproductive phase transition of meristem	.	.	.	.
TRINITY_DN3877_c0_g1	TRINITY_DN3877_c0_g1_i2	ATXR3_ARATH^ATXR3_ARATH^Q:743-7153,H:131-2139^55.19%ID^E:0^RecName: Full=Histone-lysine N-methyltransferase ATXR3 {ECO:0000305};^Eukaryota; Viridiplantae; Streptophyta; Embryophyta; Tracheophyta; Spermatophyta; Magnoliopsida; eudicotyledons; Gunneridae; Pentapetalae; rosids; malvids; Brassicales; Brassicaceae; Camelineae; Arabidopsis`ATXR3_ARATH^ATXR3_ARATH^Q:7231-7812,H:2140-2334^67.69%ID^E:6e-8…	.	TRINITY_DN3877_c0_g1_i2.p1	467-7156[+]	ATXR3_ARATH^ATXR3_ARATH^Q:3-2229,H:1-2139^53.21%ID^E:0^RecName: Full=Histone-lysine N-methyltransferase ATXR3 {ECO:0000305};^Eukaryota; Viridiplantae; Streptophyta; Embryophyta; Tracheophyta; Spermatophyta; Magnoliopsida; eudicotyledons; Gunneridae; Pentapetalae; rosids; malvids; Brassicales; Brassicaceae; Camelineae; Arabidopsis	PF00856.29^SET^SET domain^1939-1994^E:3.2e-12	.	.	.	KEGG:ath:AT4G15180	GO:0005634^cellular_component^nucleus`GO:0042800^molecular_function^histone methyltransferase activity (H3-K4 specific)`GO:0048440^biological_process^carpel development`GO:0009791^biological_process^post-embryonic development`GO:0048443^biological_process^stamen development`GO:0010228^biological_process^vegetative to reproductive phase transition of meristem	GO:0005634^cellular_component^nucleus`GO:0042800^molecular_function^histone methyltransferase activity (H3-K4 specific)`GO:0048440^biological_process^carpel development`GO:0009791^biological_process^post-embryonic development`GO:0048443^biological_process^stamen development`GO:0010228^biological_process^vegetative to reproductive phase transition of meristem	GO:0005515^molecular_function^protein binding	.	.
TRINITY_DN6884_c0_g2	TRINITY_DN6884_c0_g2_i27	SUS_SOYBN^SUS_SOYBN^Q:7909-6950,H:335-562^64.69%ID^E:0^RecName: Full=Sucrose synthase;^Eukaryota; Viridiplantae; Streptophyta; Embryophyta; Tracheophyta; Spermatophyta; Magnoliopsida; eudicotyledons; Gunneridae; Pentapetalae; rosids; fabids; Fabales; Fabaceae; Papilionoideae; 50 kb inversion clade; NPAAA clade; indigoferoid/millettioid clade; Phaseoleae; Glycine; Glycine subgen. Soja`SUS_SOYBN^SU…	.	TRINITY_DN6884_c0_g2_i27.p1	191-5407[+]	EMB8_PICGL^EMB8_PICGL^Q:155-431,H:116-393^32.4%ID^E:1e-37^RecName: Full=Embryogenesis-associated protein EMB8;^Eukaryota; Viridiplantae; Streptophyta; Embryophyta; Tracheophyta; Spermatophyta; Pinopsida; Pinidae; Pinales; Pinaceae; Picea	PF02517.17^CPBP^CPBP intramembrane metalloprotease^1593-1671^E:5.7e-05	.	.	.	KEGG:gmx:547508	GO:0016157^molecular_function^sucrose synthase activity`GO:0009877^biological_process^nodulation`GO:0005985^biological_process^sucrose metabolic process	GO:0052689^molecular_function^carboxylic ester hydrolase activity	GO:0016020^cellular_component^membrane	.	.
TRINITY_DN6884_c0_g2	TRINITY_DN6884_c0_g2_i27	SUS_SOYBN^SUS_SOYBN^Q:7909-6950,H:335-562^64.69%ID^E:0^RecName: Full=Sucrose synthase;^Eukaryota; Viridiplantae; Streptophyta; Embryophyta; Tracheophyta; Spermatophyta; Magnoliopsida; eudicotyledons; Gunneridae; Pentapetalae; rosids; fabids; Fabales; Fabaceae; Papilionoideae; 50 kb inversion clade; NPAAA clade; indigoferoid/millettioid clade; Phaseoleae; Glycine; Glycine subgen. Soja`SUS_SOYBN^SU…	.	TRINITY_DN6884_c0_g2_i27.p4	6279-6806[-]	SUS_VIGRR^SUS_VIGRR^Q:1-175,H:576-750^84.57%ID^E:2e-104^RecName: Full=Sucrose synthase;^Eukaryota; Viridiplantae; Streptophyta; Embryophyta; Tracheophyta; Spermatophyta; Magnoliopsida; eudicotyledons; Gunneridae; Pentapetalae; rosids; fabids; Fabales; Fabaceae; Papilionoideae; 50 kb inversion clade; NPAAA clade; indigoferoid/millettioid clade; Phaseoleae; Vigna	PF00534.21^Glycos_transf_1^Glycosyl transferases group 1^1-154^E:1.3e-28`PF13692.7^Glyco_trans_1_4^Glycosyl transferases group 1^27-149^E:1.4e-09	.	.	.	KEGG:vra:106768289	GO:0016157^molecular_function^sucrose synthase activity`GO:0009877^biological_process^nodulation`GO:0005985^biological_process^sucrose metabolic process	GO:0016157^molecular_function^sucrose synthase activity`GO:0005985^biological_process^sucrose metabolic process	.	.	.
TRINITY_DN6884_c0_g2	TRINITY_DN6884_c0_g2_i27	SUS_SOYBN^SUS_SOYBN^Q:7909-6950,H:335-562^64.69%ID^E:0^RecName: Full=Sucrose synthase;^Eukaryota; Viridiplantae; Streptophyta; Embryophyta; Tracheophyta; Spermatophyta; Magnoliopsida; eudicotyledons; Gunneridae; Pentapetalae; rosids; fabids; Fabales; Fabaceae; Papilionoideae; 50 kb inversion clade; NPAAA clade; indigoferoid/millettioid clade; Phaseoleae; Glycine; Glycine subgen. Soja`SUS_SOYBN^SU…	.	TRINITY_DN6884_c0_g2_i27.p6	7145-7471[+]	.	.	.	.	.	KEGG:gmx:547508	GO:0016157^molecular_function^sucrose synthase activity`GO:0009877^biological_process^nodulation`GO:0005985^biological_process^sucrose metabolic process	.	.	.	.
TRINITY_DN6547_c0_g1	TRINITY_DN6547_c0_g1_i12	GNL2_ARATH^GNL2_ARATH^Q:6468-2377,H:5-1375^65.6%ID^E:0^RecName: Full=ARF guanine-nucleotide exchange factor GNL2;^Eukaryota; Viridiplantae; Streptophyta; Embryophyta; Tracheophyta; Spermatophyta; Magnoliopsida; eudicotyledons; Gunneridae; Pentapetalae; rosids; malvids; Brassicales; Brassicaceae; Camelineae; Arabidopsis	.	TRINITY_DN6547_c0_g1_i12.p3	6579-7541[-]	RLA0_SOYBN^RLA0_SOYBN^Q:1-320,H:1-320^85.31%ID^E:0^RecName: Full=60S acidic ribosomal protein P0;^Eukaryota; Viridiplantae; Streptophyta; Embryophyta; Tracheophyta; Spermatophyta; Magnoliopsida; eudicotyledons; Gunneridae; Pentapetalae; rosids; fabids; Fabales; Fabaceae; Papilionoideae; 50 kb inversion clade; NPAAA clade; indigoferoid/millettioid clade; Phaseoleae; Glycine; Glycine subgen. Soja	PF00466.21^Ribosomal_L10^Ribosomal protein L10^7-108^E:7.9e-18`PF17777.2^RL10P_insert^Insertion domain in 60S ribosomal protein L10P^114-183^E:9.8e-21`PF00428.20^Ribosomal_60s^60s Acidic ribosomal protein^234-319^E:2.9e-20	.	.	.	KEGG:gmx:547816	GO:0005829^cellular_component^cytosol`GO:0016020^cellular_component^membrane`GO:0090406^cellular_component^pollen tube`GO:0009846^biological_process^pollen germination`GO:0015031^biological_process^protein transport`GO:0032012^biological_process^regulation of ARF protein signal transduction	GO:0022625^cellular_component^cytosolic large ribosomal subunit`GO:0070180^molecular_function^large ribosomal subunit rRNA binding`GO:0003735^molecular_function^structural constituent of ribosome`GO:0002181^biological_process^cytoplasmic translation`GO:0000027^biological_process^ribosomal large subunit assembly	GO:0042254^biological_process^ribosome biogenesis`GO:0005622^cellular_component^intracellular anatomical structure	.	.
TRINITY_DN6547_c0_g1	TRINITY_DN6547_c0_g1_i12	GNL2_ARATH^GNL2_ARATH^Q:6468-2377,H:5-1375^65.6%ID^E:0^RecName: Full=ARF guanine-nucleotide exchange factor GNL2;^Eukaryota; Viridiplantae; Streptophyta; Embryophyta; Tracheophyta; Spermatophyta; Magnoliopsida; eudicotyledons; Gunneridae; Pentapetalae; rosids; malvids; Brassicales; Brassicaceae; Camelineae; Arabidopsis	.	TRINITY_DN6547_c0_g1_i12.p2	39-2165[+]	PP181_ARATH^PP181_ARATH^Q:2-697,H:5-703^54.36%ID^E:0^RecName: Full=Pentatricopeptide repeat-containing protein At2g33680;^Eukaryota; Viridiplantae; Streptophyta; Embryophyta; Tracheophyta; Spermatophyta; Magnoliopsida; eudicotyledons; Gunneridae; Pentapetalae; rosids; malvids; Brassicales; Brassicaceae; Camelineae; Arabidopsis	PF01535.21^PPR^PPR repeat^78-93^E:0.12`PF01535.21^PPR^PPR repeat^153-179^E:0.00076`PF01535.21^PPR^PPR repeat^181-210^E:2.7e-05`PF01535.21^PPR^PPR repeat^254-274^E:1.3`PF13041.7^PPR_2^PPR repeat family^279-326^E:6.5e-08`PF01535.21^PPR^PPR repeat^282-312^E:6.5e-07`PF01535.21^PPR^PPR repeat^354-378^E:0.86`PF13812.7^PPR_3^Pentatricopeptide repeat domain^379-427^E:0.0068`PF13041.7^PPR_2^PPR repeat fam…	.	.	.	KEGG:ath:AT2G33680	GO:0005829^cellular_component^cytosol`GO:0016020^cellular_component^membrane`GO:0090406^cellular_component^pollen tube`GO:0009846^biological_process^pollen germination`GO:0015031^biological_process^protein transport`GO:0032012^biological_process^regulation of ARF protein signal transduction	GO:0043231^cellular_component^intracellular membrane-bounded organelle`GO:0003723^molecular_function^RNA binding`GO:0009451^biological_process^RNA modification	.	.	.
TRINITY_DN6547_c0_g1	TRINITY_DN6547_c0_g1_i12	GNL2_ARATH^GNL2_ARATH^Q:6468-2377,H:5-1375^65.6%ID^E:0^RecName: Full=ARF guanine-nucleotide exchange factor GNL2;^Eukaryota; Viridiplantae; Streptophyta; Embryophyta; Tracheophyta; Spermatophyta; Magnoliopsida; eudicotyledons; Gunneridae; Pentapetalae; rosids; malvids; Brassicales; Brassicaceae; Camelineae; Arabidopsis	.	TRINITY_DN6547_c0_g1_i12.p1	2374-6543[-]	GNL2_ARATH^GNL2_ARATH^Q:26-1389,H:5-1375^65.82%ID^E:0^RecName: Full=ARF guanine-nucleotide exchange factor GNL2;^Eukaryota; Viridiplantae; Streptophyta; Embryophyta; Tracheophyta; Spermatophyta; Magnoliopsida; eudicotyledons; Gunneridae; Pentapetalae; rosids; malvids; Brassicales; Brassicaceae; Camelineae; Arabidopsis	PF12783.8^Sec7_N^Guanine nucleotide exchange factor in Golgi transport N-terminal^262-420^E:1.6e-27`PF01369.21^Sec7^Sec7 domain^506-691^E:1.2e-66	.	.	.	KEGG:ath:AT5G19610	GO:0005829^cellular_component^cytosol`GO:0016020^cellular_component^membrane`GO:0090406^cellular_component^pollen tube`GO:0009846^biological_process^pollen germination`GO:0015031^biological_process^protein transport`GO:0032012^biological_process^regulation of ARF protein signal transduction	GO:0005829^cellular_component^cytosol`GO:0016020^cellular_component^membrane`GO:0090406^cellular_component^pollen tube`GO:0009846^biological_process^pollen germination`GO:0015031^biological_process^protein transport`GO:0032012^biological_process^regulation of ARF protein signal transduction	GO:0032012^biological_process^regulation of ARF protein signal transduction	.	.
TRINITY_DN6952_c1_g2	TRINITY_DN6952_c1_g2_i10	Y2165_ARATH^Y2165_ARATH^Q:767-3079,H:53-853^49.13%ID^E:0^RecName: Full=Probable LRR receptor-like serine/threonine-protein kinase At2g16250;^Eukaryota; Viridiplantae; Streptophyta; Embryophyta; Tracheophyta; Spermatophyta; Magnoliopsida; eudicotyledons; Gunneridae; Pentapetalae; rosids; malvids; Brassicales; Brassicaceae; Camelineae; Arabidopsis	.	TRINITY_DN6952_c1_g2_i10.p2	5462-7285[-]	FB271_ARATH^FB271_ARATH^Q:1-591,H:9-573^48.93%ID^E:0^RecName: Full=F-box protein At5g39450;^Eukaryota; Viridiplantae; Streptophyta; Embryophyta; Tracheophyta; Spermatophyta; Magnoliopsida; eudicotyledons; Gunneridae; Pentapetalae; rosids; malvids; Brassicales; Brassicaceae; Camelineae; Arabidopsis	PF00646.34^F-box^F-box domain^11-55^E:4e-06	.	.	.	KEGG:ath:AT5G39450	GO:0016021^cellular_component^integral component of membrane`GO:0009505^cellular_component^plant-type cell wall`GO:0005886^cellular_component^plasma membrane`GO:0009506^cellular_component^plasmodesma`GO:0005524^molecular_function^ATP binding`GO:0004674^molecular_function^protein serine/threonine kinase activity	.	GO:0005515^molecular_function^protein binding	.	.
TRINITY_DN6952_c1_g2	TRINITY_DN6952_c1_g2_i10	Y2165_ARATH^Y2165_ARATH^Q:767-3079,H:53-853^49.13%ID^E:0^RecName: Full=Probable LRR receptor-like serine/threonine-protein kinase At2g16250;^Eukaryota; Viridiplantae; Streptophyta; Embryophyta; Tracheophyta; Spermatophyta; Magnoliopsida; eudicotyledons; Gunneridae; Pentapetalae; rosids; malvids; Brassicales; Brassicaceae; Camelineae; Arabidopsis	.	TRINITY_DN6952_c1_g2_i10.p1	620-3241[+]	Y2165_ARATH^Y2165_ARATH^Q:32-820,H:35-853^50.24%ID^E:0^RecName: Full=Probable LRR receptor-like serine/threonine-protein kinase At2g16250;^Eukaryota; Viridiplantae; Streptophyta; Embryophyta; Tracheophyta; Spermatophyta; Magnoliopsida; eudicotyledons; Gunneridae; Pentapetalae; rosids; malvids; Brassicales; Brassicaceae; Camelineae; Arabidopsis	PF08263.13^LRRNT_2^Leucine rich repeat N-terminal domain^32-66^E:7.5e-05`PF00560.34^LRR_1^Leucine Rich Repeat^97-118^E:18000`PF13516.7^LRR_6^Leucine Rich repeat^124-135^E:310`PF00560.34^LRR_1^Leucine Rich Repeat^126-147^E:26`PF13516.7^LRR_6^Leucine Rich repeat^148-162^E:270`PF00560.34^LRR_1^Leucine Rich Repeat^149-167^E:78`PF13855.7^LRR_8^Leucine rich repeat^173-232^E:5.6e-07`PF00560.34^LRR_1^Leu…	.	.	.	KEGG:ath:AT2G16250	GO:0016021^cellular_component^integral component of membrane`GO:0009505^cellular_component^plant-type cell wall`GO:0005886^cellular_component^plasma membrane`GO:0009506^cellular_component^plasmodesma`GO:0005524^molecular_function^ATP binding`GO:0004674^molecular_function^protein serine/threonine kinase activity	GO:0016021^cellular_component^integral component of membrane`GO:0009505^cellular_component^plant-type cell wall`GO:0005886^cellular_component^plasma membrane`GO:0009506^cellular_component^plasmodesma`GO:0005524^molecular_function^ATP binding`GO:0004674^molecular_function^protein serine/threonine kinase activity	GO:0005515^molecular_function^protein binding`GO:0004672^molecular_function^protein kinase activity`GO:0005524^molecular_function^ATP binding`GO:0006468^biological_process^protein phosphorylation	.	.
TRINITY_DN5084_c0_g1	TRINITY_DN5084_c0_g1_i3	MED12_ARATH^MED12_ARATH^Q:733-7554,H:1-2235^55.13%ID^E:0^RecName: Full=Mediator of RNA polymerase II transcription subunit 12;^Eukaryota; Viridiplantae; Streptophyta; Embryophyta; Tracheophyta; Spermatophyta; Magnoliopsida; eudicotyledons; Gunneridae; Pentapetalae; rosids; malvids; Brassicales; Brassicaceae; Camelineae; Arabidopsis	.	TRINITY_DN5084_c0_g1_i3.p1	733-7557[+]	MED12_ARATH^MED12_ARATH^Q:1-2274,H:1-2235^55.93%ID^E:0^RecName: Full=Mediator of RNA polymerase II transcription subunit 12;^Eukaryota; Viridiplantae; Streptophyta; Embryophyta; Tracheophyta; Spermatophyta; Magnoliopsida; eudicotyledons; Gunneridae; Pentapetalae; rosids; malvids; Brassicales; Brassicaceae; Camelineae; Arabidopsis	PF09497.11^Med12^Transcription mediator complex subunit Med12^159-219^E:2.3e-18	.	.	.	KEGG:ath:AT4G00450	GO:0016592^cellular_component^mediator complex`GO:0005634^cellular_component^nucleus`GO:0003712^molecular_function^transcription coregulator activity`GO:0007275^biological_process^multicellular organism development`GO:0040034^biological_process^regulation of development, heterochronic`GO:0040008^biological_process^regulation of growth`GO:0090213^biological_process^regulation of radial pattern for…	GO:0016592^cellular_component^mediator complex`GO:0005634^cellular_component^nucleus`GO:0003712^molecular_function^transcription coregulator activity`GO:0007275^biological_process^multicellular organism development`GO:0040034^biological_process^regulation of development, heterochronic`GO:0040008^biological_process^regulation of growth`GO:0090213^biological_process^regulation of radial pattern for…	GO:0003712^molecular_function^transcription coregulator activity`GO:0006357^biological_process^regulation of transcription by RNA polymerase II`GO:0016592^cellular_component^mediator complex	.	.
TRINITY_DN6788_c0_g1	TRINITY_DN6788_c0_g1_i8	SAC3B_ARATH^SAC3B_ARATH^Q:890-4957,H:306-1697^47.41%ID^E:0^RecName: Full=SAC3 family protein B {ECO:0000303|PubMed:19843313};^Eukaryota; Viridiplantae; Streptophyta; Embryophyta; Tracheophyta; Spermatophyta; Magnoliopsida; eudicotyledons; Gunneridae; Pentapetalae; rosids; malvids; Brassicales; Brassicaceae; Camelineae; Arabidopsis	.	TRINITY_DN6788_c0_g1_i8.p1	410-4960[+]	SAC3B_ARATH^SAC3B_ARATH^Q:161-1516,H:306-1697^47.26%ID^E:0^RecName: Full=SAC3 family protein B {ECO:0000303|PubMed:19843313};^Eukaryota; Viridiplantae; Streptophyta; Embryophyta; Tracheophyta; Spermatophyta; Magnoliopsida; eudicotyledons; Gunneridae; Pentapetalae; rosids; malvids; Brassicales; Brassicaceae; Camelineae; Arabidopsis	PF03399.17^SAC3_GANP^SAC3/GANP family^340-637^E:1.1e-84	.	.	.	KEGG:ath:AT3G06290	GO:0005737^cellular_component^cytoplasm`GO:0034399^cellular_component^nuclear periphery`GO:0005634^cellular_component^nucleus`GO:0070390^cellular_component^transcription export complex 2`GO:0006406^biological_process^mRNA export from nucleus`GO:0044030^biological_process^regulation of DNA methylation`GO:0060968^biological_process^regulation of gene silencing`GO:0090065^biological_process^regulati…	GO:0005737^cellular_component^cytoplasm`GO:0034399^cellular_component^nuclear periphery`GO:0005634^cellular_component^nucleus`GO:0070390^cellular_component^transcription export complex 2`GO:0006406^biological_process^mRNA export from nucleus`GO:0044030^biological_process^regulation of DNA methylation`GO:0060968^biological_process^regulation of gene silencing`GO:0090065^biological_process^regulati…	.	.	.
TRINITY_DN6788_c0_g1	TRINITY_DN6788_c0_g1_i8	SAC3B_ARATH^SAC3B_ARATH^Q:890-4957,H:306-1697^47.41%ID^E:0^RecName: Full=SAC3 family protein B {ECO:0000303|PubMed:19843313};^Eukaryota; Viridiplantae; Streptophyta; Embryophyta; Tracheophyta; Spermatophyta; Magnoliopsida; eudicotyledons; Gunneridae; Pentapetalae; rosids; malvids; Brassicales; Brassicaceae; Camelineae; Arabidopsis	.	TRINITY_DN6788_c0_g1_i8.p2	5726-7009[-]	P2C35_ARATH^P2C35_ARATH^Q:1-350,H:1-347^68.29%ID^E:4e-176^RecName: Full=Probable protein phosphatase 2C 35;^Eukaryota; Viridiplantae; Streptophyta; Embryophyta; Tracheophyta; Spermatophyta; Magnoliopsida; eudicotyledons; Gunneridae; Pentapetalae; rosids; malvids; Brassicales; Brassicaceae; Camelineae; Arabidopsis	PF00481.22^PP2C^Protein phosphatase 2C^79-321^E:1.1e-36	.	.	.	KEGG:ath:AT3G06270	GO:0005737^cellular_component^cytoplasm`GO:0034399^cellular_component^nuclear periphery`GO:0005634^cellular_component^nucleus`GO:0070390^cellular_component^transcription export complex 2`GO:0006406^biological_process^mRNA export from nucleus`GO:0044030^biological_process^regulation of DNA methylation`GO:0060968^biological_process^regulation of gene silencing`GO:0090065^biological_process^regulati…	GO:0005886^cellular_component^plasma membrane`GO:0004724^molecular_function^magnesium-dependent protein serine/threonine phosphatase activity`GO:0046872^molecular_function^metal ion binding`GO:0004722^molecular_function^protein serine/threonine phosphatase activity	GO:0003824^molecular_function^catalytic activity	.	.
TRINITY_DN6788_c0_g1	TRINITY_DN6788_c0_g1_i8	SAC3B_ARATH^SAC3B_ARATH^Q:890-4957,H:306-1697^47.41%ID^E:0^RecName: Full=SAC3 family protein B {ECO:0000303|PubMed:19843313};^Eukaryota; Viridiplantae; Streptophyta; Embryophyta; Tracheophyta; Spermatophyta; Magnoliopsida; eudicotyledons; Gunneridae; Pentapetalae; rosids; malvids; Brassicales; Brassicaceae; Camelineae; Arabidopsis	.	TRINITY_DN6788_c0_g1_i8.p3	6995-7483[+]	.	.	.	.	.	KEGG:ath:AT3G06290	GO:0005737^cellular_component^cytoplasm`GO:0034399^cellular_component^nuclear periphery`GO:0005634^cellular_component^nucleus`GO:0070390^cellular_component^transcription export complex 2`GO:0006406^biological_process^mRNA export from nucleus`GO:0044030^biological_process^regulation of DNA methylation`GO:0060968^biological_process^regulation of gene silencing`GO:0090065^biological_process^regulati…	.	.	.	.
TRINITY_DN6891_c2_g2	TRINITY_DN6891_c2_g2_i2	Y1677_ARATH^Y1677_ARATH^Q:4833-7232,H:21-826^48.45%ID^E:0^RecName: Full=Probable LRR receptor-like serine/threonine-protein kinase At1g67720;^Eukaryota; Viridiplantae; Streptophyta; Embryophyta; Tracheophyta; Spermatophyta; Magnoliopsida; eudicotyledons; Gunneridae; Pentapetalae; rosids; malvids; Brassicales; Brassicaceae; Camelineae; Arabidopsis`Y1677_ARATH^Y1677_ARATH^Q:7346-7549,H:822-889^42.6…	.	TRINITY_DN6891_c2_g2_i2.p2	301-1179[+]	RVE8_ARATH^RVE8_ARATH^Q:49-284,H:17-249^68.75%ID^E:6e-115^RecName: Full=Protein REVEILLE 8;^Eukaryota; Viridiplantae; Streptophyta; Embryophyta; Tracheophyta; Spermatophyta; Magnoliopsida; eudicotyledons; Gunneridae; Pentapetalae; rosids; malvids; Brassicales; Brassicaceae; Camelineae; Arabidopsis	PF00249.32^Myb_DNA-binding^Myb-like DNA-binding domain^78-122^E:4.2e-12	.	.	.	KEGG:ath:AT3G09600	GO:0016021^cellular_component^integral component of membrane`GO:0005524^molecular_function^ATP binding`GO:0004674^molecular_function^protein serine/threonine kinase activity	GO:0005634^cellular_component^nucleus`GO:0003700^molecular_function^DNA-binding transcription factor activity`GO:0043565^molecular_function^sequence-specific DNA binding`GO:0032922^biological_process^circadian regulation of gene expression`GO:0043966^biological_process^histone H3 acetylation`GO:0048573^biological_process^photoperiodism, flowering`GO:0042753^biological_process^positive regulation …	.	.	.
TRINITY_DN6891_c2_g2	TRINITY_DN6891_c2_g2_i2	Y1677_ARATH^Y1677_ARATH^Q:4833-7232,H:21-826^48.45%ID^E:0^RecName: Full=Probable LRR receptor-like serine/threonine-protein kinase At1g67720;^Eukaryota; Viridiplantae; Streptophyta; Embryophyta; Tracheophyta; Spermatophyta; Magnoliopsida; eudicotyledons; Gunneridae; Pentapetalae; rosids; malvids; Brassicales; Brassicaceae; Camelineae; Arabidopsis`Y1677_ARATH^Y1677_ARATH^Q:7346-7549,H:822-889^42.6…	.	TRINITY_DN6891_c2_g2_i2.p1	4779-7235[+]	Y1677_ARATH^Y1677_ARATH^Q:6-818,H:8-826^47.93%ID^E:0^RecName: Full=Probable LRR receptor-like serine/threonine-protein kinase At1g67720;^Eukaryota; Viridiplantae; Streptophyta; Embryophyta; Tracheophyta; Spermatophyta; Magnoliopsida; eudicotyledons; Gunneridae; Pentapetalae; rosids; malvids; Brassicales; Brassicaceae; Camelineae; Arabidopsis	PF12819.8^Malectin_like^Malectin-like domain^27-357^E:8.5e-76`PF00560.34^LRR_1^Leucine Rich Repeat^434-450^E:3600`PF00560.34^LRR_1^Leucine Rich Repeat^457-478^E:1.8`PF00560.34^LRR_1^Leucine Rich Repeat^480-499^E:23`PF07714.18^PK_Tyr_Ser-Thr^Protein tyrosine and serine/threonine kinase^599-799^E:2.6e-43`PF00069.26^Pkinase^Protein kinase domain^599-801^E:4e-42`PF00560.34^LRR_1^Leucine Rich Repeat^6…	.	.	.	KEGG:ath:AT1G67720	GO:0016021^cellular_component^integral component of membrane`GO:0005524^molecular_function^ATP binding`GO:0004674^molecular_function^protein serine/threonine kinase activity	GO:0016021^cellular_component^integral component of membrane`GO:0005524^molecular_function^ATP binding`GO:0004674^molecular_function^protein serine/threonine kinase activity	GO:0005515^molecular_function^protein binding`GO:0004672^molecular_function^protein kinase activity`GO:0006468^biological_process^protein phosphorylation`GO:0005524^molecular_function^ATP binding	.	.
TRINITY_DN5478_c0_g1	TRINITY_DN5478_c0_g1_i2	CHR4_ARATH^CHR4_ARATH^Q:5851-746,H:344-2006^54.98%ID^E:0^RecName: Full=Protein CHROMATIN REMODELING 4 {ECO:0000303|PubMed:16547115};^Eukaryota; Viridiplantae; Streptophyta; Embryophyta; Tracheophyta; Spermatophyta; Magnoliopsida; eudicotyledons; Gunneridae; Pentapetalae; rosids; malvids; Brassicales; Brassicaceae; Camelineae; Arabidopsis`CHR4_ARATH^CHR4_ARATH^Q:7009-6461,H:1-178^47.85%ID^E:3e-36^…	.	TRINITY_DN5478_c0_g1_i2.p1	332-7009[-]	CHR4_ARATH^CHR4_ARATH^Q:1-2174,H:1-2077^50.42%ID^E:0^RecName: Full=Protein CHROMATIN REMODELING 4 {ECO:0000303|PubMed:16547115};^Eukaryota; Viridiplantae; Streptophyta; Embryophyta; Tracheophyta; Spermatophyta; Magnoliopsida; eudicotyledons; Gunneridae; Pentapetalae; rosids; malvids; Brassicales; Brassicaceae; Camelineae; Arabidopsis	PF00628.30^PHD^PHD-finger^79-122^E:1.7e-08`PF00385.25^Chromo^Chromo (CHRromatin Organisation MOdifier) domain^696-745^E:3.8e-09`PF04851.16^ResIII^Type III restriction enzyme, res subunit^787-958^E:1.3e-09`PF00176.24^SNF2_N^SNF2 family N-terminal domain^802-1080^E:7.5e-59`PF00271.32^Helicase_C^Helicase conserved C-terminal domain^1106-1217^E:4.6e-17`PF06465.14^DUF1087^Domain of Unknown Function (D…	.	.	.	KEGG:ath:AT5G44800	GO:0005634^cellular_component^nucleus`GO:0009506^cellular_component^plasmodesma`GO:0005524^molecular_function^ATP binding`GO:0003677^molecular_function^DNA binding`GO:0004386^molecular_function^helicase activity`GO:0046872^molecular_function^metal ion binding`GO:0006325^biological_process^chromatin organization	GO:0005634^cellular_component^nucleus`GO:0009506^cellular_component^plasmodesma`GO:0005524^molecular_function^ATP binding`GO:0003677^molecular_function^DNA binding`GO:0004386^molecular_function^helicase activity`GO:0046872^molecular_function^metal ion binding`GO:0006325^biological_process^chromatin organization	GO:0003677^molecular_function^DNA binding`GO:0005524^molecular_function^ATP binding`GO:0016787^molecular_function^hydrolase activity	.	.
TRINITY_DN5478_c0_g1	TRINITY_DN5478_c0_g1_i2	CHR4_ARATH^CHR4_ARATH^Q:5851-746,H:344-2006^54.98%ID^E:0^RecName: Full=Protein CHROMATIN REMODELING 4 {ECO:0000303|PubMed:16547115};^Eukaryota; Viridiplantae; Streptophyta; Embryophyta; Tracheophyta; Spermatophyta; Magnoliopsida; eudicotyledons; Gunneridae; Pentapetalae; rosids; malvids; Brassicales; Brassicaceae; Camelineae; Arabidopsis`CHR4_ARATH^CHR4_ARATH^Q:7009-6461,H:1-178^47.85%ID^E:3e-36^…	.	TRINITY_DN5478_c0_g1_i2.p4	7422-7799[+]	.	.	.	.	.	KEGG:ath:AT5G44800	GO:0005634^cellular_component^nucleus`GO:0009506^cellular_component^plasmodesma`GO:0005524^molecular_function^ATP binding`GO:0003677^molecular_function^DNA binding`GO:0004386^molecular_function^helicase activity`GO:0046872^molecular_function^metal ion binding`GO:0006325^biological_process^chromatin organization	.	.	.	.
TRINITY_DN7422_c1_g1	TRINITY_DN7422_c1_g1_i5	.	.	TRINITY_DN7422_c1_g1_i5.p2	202-1035[+]	.	PF11250.9^FAF^Fantastic Four meristem regulator^120-177^E:2.1e-18	.	.	.	.	.	.	.	.	.
TRINITY_DN7422_c1_g1	TRINITY_DN7422_c1_g1_i5	.	.	TRINITY_DN7422_c1_g1_i5.p1	1089-7040[-]	.	PF10358.10^NT-C2^N-terminal C2 in EEIG1 and EHBP1 proteins^11-140^E:4.9e-17	.	.	.	.	.	.	.	.	.
TRINITY_DN6857_c1_g1	TRINITY_DN6857_c1_g1_i5	SRL2_ORYSJ^SRL2_ORYSJ^Q:7467-4435,H:2-984^35.91%ID^E:9e-170^RecName: Full=Protein SEMI-ROLLED LEAF 2 {ECO:0000303|PubMed:26873975};^Eukaryota; Viridiplantae; Streptophyta; Embryophyta; Tracheophyta; Spermatophyta; Magnoliopsida; Liliopsida; Poales; Poaceae; BOP clade; Oryzoideae; Oryzeae; Oryzinae; Oryza; Oryza sativa	.	TRINITY_DN6857_c1_g1_i5.p2	1292-3754[-]	PHRF1_HUMAN^PHRF1_HUMAN^Q:313-449,H:108-230^34.06%ID^E:6e-11^RecName: Full=PHD and RING finger domain-containing protein 1;^Eukaryota; Metazoa; Chordata; Craniata; Vertebrata; Euteleostomi; Mammalia; Eutheria; Euarchontoglires; Primates; Haplorrhini; Catarrhini; Hominidae; Homo	PF13639.7^zf-RING_2^Ring finger domain^313-355^E:1.3e-07`PF00628.30^PHD^PHD-finger^406-451^E:1.3e-08	.	.	.	KEGG:hsa:57661	GO:0005737^cellular_component^cytoplasm`GO:0005634^cellular_component^nucleus`GO:0030154^biological_process^cell differentiation`GO:0007275^biological_process^multicellular organism development	GO:0016020^cellular_component^membrane`GO:0046872^molecular_function^metal ion binding`GO:0019904^molecular_function^protein domain specific binding`GO:0070063^molecular_function^RNA polymerase binding`GO:0006397^biological_process^mRNA processing`GO:0006366^biological_process^transcription by RNA polymerase II	.	.	.
TRINITY_DN6857_c1_g1	TRINITY_DN6857_c1_g1_i5	SRL2_ORYSJ^SRL2_ORYSJ^Q:7467-4435,H:2-984^35.91%ID^E:9e-170^RecName: Full=Protein SEMI-ROLLED LEAF 2 {ECO:0000303|PubMed:26873975};^Eukaryota; Viridiplantae; Streptophyta; Embryophyta; Tracheophyta; Spermatophyta; Magnoliopsida; Liliopsida; Poales; Poaceae; BOP clade; Oryzoideae; Oryzeae; Oryzinae; Oryza; Oryza sativa	.	TRINITY_DN6857_c1_g1_i5.p3	117-761[+]	DI193_ARATH^DI193_ARATH^Q:1-214,H:1-223^56.5%ID^E:3e-78^RecName: Full=Protein DEHYDRATION-INDUCED 19 homolog 3;^Eukaryota; Viridiplantae; Streptophyta; Embryophyta; Tracheophyta; Spermatophyta; Magnoliopsida; eudicotyledons; Gunneridae; Pentapetalae; rosids; malvids; Brassicales; Brassicaceae; Camelineae; Arabidopsis	PF05605.13^zf-Di19^Drought induced 19 protein (Di19), zinc-binding^42-95^E:8.2e-20`PF14571.7^Di19_C^Stress-induced protein Di19, C-terminal^115-209^E:1.8e-24	.	.	.	KEGG:ath:AT3G05700	GO:0005737^cellular_component^cytoplasm`GO:0005634^cellular_component^nucleus`GO:0030154^biological_process^cell differentiation`GO:0007275^biological_process^multicellular organism development	GO:0005634^cellular_component^nucleus`GO:0003677^molecular_function^DNA binding`GO:0045893^biological_process^positive regulation of transcription, DNA-templated`GO:0009737^biological_process^response to abscisic acid`GO:0009651^biological_process^response to salt stress`GO:0009414^biological_process^response to water deprivation	.	.	.
TRINITY_DN6857_c1_g1	TRINITY_DN6857_c1_g1_i5	SRL2_ORYSJ^SRL2_ORYSJ^Q:7467-4435,H:2-984^35.91%ID^E:9e-170^RecName: Full=Protein SEMI-ROLLED LEAF 2 {ECO:0000303|PubMed:26873975};^Eukaryota; Viridiplantae; Streptophyta; Embryophyta; Tracheophyta; Spermatophyta; Magnoliopsida; Liliopsida; Poales; Poaceae; BOP clade; Oryzoideae; Oryzeae; Oryzinae; Oryza; Oryza sativa	.	TRINITY_DN6857_c1_g1_i5.p1	4426-7482[-]	SRL2_ORYSJ^SRL2_ORYSJ^Q:6-1016,H:2-984^35.87%ID^E:0^RecName: Full=Protein SEMI-ROLLED LEAF 2 {ECO:0000303|PubMed:26873975};^Eukaryota; Viridiplantae; Streptophyta; Embryophyta; Tracheophyta; Spermatophyta; Magnoliopsida; Liliopsida; Poales; Poaceae; BOP clade; Oryzoideae; Oryzeae; Oryzinae; Oryza; Oryza sativa	.	.	.	.	.	GO:0005737^cellular_component^cytoplasm`GO:0005634^cellular_component^nucleus`GO:0030154^biological_process^cell differentiation`GO:0007275^biological_process^multicellular organism development	GO:0005737^cellular_component^cytoplasm`GO:0005634^cellular_component^nucleus`GO:0030154^biological_process^cell differentiation`GO:0007275^biological_process^multicellular organism development	.	.	.
TRINITY_DN6418_c0_g1	TRINITY_DN6418_c0_g1_i2	LOX6_ARATH^LOX6_ARATH^Q:428-2293,H:39-665^62.24%ID^E:0^RecName: Full=Lipoxygenase 6, chloroplastic;^Eukaryota; Viridiplantae; Streptophyta; Embryophyta; Tracheophyta; Spermatophyta; Magnoliopsida; eudicotyledons; Gunneridae; Pentapetalae; rosids; malvids; Brassicales; Brassicaceae; Camelineae; Arabidopsis`LOX6_ARATH^LOX6_ARATH^Q:2334-3080,H:665-913^71.49%ID^E:0^RecName: Full=Lipoxygenase 6, chlor…	.	TRINITY_DN6418_c0_g1_i2.p3	2340-3095[+]	LOX6_ARATH^LOX6_ARATH^Q:1-251,H:667-917^71.71%ID^E:3e-124^RecName: Full=Lipoxygenase 6, chloroplastic;^Eukaryota; Viridiplantae; Streptophyta; Embryophyta; Tracheophyta; Spermatophyta; Magnoliopsida; eudicotyledons; Gunneridae; Pentapetalae; rosids; malvids; Brassicales; Brassicaceae; Camelineae; Arabidopsis	PF00305.20^Lipoxygenase^Lipoxygenase^1-234^E:7.5e-107	.	.	.	KEGG:ath:AT1G67560	GO:0009507^cellular_component^chloroplast`GO:0005886^cellular_component^plasma membrane`GO:0016165^molecular_function^linoleate 13S-lipoxygenase activity`GO:0046872^molecular_function^metal ion binding`GO:0016702^molecular_function^oxidoreductase activity, acting on single donors with incorporation of molecular oxygen, incorporation of two atoms of oxygen`GO:0009695^biological_process^jasmonic ac…	GO:0009507^cellular_component^chloroplast`GO:0005886^cellular_component^plasma membrane`GO:0016165^molecular_function^linoleate 13S-lipoxygenase activity`GO:0046872^molecular_function^metal ion binding`GO:0016702^molecular_function^oxidoreductase activity, acting on single donors with incorporation of molecular oxygen, incorporation of two atoms of oxygen`GO:0009695^biological_process^jasmonic ac…	GO:0016702^molecular_function^oxidoreductase activity, acting on single donors with incorporation of molecular oxygen, incorporation of two atoms of oxygen`GO:0046872^molecular_function^metal ion binding`GO:0055114^biological_process^obsolete oxidation-reduction process	.	.
TRINITY_DN6418_c0_g1	TRINITY_DN6418_c0_g1_i2	LOX6_ARATH^LOX6_ARATH^Q:428-2293,H:39-665^62.24%ID^E:0^RecName: Full=Lipoxygenase 6, chloroplastic;^Eukaryota; Viridiplantae; Streptophyta; Embryophyta; Tracheophyta; Spermatophyta; Magnoliopsida; eudicotyledons; Gunneridae; Pentapetalae; rosids; malvids; Brassicales; Brassicaceae; Camelineae; Arabidopsis`LOX6_ARATH^LOX6_ARATH^Q:2334-3080,H:665-913^71.49%ID^E:0^RecName: Full=Lipoxygenase 6, chlor…	.	TRINITY_DN6418_c0_g1_i2.p1	5149-7428[-]	CDKG2_ORYSJ^CDKG2_ORYSJ^Q:1-756,H:1-710^50.9%ID^E:0^RecName: Full=Cyclin-dependent kinase G-2;^Eukaryota; Viridiplantae; Streptophyta; Embryophyta; Tracheophyta; Spermatophyta; Magnoliopsida; Liliopsida; Poales; Poaceae; BOP clade; Oryzoideae; Oryzeae; Oryzinae; Oryza; Oryza sativa	PF00069.26^Pkinase^Protein kinase domain^410-701^E:3.3e-76`PF07714.18^PK_Tyr_Ser-Thr^Protein tyrosine and serine/threonine kinase^413-608^E:1.7e-34	.	.	.	KEGG:osa:4336224	GO:0009507^cellular_component^chloroplast`GO:0005886^cellular_component^plasma membrane`GO:0016165^molecular_function^linoleate 13S-lipoxygenase activity`GO:0046872^molecular_function^metal ion binding`GO:0016702^molecular_function^oxidoreductase activity, acting on single donors with incorporation of molecular oxygen, incorporation of two atoms of oxygen`GO:0009695^biological_process^jasmonic ac…	GO:0005634^cellular_component^nucleus`GO:0005524^molecular_function^ATP binding`GO:0004693^molecular_function^cyclin-dependent protein serine/threonine kinase activity`GO:0008353^molecular_function^RNA polymerase II CTD heptapeptide repeat kinase activity`GO:0006468^biological_process^protein phosphorylation`GO:0010468^biological_process^regulation of gene expression`GO:0007346^biological_process…	GO:0004672^molecular_function^protein kinase activity`GO:0005524^molecular_function^ATP binding`GO:0006468^biological_process^protein phosphorylation	.	.
TRINITY_DN6418_c0_g1	TRINITY_DN6418_c0_g1_i2	LOX6_ARATH^LOX6_ARATH^Q:428-2293,H:39-665^62.24%ID^E:0^RecName: Full=Lipoxygenase 6, chloroplastic;^Eukaryota; Viridiplantae; Streptophyta; Embryophyta; Tracheophyta; Spermatophyta; Magnoliopsida; eudicotyledons; Gunneridae; Pentapetalae; rosids; malvids; Brassicales; Brassicaceae; Camelineae; Arabidopsis`LOX6_ARATH^LOX6_ARATH^Q:2334-3080,H:665-913^71.49%ID^E:0^RecName: Full=Lipoxygenase 6, chlor…	.	TRINITY_DN6418_c0_g1_i2.p2	278-2389[+]	LOX6_ARATH^LOX6_ARATH^Q:51-672,H:39-665^62.24%ID^E:0^RecName: Full=Lipoxygenase 6, chloroplastic;^Eukaryota; Viridiplantae; Streptophyta; Embryophyta; Tracheophyta; Spermatophyta; Magnoliopsida; eudicotyledons; Gunneridae; Pentapetalae; rosids; malvids; Brassicales; Brassicaceae; Camelineae; Arabidopsis	PF01477.24^PLAT^PLAT/LH2 domain^163-224^E:8.2e-05`PF00305.20^Lipoxygenase^Lipoxygenase^237-674^E:7.4e-200	.	.	.	KEGG:ath:AT1G67560	GO:0009507^cellular_component^chloroplast`GO:0005886^cellular_component^plasma membrane`GO:0016165^molecular_function^linoleate 13S-lipoxygenase activity`GO:0046872^molecular_function^metal ion binding`GO:0016702^molecular_function^oxidoreductase activity, acting on single donors with incorporation of molecular oxygen, incorporation of two atoms of oxygen`GO:0009695^biological_process^jasmonic ac…	GO:0009507^cellular_component^chloroplast`GO:0005886^cellular_component^plasma membrane`GO:0016165^molecular_function^linoleate 13S-lipoxygenase activity`GO:0046872^molecular_function^metal ion binding`GO:0016702^molecular_function^oxidoreductase activity, acting on single donors with incorporation of molecular oxygen, incorporation of two atoms of oxygen`GO:0009695^biological_process^jasmonic ac…	GO:0005515^molecular_function^protein binding`GO:0016702^molecular_function^oxidoreductase activity, acting on single donors with incorporation of molecular oxygen, incorporation of two atoms of oxygen`GO:0046872^molecular_function^metal ion binding`GO:0055114^biological_process^obsolete oxidation-reduction process	.	.
TRINITY_DN6616_c2_g9	TRINITY_DN6616_c2_g9_i1	TOR_ARATH^TOR_ARATH^Q:7553-141,H:16-2481^81.69%ID^E:0^RecName: Full=Serine/threonine-protein kinase TOR {ECO:0000250|UniProtKB:Q9Y7K2};^Eukaryota; Viridiplantae; Streptophyta; Embryophyta; Tracheophyta; Spermatophyta; Magnoliopsida; eudicotyledons; Gunneridae; Pentapetalae; rosids; malvids; Brassicales; Brassicaceae; Camelineae; Arabidopsis	.	TRINITY_DN6616_c2_g9_i1.p1	138-7553[-]	TOR_ARATH^TOR_ARATH^Q:1-2471,H:16-2481^82.06%ID^E:0^RecName: Full=Serine/threonine-protein kinase TOR {ECO:0000250|UniProtKB:Q9Y7K2};^Eukaryota; Viridiplantae; Streptophyta; Embryophyta; Tracheophyta; Spermatophyta; Magnoliopsida; eudicotyledons; Gunneridae; Pentapetalae; rosids; malvids; Brassicales; Brassicaceae; Camelineae; Arabidopsis	PF11865.9^DUF3385^Domain of unknown function (DUF3385)^760-928^E:2.3e-48`PF02259.24^FAT^FAT domain^1438-1804^E:4.8e-102`PF08771.12^FRB_dom^FKBP12-rapamycin binding domain^1911-2013^E:8.4e-41`PF00454.28^PI3_PI4_kinase^Phosphatidylinositol 3- and 4-kinase^2083-2330^E:4.9e-73`PF02260.21^FATC^FATC domain^2441-2471^E:4.5e-14	.	.	.	KEGG:ath:AT1G50030	GO:0005737^cellular_component^cytoplasm`GO:0005634^cellular_component^nucleus`GO:0005844^cellular_component^polysome`GO:0031931^cellular_component^TORC1 complex`GO:0031932^cellular_component^TORC2 complex`GO:0016303^molecular_function^1-phosphatidylinositol-3-kinase activity`GO:0005524^molecular_function^ATP binding`GO:0042802^molecular_function^identical protein binding`GO:0004672^molecular_func…	GO:0005737^cellular_component^cytoplasm`GO:0005634^cellular_component^nucleus`GO:0005844^cellular_component^polysome`GO:0031931^cellular_component^TORC1 complex`GO:0031932^cellular_component^TORC2 complex`GO:0016303^molecular_function^1-phosphatidylinositol-3-kinase activity`GO:0005524^molecular_function^ATP binding`GO:0042802^molecular_function^identical protein binding`GO:0004672^molecular_func…	GO:0005515^molecular_function^protein binding`GO:0044877^molecular_function^protein-containing complex binding	.	.
TRINITY_DN2114_c0_g1	TRINITY_DN2114_c0_g1_i1	UGGG_ARATH^UGGG_ARATH^Q:7614-2704,H:1-1613^66.95%ID^E:0^RecName: Full=UDP-glucose:glycoprotein glucosyltransferase;^Eukaryota; Viridiplantae; Streptophyta; Embryophyta; Tracheophyta; Spermatophyta; Magnoliopsida; eudicotyledons; Gunneridae; Pentapetalae; rosids; malvids; Brassicales; Brassicaceae; Camelineae; Arabidopsis	.	TRINITY_DN2114_c0_g1_i1.p1	2701-7614[-]	UGGG_ARATH^UGGG_ARATH^Q:1-1637,H:1-1613^66.95%ID^E:0^RecName: Full=UDP-glucose:glycoprotein glucosyltransferase;^Eukaryota; Viridiplantae; Streptophyta; Embryophyta; Tracheophyta; Spermatophyta; Magnoliopsida; eudicotyledons; Gunneridae; Pentapetalae; rosids; malvids; Brassicales; Brassicaceae; Camelineae; Arabidopsis	PF18400.2^Thioredoxin_12^Thioredoxin-like domain^48-271^E:1.2e-58`PF18401.2^Thioredoxin_13^Thioredoxin-like domain^358-474^E:3.3e-31`PF18402.2^Thioredoxin_14^Thioredoxin-like domain^487-752^E:2.7e-59`PF18403.2^Thioredoxin_15^Thioredoxin-like domain^772-1010^E:5.4e-46`PF06427.12^UDP-g_GGTase^UDP-glucose:Glycoprotein Glucosyltransferase^1171-1274^E:3.5e-30`PF18404.2^Glyco_transf_24^Glucosyltransfer…	.	.	.	KEGG:ath:AT1G71220	GO:0005783^cellular_component^endoplasmic reticulum`GO:0005788^cellular_component^endoplasmic reticulum lumen`GO:0005739^cellular_component^mitochondrion`GO:0003980^molecular_function^UDP-glucose:glycoprotein glucosyltransferase activity`GO:0051082^molecular_function^unfolded protein binding`GO:0046283^biological_process^anthocyanin-containing compound metabolic process`GO:0071712^biological_proc…	GO:0005783^cellular_component^endoplasmic reticulum`GO:0005788^cellular_component^endoplasmic reticulum lumen`GO:0005739^cellular_component^mitochondrion`GO:0003980^molecular_function^UDP-glucose:glycoprotein glucosyltransferase activity`GO:0051082^molecular_function^unfolded protein binding`GO:0046283^biological_process^anthocyanin-containing compound metabolic process`GO:0071712^biological_proc…	GO:0003980^molecular_function^UDP-glucose:glycoprotein glucosyltransferase activity`GO:0006486^biological_process^protein glycosylation`GO:0016757^molecular_function^transferase activity, transferring glycosyl groups	.	.
TRINITY_DN2114_c0_g1	TRINITY_DN2114_c0_g1_i1	UGGG_ARATH^UGGG_ARATH^Q:7614-2704,H:1-1613^66.95%ID^E:0^RecName: Full=UDP-glucose:glycoprotein glucosyltransferase;^Eukaryota; Viridiplantae; Streptophyta; Embryophyta; Tracheophyta; Spermatophyta; Magnoliopsida; eudicotyledons; Gunneridae; Pentapetalae; rosids; malvids; Brassicales; Brassicaceae; Camelineae; Arabidopsis	.	TRINITY_DN2114_c0_g1_i1.p2	349-2289[+]	Y1105_ARATH^Y1105_ARATH^Q:24-646,H:20-625^64.96%ID^E:0^RecName: Full=Probable receptor-like protein kinase At1g11050;^Eukaryota; Viridiplantae; Streptophyta; Embryophyta; Tracheophyta; Spermatophyta; Magnoliopsida; eudicotyledons; Gunneridae; Pentapetalae; rosids; malvids; Brassicales; Brassicaceae; Camelineae; Arabidopsis	PF19160.1^SPARK^SPARK^26-197^E:4.1e-31`PF00069.26^Pkinase^Protein kinase domain^316-536^E:1.9e-45`PF07714.18^PK_Tyr_Ser-Thr^Protein tyrosine and serine/threonine kinase^318-520^E:5e-41	.	.	.	KEGG:ath:AT1G11050	GO:0005783^cellular_component^endoplasmic reticulum`GO:0005788^cellular_component^endoplasmic reticulum lumen`GO:0005739^cellular_component^mitochondrion`GO:0003980^molecular_function^UDP-glucose:glycoprotein glucosyltransferase activity`GO:0051082^molecular_function^unfolded protein binding`GO:0046283^biological_process^anthocyanin-containing compound metabolic process`GO:0071712^biological_proc…	GO:0016021^cellular_component^integral component of membrane`GO:0005886^cellular_component^plasma membrane`GO:0005524^molecular_function^ATP binding`GO:0004674^molecular_function^protein serine/threonine kinase activity`GO:0046777^biological_process^protein autophosphorylation	GO:0004672^molecular_function^protein kinase activity`GO:0005524^molecular_function^ATP binding`GO:0006468^biological_process^protein phosphorylation	.	.
TRINITY_DN7295_c0_g1	TRINITY_DN7295_c0_g1_i1	ALA1_ARATH^ALA1_ARATH^Q:6789-3256,H:31-1153^68.7%ID^E:0^RecName: Full=Phospholipid-transporting ATPase 1 {ECO:0000303|PubMed:11148289};^Eukaryota; Viridiplantae; Streptophyta; Embryophyta; Tracheophyta; Spermatophyta; Magnoliopsida; eudicotyledons; Gunneridae; Pentapetalae; rosids; malvids; Brassicales; Brassicaceae; Camelineae; Arabidopsis	.	TRINITY_DN7295_c0_g1_i1.p1	639-2954[+]	Y3037_ARATH^Y3037_ARATH^Q:42-770,H:43-776^53.93%ID^E:0^RecName: Full=Probable inactive leucine-rich repeat receptor-like protein kinase At3g03770;^Eukaryota; Viridiplantae; Streptophyta; Embryophyta; Tracheophyta; Spermatophyta; Magnoliopsida; eudicotyledons; Gunneridae; Pentapetalae; rosids; malvids; Brassicales; Brassicaceae; Camelineae; Arabidopsis	PF00560.34^LRR_1^Leucine Rich Repeat^129-151^E:7`PF13516.7^LRR_6^Leucine Rich repeat^129-138^E:350`PF13516.7^LRR_6^Leucine Rich repeat^151-166^E:380`PF13855.7^LRR_8^Leucine rich repeat^153-212^E:1.6e-08`PF00560.34^LRR_1^Leucine Rich Repeat^153-175^E:17`PF13516.7^LRR_6^Leucine Rich repeat^178-189^E:12000`PF00560.34^LRR_1^Leucine Rich Repeat^180-196^E:910`PF12799.8^LRR_4^Leucine Rich repeats (2 cop…	.	.	.	KEGG:ath:AT3G03770	GO:0005789^cellular_component^endoplasmic reticulum membrane`GO:0016021^cellular_component^integral component of membrane`GO:0016020^cellular_component^membrane`GO:0005886^cellular_component^plasma membrane`GO:0005524^molecular_function^ATP binding`GO:0140326^molecular_function^ATPase-coupled intramembrane lipid transporter activity`GO:0000287^molecular_function^magnesium ion binding`GO:0045332^b…	GO:0016021^cellular_component^integral component of membrane`GO:0005886^cellular_component^plasma membrane`GO:0009506^cellular_component^plasmodesma`GO:0005524^molecular_function^ATP binding`GO:0004672^molecular_function^protein kinase activity`GO:0046777^biological_process^protein autophosphorylation	GO:0005515^molecular_function^protein binding`GO:0004672^molecular_function^protein kinase activity`GO:0006468^biological_process^protein phosphorylation`GO:0005524^molecular_function^ATP binding	.	.
TRINITY_DN7295_c0_g1	TRINITY_DN7295_c0_g1_i1	ALA1_ARATH^ALA1_ARATH^Q:6789-3256,H:31-1153^68.7%ID^E:0^RecName: Full=Phospholipid-transporting ATPase 1 {ECO:0000303|PubMed:11148289};^Eukaryota; Viridiplantae; Streptophyta; Embryophyta; Tracheophyta; Spermatophyta; Magnoliopsida; eudicotyledons; Gunneridae; Pentapetalae; rosids; malvids; Brassicales; Brassicaceae; Camelineae; Arabidopsis	.	TRINITY_DN7295_c0_g1_i1.p3	3250-4977[-]	ALA1_ARATH^ALA1_ARATH^Q:5-574,H:598-1153^71.05%ID^E:0^RecName: Full=Phospholipid-transporting ATPase 1 {ECO:0000303|PubMed:11148289};^Eukaryota; Viridiplantae; Streptophyta; Embryophyta; Tracheophyta; Spermatophyta; Magnoliopsida; eudicotyledons; Gunneridae; Pentapetalae; rosids; malvids; Brassicales; Brassicaceae; Camelineae; Arabidopsis	PF13246.7^Cation_ATPase^Cation transport ATPase (P-type)^7-45^E:1.1e-05`PF08282.13^Hydrolase_3^haloacid dehalogenase-like hydrolase^270-296^E:0.0002`PF16212.6^PhoLip_ATPase_C^Phospholipid-translocating P-type ATPase C-terminal^306-546^E:3.1e-69	.	.	.	KEGG:ath:AT5G04930	GO:0005789^cellular_component^endoplasmic reticulum membrane`GO:0016021^cellular_component^integral component of membrane`GO:0016020^cellular_component^membrane`GO:0005886^cellular_component^plasma membrane`GO:0005524^molecular_function^ATP binding`GO:0140326^molecular_function^ATPase-coupled intramembrane lipid transporter activity`GO:0000287^molecular_function^magnesium ion binding`GO:0045332^b…	GO:0005789^cellular_component^endoplasmic reticulum membrane`GO:0016021^cellular_component^integral component of membrane`GO:0016020^cellular_component^membrane`GO:0005886^cellular_component^plasma membrane`GO:0005524^molecular_function^ATP binding`GO:0140326^molecular_function^ATPase-coupled intramembrane lipid transporter activity`GO:0000287^molecular_function^magnesium ion binding`GO:0045332^b…	.	.	.
TRINITY_DN7295_c0_g1	TRINITY_DN7295_c0_g1_i1	ALA1_ARATH^ALA1_ARATH^Q:6789-3256,H:31-1153^68.7%ID^E:0^RecName: Full=Phospholipid-transporting ATPase 1 {ECO:0000303|PubMed:11148289};^Eukaryota; Viridiplantae; Streptophyta; Embryophyta; Tracheophyta; Spermatophyta; Magnoliopsida; eudicotyledons; Gunneridae; Pentapetalae; rosids; malvids; Brassicales; Brassicaceae; Camelineae; Arabidopsis	.	TRINITY_DN7295_c0_g1_i1.p2	5083-7029[-]	ALA1_ARATH^ALA1_ARATH^Q:67-645,H:19-595^70.86%ID^E:0^RecName: Full=Phospholipid-transporting ATPase 1 {ECO:0000303|PubMed:11148289};^Eukaryota; Viridiplantae; Streptophyta; Embryophyta; Tracheophyta; Spermatophyta; Magnoliopsida; eudicotyledons; Gunneridae; Pentapetalae; rosids; malvids; Brassicales; Brassicaceae; Camelineae; Arabidopsis	PF16209.6^PhoLip_ATPase_N^Phospholipid-translocating ATPase N-terminal^120-185^E:1.7e-22	.	.	.	KEGG:ath:AT5G04930	GO:0005789^cellular_component^endoplasmic reticulum membrane`GO:0016021^cellular_component^integral component of membrane`GO:0016020^cellular_component^membrane`GO:0005886^cellular_component^plasma membrane`GO:0005524^molecular_function^ATP binding`GO:0140326^molecular_function^ATPase-coupled intramembrane lipid transporter activity`GO:0000287^molecular_function^magnesium ion binding`GO:0045332^b…	GO:0005789^cellular_component^endoplasmic reticulum membrane`GO:0016021^cellular_component^integral component of membrane`GO:0016020^cellular_component^membrane`GO:0005886^cellular_component^plasma membrane`GO:0005524^molecular_function^ATP binding`GO:0140326^molecular_function^ATPase-coupled intramembrane lipid transporter activity`GO:0000287^molecular_function^magnesium ion binding`GO:0045332^b…	.	.	.
TRINITY_DN7295_c0_g1	TRINITY_DN7295_c0_g1_i1	ALA1_ARATH^ALA1_ARATH^Q:6789-3256,H:31-1153^68.7%ID^E:0^RecName: Full=Phospholipid-transporting ATPase 1 {ECO:0000303|PubMed:11148289};^Eukaryota; Viridiplantae; Streptophyta; Embryophyta; Tracheophyta; Spermatophyta; Magnoliopsida; eudicotyledons; Gunneridae; Pentapetalae; rosids; malvids; Brassicales; Brassicaceae; Camelineae; Arabidopsis	.	TRINITY_DN7295_c0_g1_i1.p5	272-625[+]	.	.	.	.	.	KEGG:ath:AT5G04930	GO:0005789^cellular_component^endoplasmic reticulum membrane`GO:0016021^cellular_component^integral component of membrane`GO:0016020^cellular_component^membrane`GO:0005886^cellular_component^plasma membrane`GO:0005524^molecular_function^ATP binding`GO:0140326^molecular_function^ATPase-coupled intramembrane lipid transporter activity`GO:0000287^molecular_function^magnesium ion binding`GO:0045332^b…	.	.	.	.
TRINITY_DN7490_c0_g1	TRINITY_DN7490_c0_g1_i6	SCY2_ARATH^SCY2_ARATH^Q:3357-2503,H:291-575^85.61%ID^E:0^RecName: Full=Preprotein translocase subunit SCY2, chloroplastic;^Eukaryota; Viridiplantae; Streptophyta; Embryophyta; Tracheophyta; Spermatophyta; Magnoliopsida; eudicotyledons; Gunneridae; Pentapetalae; rosids; malvids; Brassicales; Brassicaceae; Camelineae; Arabidopsis`SCY2_ARATH^SCY2_ARATH^Q:3928-3362,H:100-289^74.74%ID^E:0^RecName: Ful…	.	TRINITY_DN7490_c0_g1_i6.p1	323-2254[+]	BHLHW_PEA^BHLHW_PEA^Q:7-642,H:11-651^53.58%ID^E:0^RecName: Full=Basic helix-loop-helix protein A;^Eukaryota; Viridiplantae; Streptophyta; Embryophyta; Tracheophyta; Spermatophyta; Magnoliopsida; eudicotyledons; Gunneridae; Pentapetalae; rosids; fabids; Fabales; Fabaceae; Papilionoideae; 50 kb inversion clade; NPAAA clade; Hologalegina; IRL clade; Fabeae; Pisum	PF14215.7^bHLH-MYC_N^bHLH-MYC and R2R3-MYB transcription factors N-terminal^9-191^E:4.5e-50`PF00010.27^HLH^Helix-loop-helix DNA-binding domain^426-473^E:2.7e-12	.	.	.	KEGG:ath:AT2G31530	GO:0033097^cellular_component^amyloplast membrane`GO:0031969^cellular_component^chloroplast membrane`GO:0009535^cellular_component^chloroplast thylakoid membrane`GO:0016021^cellular_component^integral component of membrane`GO:0009526^cellular_component^plastid envelope`GO:0008320^molecular_function^protein transmembrane transporter activity`GO:0005048^molecular_function^signal sequence binding`GO…	GO:0005634^cellular_component^nucleus`GO:0046983^molecular_function^protein dimerization activity`GO:0009813^biological_process^flavonoid biosynthetic process	GO:0046983^molecular_function^protein dimerization activity	.	.
TRINITY_DN7490_c0_g1	TRINITY_DN7490_c0_g1_i6	SCY2_ARATH^SCY2_ARATH^Q:3357-2503,H:291-575^85.61%ID^E:0^RecName: Full=Preprotein translocase subunit SCY2, chloroplastic;^Eukaryota; Viridiplantae; Streptophyta; Embryophyta; Tracheophyta; Spermatophyta; Magnoliopsida; eudicotyledons; Gunneridae; Pentapetalae; rosids; malvids; Brassicales; Brassicaceae; Camelineae; Arabidopsis`SCY2_ARATH^SCY2_ARATH^Q:3928-3362,H:100-289^74.74%ID^E:0^RecName: Ful…	.	TRINITY_DN7490_c0_g1_i6.p3	2500-3339[-]	SCY2_ARATH^SCY2_ARATH^Q:1-279,H:297-575^85.3%ID^E:4e-174^RecName: Full=Preprotein translocase subunit SCY2, chloroplastic;^Eukaryota; Viridiplantae; Streptophyta; Embryophyta; Tracheophyta; Spermatophyta; Magnoliopsida; eudicotyledons; Gunneridae; Pentapetalae; rosids; malvids; Brassicales; Brassicaceae; Camelineae; Arabidopsis	PF00344.21^SecY^SecY translocase^2-257^E:7.5e-46	.	.	.	KEGG:ath:AT2G31530	GO:0033097^cellular_component^amyloplast membrane`GO:0031969^cellular_component^chloroplast membrane`GO:0009535^cellular_component^chloroplast thylakoid membrane`GO:0016021^cellular_component^integral component of membrane`GO:0009526^cellular_component^plastid envelope`GO:0008320^molecular_function^protein transmembrane transporter activity`GO:0005048^molecular_function^signal sequence binding`GO…	GO:0033097^cellular_component^amyloplast membrane`GO:0031969^cellular_component^chloroplast membrane`GO:0009535^cellular_component^chloroplast thylakoid membrane`GO:0016021^cellular_component^integral component of membrane`GO:0009526^cellular_component^plastid envelope`GO:0008320^molecular_function^protein transmembrane transporter activity`GO:0005048^molecular_function^signal sequence binding`GO…	GO:0015031^biological_process^protein transport`GO:0016020^cellular_component^membrane	.	.
TRINITY_DN7490_c0_g1	TRINITY_DN7490_c0_g1_i6	SCY2_ARATH^SCY2_ARATH^Q:3357-2503,H:291-575^85.61%ID^E:0^RecName: Full=Preprotein translocase subunit SCY2, chloroplastic;^Eukaryota; Viridiplantae; Streptophyta; Embryophyta; Tracheophyta; Spermatophyta; Magnoliopsida; eudicotyledons; Gunneridae; Pentapetalae; rosids; malvids; Brassicales; Brassicaceae; Camelineae; Arabidopsis`SCY2_ARATH^SCY2_ARATH^Q:3928-3362,H:100-289^74.74%ID^E:0^RecName: Ful…	.	TRINITY_DN7490_c0_g1_i6.p2	6500-7543[-]	.	.	.	.	.	KEGG:ath:AT2G31530	GO:0033097^cellular_component^amyloplast membrane`GO:0031969^cellular_component^chloroplast membrane`GO:0009535^cellular_component^chloroplast thylakoid membrane`GO:0016021^cellular_component^integral component of membrane`GO:0009526^cellular_component^plastid envelope`GO:0008320^molecular_function^protein transmembrane transporter activity`GO:0005048^molecular_function^signal sequence binding`GO…	.	.	.	.
TRINITY_DN7490_c0_g1	TRINITY_DN7490_c0_g1_i6	SCY2_ARATH^SCY2_ARATH^Q:3357-2503,H:291-575^85.61%ID^E:0^RecName: Full=Preprotein translocase subunit SCY2, chloroplastic;^Eukaryota; Viridiplantae; Streptophyta; Embryophyta; Tracheophyta; Spermatophyta; Magnoliopsida; eudicotyledons; Gunneridae; Pentapetalae; rosids; malvids; Brassicales; Brassicaceae; Camelineae; Arabidopsis`SCY2_ARATH^SCY2_ARATH^Q:3928-3362,H:100-289^74.74%ID^E:0^RecName: Ful…	.	TRINITY_DN7490_c0_g1_i6.p4	5550-6242[+]	.	.	.	.	.	KEGG:ath:AT2G31530	GO:0033097^cellular_component^amyloplast membrane`GO:0031969^cellular_component^chloroplast membrane`GO:0009535^cellular_component^chloroplast thylakoid membrane`GO:0016021^cellular_component^integral component of membrane`GO:0009526^cellular_component^plastid envelope`GO:0008320^molecular_function^protein transmembrane transporter activity`GO:0005048^molecular_function^signal sequence binding`GO…	.	.	.	.
TRINITY_DN7490_c0_g1	TRINITY_DN7490_c0_g1_i6	SCY2_ARATH^SCY2_ARATH^Q:3357-2503,H:291-575^85.61%ID^E:0^RecName: Full=Preprotein translocase subunit SCY2, chloroplastic;^Eukaryota; Viridiplantae; Streptophyta; Embryophyta; Tracheophyta; Spermatophyta; Magnoliopsida; eudicotyledons; Gunneridae; Pentapetalae; rosids; malvids; Brassicales; Brassicaceae; Camelineae; Arabidopsis`SCY2_ARATH^SCY2_ARATH^Q:3928-3362,H:100-289^74.74%ID^E:0^RecName: Ful…	.	TRINITY_DN7490_c0_g1_i6.p5	3305-3856[-]	SCY2_ARATH^SCY2_ARATH^Q:2-165,H:126-289^81.71%ID^E:2e-90^RecName: Full=Preprotein translocase subunit SCY2, chloroplastic;^Eukaryota; Viridiplantae; Streptophyta; Embryophyta; Tracheophyta; Spermatophyta; Magnoliopsida; eudicotyledons; Gunneridae; Pentapetalae; rosids; malvids; Brassicales; Brassicaceae; Camelineae; Arabidopsis	PF00344.21^SecY^SecY translocase^83-158^E:1.8e-15	.	.	.	KEGG:ath:AT2G31530	GO:0033097^cellular_component^amyloplast membrane`GO:0031969^cellular_component^chloroplast membrane`GO:0009535^cellular_component^chloroplast thylakoid membrane`GO:0016021^cellular_component^integral component of membrane`GO:0009526^cellular_component^plastid envelope`GO:0008320^molecular_function^protein transmembrane transporter activity`GO:0005048^molecular_function^signal sequence binding`GO…	GO:0033097^cellular_component^amyloplast membrane`GO:0031969^cellular_component^chloroplast membrane`GO:0009535^cellular_component^chloroplast thylakoid membrane`GO:0016021^cellular_component^integral component of membrane`GO:0009526^cellular_component^plastid envelope`GO:0008320^molecular_function^protein transmembrane transporter activity`GO:0005048^molecular_function^signal sequence binding`GO…	GO:0015031^biological_process^protein transport`GO:0016020^cellular_component^membrane	.	.
TRINITY_DN2414_c0_g1	TRINITY_DN2414_c0_g1_i1	PRP8A_ARATH^PRP8A_ARATH^Q:7294-386,H:59-2359^95.66%ID^E:0^RecName: Full=Pre-mRNA-processing-splicing factor 8A {ECO:0000305};^Eukaryota; Viridiplantae; Streptophyta; Embryophyta; Tracheophyta; Spermatophyta; Magnoliopsida; eudicotyledons; Gunneridae; Pentapetalae; rosids; malvids; Brassicales; Brassicaceae; Camelineae; Arabidopsis	.	TRINITY_DN2414_c0_g1_i1.p1	383-7426[-]	PRP8A_ARATH^PRP8A_ARATH^Q:1-2347,H:1-2359^94.37%ID^E:0^RecName: Full=Pre-mRNA-processing-splicing factor 8A {ECO:0000305};^Eukaryota; Viridiplantae; Streptophyta; Embryophyta; Tracheophyta; Spermatophyta; Magnoliopsida; eudicotyledons; Gunneridae; Pentapetalae; rosids; malvids; Brassicales; Brassicaceae; Camelineae; Arabidopsis	PF08082.12^PRO8NT^PRO8NT (NUC069), PrP8 N-terminal domain^68-219^E:1.1e-83`PF08083.12^PROCN^PROCN (NUC071) domain^407-812^E:7.3e-235`PF10598.10^RRM_4^RNA recognition motif of the spliceosomal PrP8^997-1087^E:1.9e-46`PF10597.10^U5_2-snRNA_bdg^U5-snRNA binding site 2 of PrP8^1222-1355^E:1.2e-71`PF10596.10^U6-snRNA_bdg^U6-snRNA interacting domain of PrP8^1454-1612^E:1.1e-89`PF12134.9^PRP8_domainIV^P…	.	.	.	KEGG:ath:AT1G80070	GO:0071013^cellular_component^catalytic step 2 spliceosome`GO:0005739^cellular_component^mitochondrion`GO:0005682^cellular_component^U5 snRNP`GO:0070122^molecular_function^isopeptidase activity`GO:0008237^molecular_function^metallopeptidase activity`GO:0097157^molecular_function^pre-mRNA intronic binding`GO:0030619^molecular_function^U1 snRNA binding`GO:0030620^molecular_function^U2 snRNA binding…	GO:0071013^cellular_component^catalytic step 2 spliceosome`GO:0005739^cellular_component^mitochondrion`GO:0005682^cellular_component^U5 snRNP`GO:0070122^molecular_function^isopeptidase activity`GO:0008237^molecular_function^metallopeptidase activity`GO:0097157^molecular_function^pre-mRNA intronic binding`GO:0030619^molecular_function^U1 snRNA binding`GO:0030620^molecular_function^U2 snRNA binding…	GO:0000398^biological_process^mRNA splicing, via spliceosome`GO:0003723^molecular_function^RNA binding`GO:0030623^molecular_function^U5 snRNA binding`GO:0017070^molecular_function^U6 snRNA binding`GO:0005515^molecular_function^protein binding	.	.
TRINITY_DN5311_c0_g1	TRINITY_DN5311_c0_g1_i1	TEB_ARATH^TEB_ARATH^Q:242-6628,H:1-2153^59.66%ID^E:0^RecName: Full=Helicase and polymerase-containing protein TEBICHI;^Eukaryota; Viridiplantae; Streptophyta; Embryophyta; Tracheophyta; Spermatophyta; Magnoliopsida; eudicotyledons; Gunneridae; Pentapetalae; rosids; malvids; Brassicales; Brassicaceae; Camelineae; Arabidopsis	.	TRINITY_DN5311_c0_g1_i1.p1	242-6637[+]	TEB_ARATH^TEB_ARATH^Q:1-2129,H:1-2153^59.66%ID^E:0^RecName: Full=Helicase and polymerase-containing protein TEBICHI;^Eukaryota; Viridiplantae; Streptophyta; Embryophyta; Tracheophyta; Spermatophyta; Magnoliopsida; eudicotyledons; Gunneridae; Pentapetalae; rosids; malvids; Brassicales; Brassicaceae; Camelineae; Arabidopsis	PF00270.30^DEAD^DEAD/DEAH box helicase^499-673^E:5e-13`PF00271.32^Helicase_C^Helicase conserved C-terminal domain^728-880^E:6.1e-09`PF00476.21^DNA_pol_A^DNA polymerase family A^1710-2122^E:1.8e-108	.	.	.	KEGG:ath:AT4G32700	GO:0005737^cellular_component^cytoplasm`GO:0008409^molecular_function^5'-3' exonuclease activity`GO:0005524^molecular_function^ATP binding`GO:0003677^molecular_function^DNA binding`GO:0003887^molecular_function^DNA-directed DNA polymerase activity`GO:0004386^molecular_function^helicase activity`GO:0007049^biological_process^cell cycle`GO:0051301^biological_process^cell division`GO:0006261^biologi…	GO:0005737^cellular_component^cytoplasm`GO:0008409^molecular_function^5'-3' exonuclease activity`GO:0005524^molecular_function^ATP binding`GO:0003677^molecular_function^DNA binding`GO:0003887^molecular_function^DNA-directed DNA polymerase activity`GO:0004386^molecular_function^helicase activity`GO:0007049^biological_process^cell cycle`GO:0051301^biological_process^cell division`GO:0006261^biologi…	GO:0003676^molecular_function^nucleic acid binding`GO:0005524^molecular_function^ATP binding`GO:0003677^molecular_function^DNA binding`GO:0003887^molecular_function^DNA-directed DNA polymerase activity`GO:0006260^biological_process^DNA replication	.	.
TRINITY_DN7588_c1_g1	TRINITY_DN7588_c1_g1_i4	SAC9_ARATH^SAC9_ARATH^Q:2949-7241,H:206-1630^63.45%ID^E:0^RecName: Full=Probable phosphoinositide phosphatase SAC9;^Eukaryota; Viridiplantae; Streptophyta; Embryophyta; Tracheophyta; Spermatophyta; Magnoliopsida; eudicotyledons; Gunneridae; Pentapetalae; rosids; malvids; Brassicales; Brassicaceae; Camelineae; Arabidopsis`SAC9_ARATH^SAC9_ARATH^Q:2245-2844,H:12-211^65.5%ID^E:2e-65^RecName: Full=Pro…	.	TRINITY_DN7588_c1_g1_i4.p3	2437-2850[+]	SAC9_ARATH^SAC9_ARATH^Q:3-136,H:78-211^66.42%ID^E:1e-59^RecName: Full=Probable phosphoinositide phosphatase SAC9;^Eukaryota; Viridiplantae; Streptophyta; Embryophyta; Tracheophyta; Spermatophyta; Magnoliopsida; eudicotyledons; Gunneridae; Pentapetalae; rosids; malvids; Brassicales; Brassicaceae; Camelineae; Arabidopsis	PF02383.19^Syja_N^SacI homology domain^10-132^E:6e-08	.	.	.	KEGG:ath:AT3G59770	GO:0042578^molecular_function^phosphoric ester hydrolase activity	GO:0042578^molecular_function^phosphoric ester hydrolase activity	GO:0042578^molecular_function^phosphoric ester hydrolase activity	.	.
TRINITY_DN7588_c1_g1	TRINITY_DN7588_c1_g1_i4	SAC9_ARATH^SAC9_ARATH^Q:2949-7241,H:206-1630^63.45%ID^E:0^RecName: Full=Probable phosphoinositide phosphatase SAC9;^Eukaryota; Viridiplantae; Streptophyta; Embryophyta; Tracheophyta; Spermatophyta; Magnoliopsida; eudicotyledons; Gunneridae; Pentapetalae; rosids; malvids; Brassicales; Brassicaceae; Camelineae; Arabidopsis`SAC9_ARATH^SAC9_ARATH^Q:2245-2844,H:12-211^65.5%ID^E:2e-65^RecName: Full=Pro…	.	TRINITY_DN7588_c1_g1_i4.p1	3180-7244[+]	SAC9_ARATH^SAC9_ARATH^Q:1-1354,H:283-1630^62.42%ID^E:0^RecName: Full=Probable phosphoinositide phosphatase SAC9;^Eukaryota; Viridiplantae; Streptophyta; Embryophyta; Tracheophyta; Spermatophyta; Magnoliopsida; eudicotyledons; Gunneridae; Pentapetalae; rosids; malvids; Brassicales; Brassicaceae; Camelineae; Arabidopsis	PF00397.27^WW^WW domain^228-258^E:2.7e-11	.	.	.	KEGG:ath:AT3G59770	GO:0042578^molecular_function^phosphoric ester hydrolase activity	GO:0042578^molecular_function^phosphoric ester hydrolase activity	GO:0005515^molecular_function^protein binding	.	.
TRINITY_DN7588_c1_g1	TRINITY_DN7588_c1_g1_i4	SAC9_ARATH^SAC9_ARATH^Q:2949-7241,H:206-1630^63.45%ID^E:0^RecName: Full=Probable phosphoinositide phosphatase SAC9;^Eukaryota; Viridiplantae; Streptophyta; Embryophyta; Tracheophyta; Spermatophyta; Magnoliopsida; eudicotyledons; Gunneridae; Pentapetalae; rosids; malvids; Brassicales; Brassicaceae; Camelineae; Arabidopsis`SAC9_ARATH^SAC9_ARATH^Q:2245-2844,H:12-211^65.5%ID^E:2e-65^RecName: Full=Pro…	.	TRINITY_DN7588_c1_g1_i4.p2	288-1829[-]	SMU1_ARATH^SMU1_ARATH^Q:4-512,H:3-510^86.44%ID^E:0^RecName: Full=Suppressor of mec-8 and unc-52 protein homolog 1;^Eukaryota; Viridiplantae; Streptophyta; Embryophyta; Tracheophyta; Spermatophyta; Magnoliopsida; eudicotyledons; Gunneridae; Pentapetalae; rosids; malvids; Brassicales; Brassicaceae; Camelineae; Arabidopsis	PF17814.2^LisH_TPL^LisH-like dimerisation domain^8-36^E:4e-15`PF00400.33^WD40^WD domain, G-beta repeat^216-242^E:0.00012`PF00400.33^WD40^WD domain, G-beta repeat^263-291^E:1.5e-05`PF12894.8^ANAPC4_WD40^Anaphase-promoting complex subunit 4 WD40 domain^272-349^E:5.7e-06`PF00400.33^WD40^WD domain, G-beta repeat^296-333^E:0.00015`PF00400.33^WD40^WD domain, G-beta repeat^339-377^E:3.1e-06`PF00400.33^W…	.	.	.	KEGG:ath:AT1G73720	GO:0042578^molecular_function^phosphoric ester hydrolase activity	GO:0080008^cellular_component^Cul4-RING E3 ubiquitin ligase complex`GO:0005634^cellular_component^nucleus`GO:0071011^cellular_component^precatalytic spliceosome`GO:0006397^biological_process^mRNA processing`GO:0008380^biological_process^RNA splicing	GO:0005515^molecular_function^protein binding	.	.
TRINITY_DN2762_c0_g1	TRINITY_DN2762_c0_g1_i1	FAA26_MYCMM^FAA26_MYCMM^Q:1849-3591,H:7-575^31.99%ID^E:4e-71^RecName: Full=Long-chain-fatty-acid--AMP ligase FadD26;^Bacteria; Actinobacteria; Corynebacteriales; Mycobacteriaceae; Mycobacterium	.	TRINITY_DN2762_c0_g1_i1.p1	373-7329[+]	FAA26_MYCMM^FAA26_MYCMM^Q:493-1073,H:7-575^32.63%ID^E:2e-75^RecName: Full=Long-chain-fatty-acid--AMP ligase FadD26;^Bacteria; Actinobacteria; Corynebacteriales; Mycobacteriaceae; Mycobacterium	PF13450.7^NAD_binding_8^NAD(P)-binding Rossmann-like domain^27-92^E:1.2e-12`PF01593.25^Amino_oxidase^Flavin containing amine oxidoreductase^33-268^E:3.3e-14`PF00501.29^AMP-binding^AMP-binding enzyme^525-958^E:1e-70`PF00550.26^PP-binding^Phosphopantetheine attachment site^1126-1189^E:1.4e-09`PF14602.7^Hexapep_2^Hexapeptide repeat of succinyl-transferase^2277-2305^E:0.087	.	.	COG0318^Amp-dependent synthetase and ligase	KEGG:mmi:MMAR_1777	GO:0016874^molecular_function^ligase activity`GO:0006633^biological_process^fatty acid biosynthetic process`GO:0008610^biological_process^lipid biosynthetic process	GO:0016874^molecular_function^ligase activity`GO:0006633^biological_process^fatty acid biosynthetic process`GO:0008610^biological_process^lipid biosynthetic process	GO:0016491^molecular_function^oxidoreductase activity`GO:0055114^biological_process^obsolete oxidation-reduction process`GO:0003824^molecular_function^catalytic activity	.	.
TRINITY_DN6837_c1_g2	TRINITY_DN6837_c1_g2_i14	KTN84_ARATH^KTN84_ARATH^Q:6800-4635,H:1-755^58.51%ID^E:0^RecName: Full=Katanin p80 WD40 repeat-containing subunit B1 homolog KTN80.4 {ECO:0000255|HAMAP-Rule:MF_03022, ECO:0000303|PubMed:28978669};^Eukaryota; Viridiplantae; Streptophyta; Embryophyta; Tracheophyta; Spermatophyta; Magnoliopsida; eudicotyledons; Gunneridae; Pentapetalae; rosids; malvids; Brassicales; Brassicaceae; Camelineae; Arabido…	.	TRINITY_DN6837_c1_g2_i14.p2	526-1788[+]	AGAL2_ARATH^AGAL2_ARATH^Q:52-419,H:29-396^77.99%ID^E:0^RecName: Full=Alpha-galactosidase 2 {ECO:0000303|PubMed:15034167};^Eukaryota; Viridiplantae; Streptophyta; Embryophyta; Tracheophyta; Spermatophyta; Magnoliopsida; eudicotyledons; Gunneridae; Pentapetalae; rosids; malvids; Brassicales; Brassicaceae; Camelineae; Arabidopsis	PF16499.6^Melibiase_2^Alpha galactosidase A^62-326^E:6.5e-84`PF02065.19^Melibiase^Melibiase^67-148^E:0.00014`PF17450.3^Melibiase_2_C^Alpha galactosidase A C-terminal beta sandwich domain^329-399^E:2e-06`PF17801.2^Melibiase_C^Alpha galactosidase C-terminal beta sandwich domain^338-414^E:1.1e-18	.	.	.	KEGG:ath:AT5G08370	GO:0080008^cellular_component^Cul4-RING E3 ubiquitin ligase complex`GO:0005737^cellular_component^cytoplasm`GO:0008352^cellular_component^katanin complex`GO:0005874^cellular_component^microtubule`GO:0015630^cellular_component^microtubule cytoskeleton`GO:0008017^molecular_function^microtubule binding`GO:0007019^biological_process^microtubule depolymerization`GO:0051013^biological_process^microtubu…	GO:0048046^cellular_component^apoplast`GO:0009505^cellular_component^plant-type cell wall`GO:0099503^cellular_component^secretory vesicle`GO:0004557^molecular_function^alpha-galactosidase activity`GO:0052692^molecular_function^raffinose alpha-galactosidase activity`GO:0005975^biological_process^carbohydrate metabolic process`GO:0071555^biological_process^cell wall organization`GO:0009965^biologic…	GO:0004553^molecular_function^hydrolase activity, hydrolyzing O-glycosyl compounds`GO:0005975^biological_process^carbohydrate metabolic process`GO:0004557^molecular_function^alpha-galactosidase activity	.	.
TRINITY_DN6837_c1_g2	TRINITY_DN6837_c1_g2_i14	KTN84_ARATH^KTN84_ARATH^Q:6800-4635,H:1-755^58.51%ID^E:0^RecName: Full=Katanin p80 WD40 repeat-containing subunit B1 homolog KTN80.4 {ECO:0000255|HAMAP-Rule:MF_03022, ECO:0000303|PubMed:28978669};^Eukaryota; Viridiplantae; Streptophyta; Embryophyta; Tracheophyta; Spermatophyta; Magnoliopsida; eudicotyledons; Gunneridae; Pentapetalae; rosids; malvids; Brassicales; Brassicaceae; Camelineae; Arabido…	.	TRINITY_DN6837_c1_g2_i14.p1	4620-6800[-]	KTN84_ARATH^KTN84_ARATH^Q:1-722,H:1-755^58.51%ID^E:0^RecName: Full=Katanin p80 WD40 repeat-containing subunit B1 homolog KTN80.4 {ECO:0000255|HAMAP-Rule:MF_03022, ECO:0000303|PubMed:28978669};^Eukaryota; Viridiplantae; Streptophyta; Embryophyta; Tracheophyta; Spermatophyta; Magnoliopsida; eudicotyledons; Gunneridae; Pentapetalae; rosids; malvids; Brassicales; Brassicaceae; Camelineae; Arabidopsis	PF00400.33^WD40^WD domain, G-beta repeat^9-44^E:0.0061`PF00400.33^WD40^WD domain, G-beta repeat^52-87^E:0.0015`PF08662.12^eIF2A^Eukaryotic translation initiation factor eIF2A^67-180^E:9.5e-05`PF00400.33^WD40^WD domain, G-beta repeat^93-129^E:4.2e-07`PF00400.33^WD40^WD domain, G-beta repeat^135-171^E:1.1e-11`PF12894.8^ANAPC4_WD40^Anaphase-promoting complex subunit 4 WD40 domain^141-193^E:1.4e-06`P…	.	.	.	KEGG:ath:AT5G23430	GO:0080008^cellular_component^Cul4-RING E3 ubiquitin ligase complex`GO:0005737^cellular_component^cytoplasm`GO:0008352^cellular_component^katanin complex`GO:0005874^cellular_component^microtubule`GO:0015630^cellular_component^microtubule cytoskeleton`GO:0008017^molecular_function^microtubule binding`GO:0007019^biological_process^microtubule depolymerization`GO:0051013^biological_process^microtubu…	GO:0080008^cellular_component^Cul4-RING E3 ubiquitin ligase complex`GO:0005737^cellular_component^cytoplasm`GO:0008352^cellular_component^katanin complex`GO:0005874^cellular_component^microtubule`GO:0015630^cellular_component^microtubule cytoskeleton`GO:0008017^molecular_function^microtubule binding`GO:0007019^biological_process^microtubule depolymerization`GO:0051013^biological_process^microtubu…	GO:0005515^molecular_function^protein binding	.	.
TRINITY_DN6837_c1_g2	TRINITY_DN6837_c1_g2_i14	KTN84_ARATH^KTN84_ARATH^Q:6800-4635,H:1-755^58.51%ID^E:0^RecName: Full=Katanin p80 WD40 repeat-containing subunit B1 homolog KTN80.4 {ECO:0000255|HAMAP-Rule:MF_03022, ECO:0000303|PubMed:28978669};^Eukaryota; Viridiplantae; Streptophyta; Embryophyta; Tracheophyta; Spermatophyta; Magnoliopsida; eudicotyledons; Gunneridae; Pentapetalae; rosids; malvids; Brassicales; Brassicaceae; Camelineae; Arabido…	.	TRINITY_DN6837_c1_g2_i14.p3	2304-3203[+]	.	PF12049.9^DUF3531^Protein of unknown function (DUF3531)^150-289^E:5.4e-54	.	.	.	KEGG:ath:AT5G23430	GO:0080008^cellular_component^Cul4-RING E3 ubiquitin ligase complex`GO:0005737^cellular_component^cytoplasm`GO:0008352^cellular_component^katanin complex`GO:0005874^cellular_component^microtubule`GO:0015630^cellular_component^microtubule cytoskeleton`GO:0008017^molecular_function^microtubule binding`GO:0007019^biological_process^microtubule depolymerization`GO:0051013^biological_process^microtubu…	.	.	.	.
TRINITY_DN6785_c0_g2	TRINITY_DN6785_c0_g2_i2	MD33A_ARATH^MD33A_ARATH^Q:3267-7229,H:4-1306^55.89%ID^E:0^RecName: Full=Mediator of RNA polymerase II transcription subunit 33A;^Eukaryota; Viridiplantae; Streptophyta; Embryophyta; Tracheophyta; Spermatophyta; Magnoliopsida; eudicotyledons; Gunneridae; Pentapetalae; rosids; malvids; Brassicales; Brassicaceae; Camelineae; Arabidopsis	.	TRINITY_DN6785_c0_g2_i2.p1	3231-7241[+]	MD33A_ARATH^MD33A_ARATH^Q:13-1333,H:4-1306^56.12%ID^E:0^RecName: Full=Mediator of RNA polymerase II transcription subunit 33A;^Eukaryota; Viridiplantae; Streptophyta; Embryophyta; Tracheophyta; Spermatophyta; Magnoliopsida; eudicotyledons; Gunneridae; Pentapetalae; rosids; malvids; Brassicales; Brassicaceae; Camelineae; Arabidopsis	.	.	.	.	KEGG:ath:AT3G23590	GO:0016592^cellular_component^mediator complex`GO:0009698^biological_process^phenylpropanoid metabolic process`GO:2000762^biological_process^regulation of phenylpropanoid metabolic process	GO:0016592^cellular_component^mediator complex`GO:0009698^biological_process^phenylpropanoid metabolic process`GO:2000762^biological_process^regulation of phenylpropanoid metabolic process	.	.	.
TRINITY_DN6785_c0_g2	TRINITY_DN6785_c0_g2_i2	MD33A_ARATH^MD33A_ARATH^Q:3267-7229,H:4-1306^55.89%ID^E:0^RecName: Full=Mediator of RNA polymerase II transcription subunit 33A;^Eukaryota; Viridiplantae; Streptophyta; Embryophyta; Tracheophyta; Spermatophyta; Magnoliopsida; eudicotyledons; Gunneridae; Pentapetalae; rosids; malvids; Brassicales; Brassicaceae; Camelineae; Arabidopsis	.	TRINITY_DN6785_c0_g2_i2.p2	1097-2059[+]	POLX_TOBAC^POLX_TOBAC^Q:6-264,H:2-250^22.3%ID^E:4e-07^RecName: Full=Retrovirus-related Pol polyprotein from transposon TNT 1-94;^Eukaryota; Viridiplantae; Streptophyta; Embryophyta; Tracheophyta; Spermatophyta; Magnoliopsida; eudicotyledons; Gunneridae; Pentapetalae; asterids; lamiids; Solanales; Solanaceae; Nicotianoideae; Nicotianeae; Nicotiana	PF14223.7^Retrotran_gag_2^gag-polypeptide of LTR copia-type^64-201^E:1.1e-25`PF13917.7^zf-CCHC_3^Zinc knuckle^243-268^E:0.0074`PF00098.24^zf-CCHC^Zinc knuckle^245-261^E:0.00051	.	.	.	KEGG:ath:AT3G23590	GO:0016592^cellular_component^mediator complex`GO:0009698^biological_process^phenylpropanoid metabolic process`GO:2000762^biological_process^regulation of phenylpropanoid metabolic process	GO:0004190^molecular_function^aspartic-type endopeptidase activity`GO:0004519^molecular_function^endonuclease activity`GO:0003676^molecular_function^nucleic acid binding`GO:0003964^molecular_function^RNA-directed DNA polymerase activity`GO:0008270^molecular_function^zinc ion binding`GO:0015074^biological_process^DNA integration	GO:0003676^molecular_function^nucleic acid binding`GO:0008270^molecular_function^zinc ion binding	.	.
TRINITY_DN6785_c0_g2	TRINITY_DN6785_c0_g2_i2	MD33A_ARATH^MD33A_ARATH^Q:3267-7229,H:4-1306^55.89%ID^E:0^RecName: Full=Mediator of RNA polymerase II transcription subunit 33A;^Eukaryota; Viridiplantae; Streptophyta; Embryophyta; Tracheophyta; Spermatophyta; Magnoliopsida; eudicotyledons; Gunneridae; Pentapetalae; rosids; malvids; Brassicales; Brassicaceae; Camelineae; Arabidopsis	.	TRINITY_DN6785_c0_g2_i2.p3	1-801[+]	POLR1_ARATH^POLR1_ARATH^Q:4-264,H:1203-1463^40.61%ID^E:3e-62^RecName: Full=Retrovirus-related Pol polyprotein from transposon RE1;^Eukaryota; Viridiplantae; Streptophyta; Embryophyta; Tracheophyta; Spermatophyta; Magnoliopsida; eudicotyledons; Gunneridae; Pentapetalae; rosids; malvids; Brassicales; Brassicaceae; Camelineae; Arabidopsis	.	.	.	.	KEGG:ath:AT3G23590	GO:0016592^cellular_component^mediator complex`GO:0009698^biological_process^phenylpropanoid metabolic process`GO:2000762^biological_process^regulation of phenylpropanoid metabolic process	GO:0004190^molecular_function^aspartic-type endopeptidase activity`GO:0004519^molecular_function^endonuclease activity`GO:0046872^molecular_function^metal ion binding`GO:0003676^molecular_function^nucleic acid binding`GO:0003964^molecular_function^RNA-directed DNA polymerase activity`GO:0015074^biological_process^DNA integration`GO:0006310^biological_process^DNA recombination	.	.	.
TRINITY_DN6785_c0_g2	TRINITY_DN6785_c0_g2_i2	MD33A_ARATH^MD33A_ARATH^Q:3267-7229,H:4-1306^55.89%ID^E:0^RecName: Full=Mediator of RNA polymerase II transcription subunit 33A;^Eukaryota; Viridiplantae; Streptophyta; Embryophyta; Tracheophyta; Spermatophyta; Magnoliopsida; eudicotyledons; Gunneridae; Pentapetalae; rosids; malvids; Brassicales; Brassicaceae; Camelineae; Arabidopsis	.	TRINITY_DN6785_c0_g2_i2.p4	2005-2658[+]	POLX_TOBAC^POLX_TOBAC^Q:19-210,H:322-503^29.53%ID^E:3e-15^RecName: Full=Retrovirus-related Pol polyprotein from transposon TNT 1-94;^Eukaryota; Viridiplantae; Streptophyta; Embryophyta; Tracheophyta; Spermatophyta; Magnoliopsida; eudicotyledons; Gunneridae; Pentapetalae; asterids; lamiids; Solanales; Solanaceae; Nicotianoideae; Nicotianeae; Nicotiana	PF13976.7^gag_pre-integrs^GAG-pre-integrase domain^116-171^E:1.6e-10	.	.	.	KEGG:ath:AT3G23590	GO:0016592^cellular_component^mediator complex`GO:0009698^biological_process^phenylpropanoid metabolic process`GO:2000762^biological_process^regulation of phenylpropanoid metabolic process	GO:0004190^molecular_function^aspartic-type endopeptidase activity`GO:0004519^molecular_function^endonuclease activity`GO:0003676^molecular_function^nucleic acid binding`GO:0003964^molecular_function^RNA-directed DNA polymerase activity`GO:0008270^molecular_function^zinc ion binding`GO:0015074^biological_process^DNA integration	.	.	.
TRINITY_DN6028_c0_g1	TRINITY_DN6028_c0_g1_i1	DEK1_ARATH^DEK1_ARATH^Q:7035-583,H:1-2151^80.45%ID^E:0^RecName: Full=Calpain-type cysteine protease DEK1;^Eukaryota; Viridiplantae; Streptophyta; Embryophyta; Tracheophyta; Spermatophyta; Magnoliopsida; eudicotyledons; Gunneridae; Pentapetalae; rosids; malvids; Brassicales; Brassicaceae; Camelineae; Arabidopsis	.	TRINITY_DN6028_c0_g1_i1.p1	580-7035[-]	DEK1_ARATH^DEK1_ARATH^Q:1-2151,H:1-2151^80.82%ID^E:0^RecName: Full=Calpain-type cysteine protease DEK1;^Eukaryota; Viridiplantae; Streptophyta; Embryophyta; Tracheophyta; Spermatophyta; Magnoliopsida; eudicotyledons; Gunneridae; Pentapetalae; rosids; malvids; Brassicales; Brassicaceae; Camelineae; Arabidopsis	PF00648.22^Peptidase_C2^Calpain family cysteine protease^1696-1995^E:1.5e-88`PF01067.23^Calpain_III^Calpain large subunit, domain III^2007-2141^E:1.6e-15	.	.	.	KEGG:ath:AT1G55350	GO:0005737^cellular_component^cytoplasm`GO:0005789^cellular_component^endoplasmic reticulum membrane`GO:0010008^cellular_component^endosome membrane`GO:0005887^cellular_component^integral component of plasma membrane`GO:0004198^molecular_function^calcium-dependent cysteine-type endopeptidase activity`GO:0008234^molecular_function^cysteine-type peptidase activity`GO:0009793^biological_process^embr…	GO:0005737^cellular_component^cytoplasm`GO:0005789^cellular_component^endoplasmic reticulum membrane`GO:0010008^cellular_component^endosome membrane`GO:0005887^cellular_component^integral component of plasma membrane`GO:0004198^molecular_function^calcium-dependent cysteine-type endopeptidase activity`GO:0008234^molecular_function^cysteine-type peptidase activity`GO:0009793^biological_process^embr…	GO:0004198^molecular_function^calcium-dependent cysteine-type endopeptidase activity`GO:0006508^biological_process^proteolysis`GO:0005622^cellular_component^intracellular anatomical structure	.	.
TRINITY_DN7591_c0_g1	TRINITY_DN7591_c0_g1_i1	CSI1_ARATH^CSI1_ARATH^Q:7089-892,H:1-2068^78.39%ID^E:0^RecName: Full=Protein CELLULOSE SYNTHASE INTERACTIVE 1 {ECO:0000303|PubMed:20616083};^Eukaryota; Viridiplantae; Streptophyta; Embryophyta; Tracheophyta; Spermatophyta; Magnoliopsida; eudicotyledons; Gunneridae; Pentapetalae; rosids; malvids; Brassicales; Brassicaceae; Camelineae; Arabidopsis`CSI1_ARATH^CSI1_ARATH^Q:561-304,H:2066-2150^93.02%I…	.	TRINITY_DN7591_c0_g1_i1.p1	850-7089[-]	CSI1_ARATH^CSI1_ARATH^Q:1-2066,H:1-2068^78.39%ID^E:0^RecName: Full=Protein CELLULOSE SYNTHASE INTERACTIVE 1 {ECO:0000303|PubMed:20616083};^Eukaryota; Viridiplantae; Streptophyta; Embryophyta; Tracheophyta; Spermatophyta; Magnoliopsida; eudicotyledons; Gunneridae; Pentapetalae; rosids; malvids; Brassicales; Brassicaceae; Camelineae; Arabidopsis	PF00514.24^Arm^Armadillo/beta-catenin-like repeat^101-131^E:0.00012`PF00514.24^Arm^Armadillo/beta-catenin-like repeat^525-561^E:4.3e-05	.	.	.	KEGG:ath:AT2G22125	GO:0010330^cellular_component^cellulose synthase complex`GO:0055028^cellular_component^cortical microtubule`GO:0005737^cellular_component^cytoplasm`GO:0009898^cellular_component^cytoplasmic side of plasma membrane`GO:0005829^cellular_component^cytosol`GO:0005794^cellular_component^Golgi apparatus`GO:0036449^cellular_component^microtubule minus-end`GO:0005886^cellular_component^plasma membrane`GO:…	GO:0010330^cellular_component^cellulose synthase complex`GO:0055028^cellular_component^cortical microtubule`GO:0005737^cellular_component^cytoplasm`GO:0009898^cellular_component^cytoplasmic side of plasma membrane`GO:0005829^cellular_component^cytosol`GO:0005794^cellular_component^Golgi apparatus`GO:0036449^cellular_component^microtubule minus-end`GO:0005886^cellular_component^plasma membrane`GO:…	GO:0005515^molecular_function^protein binding	.	.
TRINITY_DN5534_c0_g1	TRINITY_DN5534_c0_g1_i5	PRT6_ARATH^PRT6_ARATH^Q:6901-785,H:17-2005^49.4%ID^E:0^RecName: Full=E3 ubiquitin-protein ligase PRT6 {ECO:0000305};^Eukaryota; Viridiplantae; Streptophyta; Embryophyta; Tracheophyta; Spermatophyta; Magnoliopsida; eudicotyledons; Gunneridae; Pentapetalae; rosids; malvids; Brassicales; Brassicaceae; Camelineae; Arabidopsis	.	TRINITY_DN5534_c0_g1_i5.p1	776-6946[-]	PRT6_ARATH^PRT6_ARATH^Q:16-2054,H:17-2005^49.47%ID^E:0^RecName: Full=E3 ubiquitin-protein ligase PRT6 {ECO:0000305};^Eukaryota; Viridiplantae; Streptophyta; Embryophyta; Tracheophyta; Spermatophyta; Magnoliopsida; eudicotyledons; Gunneridae; Pentapetalae; rosids; malvids; Brassicales; Brassicaceae; Camelineae; Arabidopsis	PF02207.21^zf-UBR^Putative zinc finger in N-recognin (UBR box)^122-188^E:1.3e-19`PF18995.1^PRT6_C^Proteolysis_6 C-terminal^1570-2033^E:1.3e-96	.	.	.	KEGG:ath:AT5G02310	GO:0005737^cellular_component^cytoplasm`GO:0000151^cellular_component^ubiquitin ligase complex`GO:0061630^molecular_function^ubiquitin protein ligase activity`GO:0004842^molecular_function^ubiquitin-protein transferase activity`GO:0008270^molecular_function^zinc ion binding`GO:0042742^biological_process^defense response to bacterium`GO:0050832^biological_process^defense response to fungus`GO:0016…	GO:0005737^cellular_component^cytoplasm`GO:0000151^cellular_component^ubiquitin ligase complex`GO:0061630^molecular_function^ubiquitin protein ligase activity`GO:0004842^molecular_function^ubiquitin-protein transferase activity`GO:0008270^molecular_function^zinc ion binding`GO:0042742^biological_process^defense response to bacterium`GO:0050832^biological_process^defense response to fungus`GO:0016…	GO:0008270^molecular_function^zinc ion binding	.	.
TRINITY_DN6660_c1_g1	TRINITY_DN6660_c1_g1_i4	KN12A_ARATH^KN12A_ARATH^Q:4144-431,H:3-1215^59.78%ID^E:0^RecName: Full=Kinesin-like protein KIN-12A {ECO:0000305};^Eukaryota; Viridiplantae; Streptophyta; Embryophyta; Tracheophyta; Spermatophyta; Magnoliopsida; eudicotyledons; Gunneridae; Pentapetalae; rosids; malvids; Brassicales; Brassicaceae; Camelineae; Arabidopsis`KN12A_ARATH^KN12A_ARATH^Q:414-181,H:1221-1292^45.68%ID^E:7e-07^RecName: Full=…	.	TRINITY_DN6660_c1_g1_i4.p2	4621-7131[-]	TBCD9_HUMAN^TBCD9_HUMAN^Q:236-483,H:511-734^37.05%ID^E:6e-40^RecName: Full=TBC1 domain family member 9;^Eukaryota; Metazoa; Chordata; Craniata; Vertebrata; Euteleostomi; Mammalia; Eutheria; Euarchontoglires; Primates; Haplorrhini; Catarrhini; Hominidae; Homo	PF00566.19^RabGAP-TBC^Rab-GTPase-TBC domain^244-468^E:6e-49	.	.	.	KEGG:hsa:23158	GO:0009507^cellular_component^chloroplast`GO:0005871^cellular_component^kinesin complex`GO:0005874^cellular_component^microtubule`GO:0009524^cellular_component^phragmoplast`GO:0005524^molecular_function^ATP binding`GO:0008574^molecular_function^ATP-dependent microtubule motor activity, plus-end-directed`GO:0016887^molecular_function^ATPase activity`GO:0008017^molecular_function^microtubule bindin…	GO:0005509^molecular_function^calcium ion binding`GO:0005096^molecular_function^GTPase activator activity`GO:0090630^biological_process^activation of GTPase activity`GO:0006886^biological_process^intracellular protein transport	.	.	.
TRINITY_DN6660_c1_g1	TRINITY_DN6660_c1_g1_i4	KN12A_ARATH^KN12A_ARATH^Q:4144-431,H:3-1215^59.78%ID^E:0^RecName: Full=Kinesin-like protein KIN-12A {ECO:0000305};^Eukaryota; Viridiplantae; Streptophyta; Embryophyta; Tracheophyta; Spermatophyta; Magnoliopsida; eudicotyledons; Gunneridae; Pentapetalae; rosids; malvids; Brassicales; Brassicaceae; Camelineae; Arabidopsis`KN12A_ARATH^KN12A_ARATH^Q:414-181,H:1221-1292^45.68%ID^E:7e-07^RecName: Full=…	.	TRINITY_DN6660_c1_g1_i4.p1	410-4147[-]	KN12B_ARATH^KN12B_ARATH^Q:1-1244,H:1-1235^60.33%ID^E:0^RecName: Full=Kinesin-like protein KIN-12B {ECO:0000305};^Eukaryota; Viridiplantae; Streptophyta; Embryophyta; Tracheophyta; Spermatophyta; Magnoliopsida; eudicotyledons; Gunneridae; Pentapetalae; rosids; malvids; Brassicales; Brassicaceae; Camelineae; Arabidopsis	PF16796.6^Microtub_bd^Microtubule binding^103-250^E:1.2e-22`PF00225.24^Kinesin^Kinesin motor domain^127-438^E:4.8e-104	.	.	.	KEGG:ath:AT3G23670	GO:0009507^cellular_component^chloroplast`GO:0005871^cellular_component^kinesin complex`GO:0005874^cellular_component^microtubule`GO:0009524^cellular_component^phragmoplast`GO:0005524^molecular_function^ATP binding`GO:0008574^molecular_function^ATP-dependent microtubule motor activity, plus-end-directed`GO:0016887^molecular_function^ATPase activity`GO:0008017^molecular_function^microtubule bindin…	GO:0005871^cellular_component^kinesin complex`GO:0005874^cellular_component^microtubule`GO:0009524^cellular_component^phragmoplast`GO:0005524^molecular_function^ATP binding`GO:0008574^molecular_function^ATP-dependent microtubule motor activity, plus-end-directed`GO:0016887^molecular_function^ATPase activity`GO:0008017^molecular_function^microtubule binding`GO:0003777^molecular_function^microtubul…	GO:0008017^molecular_function^microtubule binding`GO:0003777^molecular_function^microtubule motor activity`GO:0005524^molecular_function^ATP binding`GO:0007018^biological_process^microtubule-based movement	.	.
TRINITY_DN6091_c0_g1	TRINITY_DN6091_c0_g1_i2	DEXH3_ARATH^DEXH3_ARATH^Q:5075-1893,H:90-1152^62.6%ID^E:0^RecName: Full=DExH-box ATP-dependent RNA helicase DExH3 {ECO:0000305};^Eukaryota; Viridiplantae; Streptophyta; Embryophyta; Tracheophyta; Spermatophyta; Magnoliopsida; eudicotyledons; Gunneridae; Pentapetalae; rosids; malvids; Brassicales; Brassicaceae; Camelineae; Arabidopsis	.	TRINITY_DN6091_c0_g1_i2.p4	5352-5834[+]	STR7_ARATH^STR7_ARATH^Q:109-148,H:94-134^73.17%ID^E:2e-10^RecName: Full=Rhodanese-like domain-containing protein 7;^Eukaryota; Viridiplantae; Streptophyta; Embryophyta; Tracheophyta; Spermatophyta; Magnoliopsida; eudicotyledons; Gunneridae; Pentapetalae; rosids; malvids; Brassicales; Brassicaceae; Camelineae; Arabidopsis	.	.	.	.	KEGG:ath:AT2G40760	GO:0005524^molecular_function^ATP binding`GO:0003723^molecular_function^RNA binding`GO:0003724^molecular_function^RNA helicase activity	.	.	.	.
TRINITY_DN6091_c0_g1	TRINITY_DN6091_c0_g1_i2	DEXH3_ARATH^DEXH3_ARATH^Q:5075-1893,H:90-1152^62.6%ID^E:0^RecName: Full=DExH-box ATP-dependent RNA helicase DExH3 {ECO:0000305};^Eukaryota; Viridiplantae; Streptophyta; Embryophyta; Tracheophyta; Spermatophyta; Magnoliopsida; eudicotyledons; Gunneridae; Pentapetalae; rosids; malvids; Brassicales; Brassicaceae; Camelineae; Arabidopsis	.	TRINITY_DN6091_c0_g1_i2.p1	1731-5198[-]	DEXH3_ARATH^DEXH3_ARATH^Q:42-1150,H:90-1187^61.43%ID^E:0^RecName: Full=DExH-box ATP-dependent RNA helicase DExH3 {ECO:0000305};^Eukaryota; Viridiplantae; Streptophyta; Embryophyta; Tracheophyta; Spermatophyta; Magnoliopsida; eudicotyledons; Gunneridae; Pentapetalae; rosids; malvids; Brassicales; Brassicaceae; Camelineae; Arabidopsis	PF00270.30^DEAD^DEAD/DEAH box helicase^263-416^E:1.7e-06`PF00271.32^Helicase_C^Helicase conserved C-terminal domain^523-653^E:7.2e-13`PF04408.24^HA2^Helicase associated domain (HA2)^717-792^E:1.4e-18`PF07717.17^OB_NTP_bind^Oligonucleotide/oligosaccharide-binding (OB)-fold^873-953^E:2.6e-14`PF00035.27^dsrm^Double-stranded RNA binding motif^1054-1116^E:1.4e-06	.	.	.	KEGG:ath:AT1G48650	GO:0005524^molecular_function^ATP binding`GO:0003723^molecular_function^RNA binding`GO:0003724^molecular_function^RNA helicase activity	GO:0005524^molecular_function^ATP binding`GO:0003723^molecular_function^RNA binding`GO:0003724^molecular_function^RNA helicase activity	GO:0003676^molecular_function^nucleic acid binding`GO:0005524^molecular_function^ATP binding`GO:0004386^molecular_function^helicase activity	.	.
TRINITY_DN6091_c0_g1	TRINITY_DN6091_c0_g1_i2	DEXH3_ARATH^DEXH3_ARATH^Q:5075-1893,H:90-1152^62.6%ID^E:0^RecName: Full=DExH-box ATP-dependent RNA helicase DExH3 {ECO:0000305};^Eukaryota; Viridiplantae; Streptophyta; Embryophyta; Tracheophyta; Spermatophyta; Magnoliopsida; eudicotyledons; Gunneridae; Pentapetalae; rosids; malvids; Brassicales; Brassicaceae; Camelineae; Arabidopsis	.	TRINITY_DN6091_c0_g1_i2.p3	106-990[+]	TIM21_ARATH^TIM21_ARATH^Q:105-294,H:80-269^76.84%ID^E:5e-95^RecName: Full=Probable mitochondrial import inner membrane translocase subunit TIM21;^Eukaryota; Viridiplantae; Streptophyta; Embryophyta; Tracheophyta; Spermatophyta; Magnoliopsida; eudicotyledons; Gunneridae; Pentapetalae; rosids; malvids; Brassicales; Brassicaceae; Camelineae; Arabidopsis	PF08294.12^TIM21^TIM21^153-280^E:2.7e-24	.	.	.	KEGG:ath:AT4G00026	GO:0005524^molecular_function^ATP binding`GO:0003723^molecular_function^RNA binding`GO:0003724^molecular_function^RNA helicase activity	GO:0005829^cellular_component^cytosol`GO:0016021^cellular_component^integral component of membrane`GO:0005739^cellular_component^mitochondrion`GO:0005744^cellular_component^TIM23 mitochondrial import inner membrane translocase complex`GO:0030150^biological_process^protein import into mitochondrial matrix`GO:0090351^biological_process^seedling development	GO:0030150^biological_process^protein import into mitochondrial matrix`GO:0005744^cellular_component^TIM23 mitochondrial import inner membrane translocase complex	.	.
TRINITY_DN6091_c0_g1	TRINITY_DN6091_c0_g1_i2	DEXH3_ARATH^DEXH3_ARATH^Q:5075-1893,H:90-1152^62.6%ID^E:0^RecName: Full=DExH-box ATP-dependent RNA helicase DExH3 {ECO:0000305};^Eukaryota; Viridiplantae; Streptophyta; Embryophyta; Tracheophyta; Spermatophyta; Magnoliopsida; eudicotyledons; Gunneridae; Pentapetalae; rosids; malvids; Brassicales; Brassicaceae; Camelineae; Arabidopsis	.	TRINITY_DN6091_c0_g1_i2.p2	5831-6994[+]	STR7_ARATH^STR7_ARATH^Q:31-380,H:101-465^69.32%ID^E:0^RecName: Full=Rhodanese-like domain-containing protein 7;^Eukaryota; Viridiplantae; Streptophyta; Embryophyta; Tracheophyta; Spermatophyta; Magnoliopsida; eudicotyledons; Gunneridae; Pentapetalae; rosids; malvids; Brassicales; Brassicaceae; Camelineae; Arabidopsis	PF17773.2^UPF0176_N^UPF0176 acylphosphatase like domain^41-140^E:7.3e-14	.	.	.	KEGG:ath:AT2G40760	GO:0005524^molecular_function^ATP binding`GO:0003723^molecular_function^RNA binding`GO:0003724^molecular_function^RNA helicase activity	.	.	.	.
TRINITY_DN5358_c0_g2	TRINITY_DN5358_c0_g2_i1	TRNK1_HUMAN^TRNK1_HUMAN^Q:3166-6060,H:890-1937^26.82%ID^E:1e-76^RecName: Full=TPR and ankyrin repeat-containing protein 1;^Eukaryota; Metazoa; Chordata; Craniata; Vertebrata; Euteleostomi; Mammalia; Eutheria; Euarchontoglires; Primates; Haplorrhini; Catarrhini; Hominidae; Homo	.	TRINITY_DN5358_c0_g2_i1.p1	289-7266[+]	TRNK1_HUMAN^TRNK1_HUMAN^Q:960-1924,H:890-1937^26.82%ID^E:3e-77^RecName: Full=TPR and ankyrin repeat-containing protein 1;^Eukaryota; Metazoa; Chordata; Craniata; Vertebrata; Euteleostomi; Mammalia; Eutheria; Euarchontoglires; Primates; Haplorrhini; Catarrhini; Hominidae; Homo	PF13086.7^AAA_11^AAA domain^254-621^E:1.5e-33`PF13245.7^AAA_19^AAA domain^275-615^E:1.5e-07`PF13087.7^AAA_12^AAA domain^630-823^E:3.1e-54`PF00580.22^UvrD-helicase^UvrD/REP helicase N-terminal domain^1325-1418^E:4.2e-10	.	.	.	KEGG:hsa:9881	.	.	GO:0005524^molecular_function^ATP binding	.	.
TRINITY_DN7523_c1_g4	TRINITY_DN7523_c1_g4_i4	MATK_CUCSA^MATK_CUCSA^Q:3548-5050,H:1-504^83.93%ID^E:0^RecName: Full=Maturase K {ECO:0000255|HAMAP-Rule:MF_01390};^Eukaryota; Viridiplantae; Streptophyta; Embryophyta; Tracheophyta; Spermatophyta; Magnoliopsida; eudicotyledons; Gunneridae; Pentapetalae; rosids; fabids; Cucurbitales; Cucurbitaceae; Benincaseae; Cucumis	.	TRINITY_DN7523_c1_g4_i4.p1	3548-5053[+]	MATK_CUCSA^MATK_CUCSA^Q:1-501,H:1-504^83.93%ID^E:0^RecName: Full=Maturase K {ECO:0000255|HAMAP-Rule:MF_01390};^Eukaryota; Viridiplantae; Streptophyta; Embryophyta; Tracheophyta; Spermatophyta; Magnoliopsida; eudicotyledons; Gunneridae; Pentapetalae; rosids; fabids; Cucurbitales; Cucurbitaceae; Benincaseae; Cucumis	PF01824.19^MatK_N^MatK/TrnK amino terminal region^1-331^E:8.7e-173`PF01348.22^Intron_maturas2^Type II intron maturase^359-469^E:2.6e-35	.	.	.	KEGG:csv:3429381	GO:0009507^cellular_component^chloroplast`GO:0003723^molecular_function^RNA binding`GO:0006397^biological_process^mRNA processing`GO:0008380^biological_process^RNA splicing`GO:0008033^biological_process^tRNA processing	GO:0009507^cellular_component^chloroplast`GO:0003723^molecular_function^RNA binding`GO:0006397^biological_process^mRNA processing`GO:0008380^biological_process^RNA splicing`GO:0008033^biological_process^tRNA processing	GO:0006397^biological_process^mRNA processing	.	.
TRINITY_DN7523_c1_g4	TRINITY_DN7523_c1_g4_i4	MATK_CUCSA^MATK_CUCSA^Q:3548-5050,H:1-504^83.93%ID^E:0^RecName: Full=Maturase K {ECO:0000255|HAMAP-Rule:MF_01390};^Eukaryota; Viridiplantae; Streptophyta; Embryophyta; Tracheophyta; Spermatophyta; Magnoliopsida; eudicotyledons; Gunneridae; Pentapetalae; rosids; fabids; Cucurbitales; Cucurbitaceae; Benincaseae; Cucumis	.	TRINITY_DN7523_c1_g4_i4.p2	5783-6886[+]	MYB1_NEUCR^MYB1_NEUCR^Q:1-66,H:4-60^43.94%ID^E:5e-06^RecName: Full=Myb-like DNA-binding protein myb-1;^Eukaryota; Fungi; Dikarya; Ascomycota; Pezizomycotina; Sordariomycetes; Sordariomycetidae; Sordariales; Sordariaceae; Neurospora	PF00249.32^Myb_DNA-binding^Myb-like DNA-binding domain^7-51^E:1.6e-07`PF13921.7^Myb_DNA-bind_6^Myb-like DNA-binding domain^10-52^E:6.5e-05	.	.	.	KEGG:ncr:NCU01312	GO:0009507^cellular_component^chloroplast`GO:0003723^molecular_function^RNA binding`GO:0006397^biological_process^mRNA processing`GO:0008380^biological_process^RNA splicing`GO:0008033^biological_process^tRNA processing	GO:0005634^cellular_component^nucleus`GO:0000981^molecular_function^DNA-binding transcription factor activity, RNA polymerase II-specific`GO:0000978^molecular_function^RNA polymerase II cis-regulatory region sequence-specific DNA binding`GO:0000278^biological_process^mitotic cell cycle`GO:0045944^biological_process^positive regulation of transcription by RNA polymerase II`GO:0006355^biological_pr…	.	.	.
TRINITY_DN7345_c1_g2	TRINITY_DN7345_c1_g2_i7	FRS10_ARATH^FRS10_ARATH^Q:6475-4286,H:1-675^50%ID^E:0^RecName: Full=Putative protein FAR1-RELATED SEQUENCE 10;^Eukaryota; Viridiplantae; Streptophyta; Embryophyta; Tracheophyta; Spermatophyta; Magnoliopsida; eudicotyledons; Gunneridae; Pentapetalae; rosids; malvids; Brassicales; Brassicaceae; Camelineae; Arabidopsis	.	TRINITY_DN7345_c1_g2_i7.p2	5402-6475[-]	FRS10_ARATH^FRS10_ARATH^Q:1-341,H:1-342^60.06%ID^E:2e-150^RecName: Full=Putative protein FAR1-RELATED SEQUENCE 10;^Eukaryota; Viridiplantae; Streptophyta; Embryophyta; Tracheophyta; Spermatophyta; Magnoliopsida; eudicotyledons; Gunneridae; Pentapetalae; rosids; malvids; Brassicales; Brassicaceae; Camelineae; Arabidopsis	PF03101.16^FAR1^FAR1 DNA-binding domain^68-159^E:9.9e-23	.	.	.	KEGG:ath:AT5G28530	GO:0008270^molecular_function^zinc ion binding`GO:0006355^biological_process^regulation of transcription, DNA-templated	GO:0008270^molecular_function^zinc ion binding`GO:0006355^biological_process^regulation of transcription, DNA-templated	.	.	.
TRINITY_DN7345_c1_g2	TRINITY_DN7345_c1_g2_i7	FRS10_ARATH^FRS10_ARATH^Q:6475-4286,H:1-675^50%ID^E:0^RecName: Full=Putative protein FAR1-RELATED SEQUENCE 10;^Eukaryota; Viridiplantae; Streptophyta; Embryophyta; Tracheophyta; Spermatophyta; Magnoliopsida; eudicotyledons; Gunneridae; Pentapetalae; rosids; malvids; Brassicales; Brassicaceae; Camelineae; Arabidopsis	.	TRINITY_DN7345_c1_g2_i7.p1	611-2236[-]	SCL13_ARATH^SCL13_ARATH^Q:1-541,H:1-525^60.66%ID^E:0^RecName: Full=Scarecrow-like protein 13;^Eukaryota; Viridiplantae; Streptophyta; Embryophyta; Tracheophyta; Spermatophyta; Magnoliopsida; eudicotyledons; Gunneridae; Pentapetalae; rosids; malvids; Brassicales; Brassicaceae; Camelineae; Arabidopsis	PF03514.15^GRAS^GRAS domain family^169-541^E:1.8e-121	.	.	.	KEGG:ath:AT4G17230	GO:0008270^molecular_function^zinc ion binding`GO:0006355^biological_process^regulation of transcription, DNA-templated	GO:0005737^cellular_component^cytoplasm`GO:0005634^cellular_component^nucleus`GO:0003700^molecular_function^DNA-binding transcription factor activity`GO:0043565^molecular_function^sequence-specific DNA binding`GO:0006355^biological_process^regulation of transcription, DNA-templated	.	.	.
TRINITY_DN7345_c1_g2	TRINITY_DN7345_c1_g2_i7	FRS10_ARATH^FRS10_ARATH^Q:6475-4286,H:1-675^50%ID^E:0^RecName: Full=Putative protein FAR1-RELATED SEQUENCE 10;^Eukaryota; Viridiplantae; Streptophyta; Embryophyta; Tracheophyta; Spermatophyta; Magnoliopsida; eudicotyledons; Gunneridae; Pentapetalae; rosids; malvids; Brassicales; Brassicaceae; Camelineae; Arabidopsis	.	TRINITY_DN7345_c1_g2_i7.p4	4913-5371[-]	FRS10_ARATH^FRS10_ARATH^Q:1-143,H:347-489^46.15%ID^E:4e-37^RecName: Full=Putative protein FAR1-RELATED SEQUENCE 10;^Eukaryota; Viridiplantae; Streptophyta; Embryophyta; Tracheophyta; Spermatophyta; Magnoliopsida; eudicotyledons; Gunneridae; Pentapetalae; rosids; malvids; Brassicales; Brassicaceae; Camelineae; Arabidopsis	.	.	.	.	KEGG:ath:AT5G28530	GO:0008270^molecular_function^zinc ion binding`GO:0006355^biological_process^regulation of transcription, DNA-templated	GO:0008270^molecular_function^zinc ion binding`GO:0006355^biological_process^regulation of transcription, DNA-templated	.	.	.
TRINITY_DN7345_c1_g2	TRINITY_DN7345_c1_g2_i7	FRS10_ARATH^FRS10_ARATH^Q:6475-4286,H:1-675^50%ID^E:0^RecName: Full=Putative protein FAR1-RELATED SEQUENCE 10;^Eukaryota; Viridiplantae; Streptophyta; Embryophyta; Tracheophyta; Spermatophyta; Magnoliopsida; eudicotyledons; Gunneridae; Pentapetalae; rosids; malvids; Brassicales; Brassicaceae; Camelineae; Arabidopsis	.	TRINITY_DN7345_c1_g2_i7.p3	4220-4876[-]	FRS10_ARATH^FRS10_ARATH^Q:13-197,H:492-675^48.65%ID^E:8e-55^RecName: Full=Putative protein FAR1-RELATED SEQUENCE 10;^Eukaryota; Viridiplantae; Streptophyta; Embryophyta; Tracheophyta; Spermatophyta; Magnoliopsida; eudicotyledons; Gunneridae; Pentapetalae; rosids; malvids; Brassicales; Brassicaceae; Camelineae; Arabidopsis	PF04434.18^SWIM^SWIM zinc finger^96-123^E:3.4e-07	.	.	.	KEGG:ath:AT5G28530	GO:0008270^molecular_function^zinc ion binding`GO:0006355^biological_process^regulation of transcription, DNA-templated	GO:0008270^molecular_function^zinc ion binding`GO:0006355^biological_process^regulation of transcription, DNA-templated	GO:0008270^molecular_function^zinc ion binding	.	.
TRINITY_DN6743_c2_g4	TRINITY_DN6743_c2_g4_i1	DCL4_ARATH^DCL4_ARATH^Q:6830-2007,H:117-1699^51.38%ID^E:0^RecName: Full=Dicer-like protein 4;^Eukaryota; Viridiplantae; Streptophyta; Embryophyta; Tracheophyta; Spermatophyta; Magnoliopsida; eudicotyledons; Gunneridae; Pentapetalae; rosids; malvids; Brassicales; Brassicaceae; Camelineae; Arabidopsis	.	TRINITY_DN6743_c2_g4_i1.p3	108-1598[+]	WDR76_XENLA^WDR76_XENLA^Q:6-493,H:114-578^28.97%ID^E:1e-46^RecName: Full=WD repeat-containing protein 76;^Eukaryota; Metazoa; Chordata; Craniata; Vertebrata; Euteleostomi; Amphibia; Batrachia; Anura; Pipoidea; Pipidae; Xenopodinae; Xenopus; Xenopus	PF00400.33^WD40^WD domain, G-beta repeat^319-356^E:7.9e-05	.	.	.	KEGG:xla:735144	GO:0005737^cellular_component^cytoplasm`GO:0005829^cellular_component^cytosol`GO:0005634^cellular_component^nucleus`GO:0005524^molecular_function^ATP binding`GO:0004386^molecular_function^helicase activity`GO:0046872^molecular_function^metal ion binding`GO:0004525^molecular_function^ribonuclease III activity`GO:0003723^molecular_function^RNA binding`GO:0051607^biological_process^defense response …	GO:0006974^biological_process^cellular response to DNA damage stimulus	GO:0005515^molecular_function^protein binding	.	.
TRINITY_DN6743_c2_g4	TRINITY_DN6743_c2_g4_i1	DCL4_ARATH^DCL4_ARATH^Q:6830-2007,H:117-1699^51.38%ID^E:0^RecName: Full=Dicer-like protein 4;^Eukaryota; Viridiplantae; Streptophyta; Embryophyta; Tracheophyta; Spermatophyta; Magnoliopsida; eudicotyledons; Gunneridae; Pentapetalae; rosids; malvids; Brassicales; Brassicaceae; Camelineae; Arabidopsis	.	TRINITY_DN6743_c2_g4_i1.p1	1977-4505[-]	DCL4_ARATH^DCL4_ARATH^Q:1-833,H:864-1699^48.87%ID^E:0^RecName: Full=Dicer-like protein 4;^Eukaryota; Viridiplantae; Streptophyta; Embryophyta; Tracheophyta; Spermatophyta; Magnoliopsida; eudicotyledons; Gunneridae; Pentapetalae; rosids; malvids; Brassicales; Brassicaceae; Camelineae; Arabidopsis	PF02170.23^PAZ^PAZ domain^89-213^E:5.7e-09`PF00636.27^Ribonuclease_3^Ribonuclease III domain^256-388^E:1.5e-19`PF14622.7^Ribonucleas_3_3^Ribonuclease-III-like^445-575^E:8.5e-17`PF00636.27^Ribonuclease_3^Ribonuclease III domain^464-573^E:1.9e-22`PF14709.8^DND1_DSRM^double strand RNA binding domain from DEAD END PROTEIN 1^756-829^E:1.4e-10	.	.	.	KEGG:ath:AT5G20320	GO:0005737^cellular_component^cytoplasm`GO:0005829^cellular_component^cytosol`GO:0005634^cellular_component^nucleus`GO:0005524^molecular_function^ATP binding`GO:0004386^molecular_function^helicase activity`GO:0046872^molecular_function^metal ion binding`GO:0004525^molecular_function^ribonuclease III activity`GO:0003723^molecular_function^RNA binding`GO:0051607^biological_process^defense response …	GO:0005737^cellular_component^cytoplasm`GO:0005829^cellular_component^cytosol`GO:0005634^cellular_component^nucleus`GO:0005524^molecular_function^ATP binding`GO:0004386^molecular_function^helicase activity`GO:0046872^molecular_function^metal ion binding`GO:0004525^molecular_function^ribonuclease III activity`GO:0003723^molecular_function^RNA binding`GO:0051607^biological_process^defense response …	GO:0005515^molecular_function^protein binding`GO:0004525^molecular_function^ribonuclease III activity`GO:0006396^biological_process^RNA processing	.	.
TRINITY_DN6743_c2_g4	TRINITY_DN6743_c2_g4_i1	DCL4_ARATH^DCL4_ARATH^Q:6830-2007,H:117-1699^51.38%ID^E:0^RecName: Full=Dicer-like protein 4;^Eukaryota; Viridiplantae; Streptophyta; Embryophyta; Tracheophyta; Spermatophyta; Magnoliopsida; eudicotyledons; Gunneridae; Pentapetalae; rosids; malvids; Brassicales; Brassicaceae; Camelineae; Arabidopsis	.	TRINITY_DN6743_c2_g4_i1.p2	4575-6968[-]	DCL4_ARATH^DCL4_ARATH^Q:47-789,H:117-857^55.76%ID^E:0^RecName: Full=Dicer-like protein 4;^Eukaryota; Viridiplantae; Streptophyta; Embryophyta; Tracheophyta; Spermatophyta; Magnoliopsida; eudicotyledons; Gunneridae; Pentapetalae; rosids; malvids; Brassicales; Brassicaceae; Camelineae; Arabidopsis	PF00270.30^DEAD^DEAD/DEAH box helicase^56-218^E:1.2e-14`PF04851.16^ResIII^Type III restriction enzyme, res subunit^57-219^E:7.8e-15`PF00271.32^Helicase_C^Helicase conserved C-terminal domain^411-516^E:3.6e-18`PF03368.15^Dicer_dimer^Dicer dimerisation domain^582-667^E:4.5e-24	.	.	.	KEGG:ath:AT5G20320	GO:0005737^cellular_component^cytoplasm`GO:0005829^cellular_component^cytosol`GO:0005634^cellular_component^nucleus`GO:0005524^molecular_function^ATP binding`GO:0004386^molecular_function^helicase activity`GO:0046872^molecular_function^metal ion binding`GO:0004525^molecular_function^ribonuclease III activity`GO:0003723^molecular_function^RNA binding`GO:0051607^biological_process^defense response …	GO:0005737^cellular_component^cytoplasm`GO:0005829^cellular_component^cytosol`GO:0005634^cellular_component^nucleus`GO:0005524^molecular_function^ATP binding`GO:0004386^molecular_function^helicase activity`GO:0046872^molecular_function^metal ion binding`GO:0004525^molecular_function^ribonuclease III activity`GO:0003723^molecular_function^RNA binding`GO:0051607^biological_process^defense response …	GO:0003676^molecular_function^nucleic acid binding`GO:0005524^molecular_function^ATP binding`GO:0003677^molecular_function^DNA binding`GO:0016787^molecular_function^hydrolase activity`GO:0016891^molecular_function^endoribonuclease activity, producing 5'-phosphomonoesters	.	.
TRINITY_DN2337_c0_g1	TRINITY_DN2337_c0_g1_i1	VIR_ARATH^VIR_ARATH^Q:5589-1438,H:464-1838^55.48%ID^E:0^RecName: Full=Protein virilizer homolog {ECO:0000305};^Eukaryota; Viridiplantae; Streptophyta; Embryophyta; Tracheophyta; Spermatophyta; Magnoliopsida; eudicotyledons; Gunneridae; Pentapetalae; rosids; malvids; Brassicales; Brassicaceae; Camelineae; Arabidopsis`VIR_ARATH^VIR_ARATH^Q:6971-5589,H:1-467^55.03%ID^E:5e-123^RecName: Full=Protein v…	.	TRINITY_DN2337_c0_g1_i1.p2	5568-6971[-]	VIR_ARATH^VIR_ARATH^Q:1-461,H:1-467^54.64%ID^E:2e-145^RecName: Full=Protein virilizer homolog {ECO:0000305};^Eukaryota; Viridiplantae; Streptophyta; Embryophyta; Tracheophyta; Spermatophyta; Magnoliopsida; eudicotyledons; Gunneridae; Pentapetalae; rosids; malvids; Brassicales; Brassicaceae; Camelineae; Arabidopsis	PF15912.6^VIR_N^Virilizer, N-terminal^8-122^E:1.1e-06	.	.	.	KEGG:ath:AT3G05680	GO:0016607^cellular_component^nuclear speck`GO:0005654^cellular_component^nucleoplasm`GO:0009793^biological_process^embryo development ending in seed dormancy`GO:0080009^biological_process^mRNA methylation`GO:0006397^biological_process^mRNA processing`GO:0008380^biological_process^RNA splicing	GO:0016607^cellular_component^nuclear speck`GO:0005654^cellular_component^nucleoplasm`GO:0009793^biological_process^embryo development ending in seed dormancy`GO:0080009^biological_process^mRNA methylation`GO:0006397^biological_process^mRNA processing`GO:0008380^biological_process^RNA splicing	.	.	.
TRINITY_DN2337_c0_g1	TRINITY_DN2337_c0_g1_i1	VIR_ARATH^VIR_ARATH^Q:5589-1438,H:464-1838^55.48%ID^E:0^RecName: Full=Protein virilizer homolog {ECO:0000305};^Eukaryota; Viridiplantae; Streptophyta; Embryophyta; Tracheophyta; Spermatophyta; Magnoliopsida; eudicotyledons; Gunneridae; Pentapetalae; rosids; malvids; Brassicales; Brassicaceae; Camelineae; Arabidopsis`VIR_ARATH^VIR_ARATH^Q:6971-5589,H:1-467^55.03%ID^E:5e-123^RecName: Full=Protein v…	.	TRINITY_DN2337_c0_g1_i1.p1	382-5580[-]	VIR_ARATH^VIR_ARATH^Q:1-1732,H:467-2138^53.36%ID^E:0^RecName: Full=Protein virilizer homolog {ECO:0000305};^Eukaryota; Viridiplantae; Streptophyta; Embryophyta; Tracheophyta; Spermatophyta; Magnoliopsida; eudicotyledons; Gunneridae; Pentapetalae; rosids; malvids; Brassicales; Brassicaceae; Camelineae; Arabidopsis	.	.	.	.	KEGG:ath:AT3G05680	GO:0016607^cellular_component^nuclear speck`GO:0005654^cellular_component^nucleoplasm`GO:0009793^biological_process^embryo development ending in seed dormancy`GO:0080009^biological_process^mRNA methylation`GO:0006397^biological_process^mRNA processing`GO:0008380^biological_process^RNA splicing	GO:0016607^cellular_component^nuclear speck`GO:0005654^cellular_component^nucleoplasm`GO:0009793^biological_process^embryo development ending in seed dormancy`GO:0080009^biological_process^mRNA methylation`GO:0006397^biological_process^mRNA processing`GO:0008380^biological_process^RNA splicing	.	.	.
TRINITY_DN6262_c0_g1	TRINITY_DN6262_c0_g1_i1	HEAT1_ARATH^HEAT1_ARATH^Q:3214-6783,H:1014-2197^48.43%ID^E:0^RecName: Full=Uncharacterized protein At3g06530;^Eukaryota; Viridiplantae; Streptophyta; Embryophyta; Tracheophyta; Spermatophyta; Magnoliopsida; eudicotyledons; Gunneridae; Pentapetalae; rosids; malvids; Brassicales; Brassicaceae; Camelineae; Arabidopsis`HEAT1_ARATH^HEAT1_ARATH^Q:146-2203,H:1-685^54.36%ID^E:0^RecName: Full=Uncharacteri…	.	TRINITY_DN6262_c0_g1_i1.p1	3295-6786[+]	HEAT1_ARATH^HEAT1_ARATH^Q:2-1163,H:1042-2197^48.56%ID^E:0^RecName: Full=Uncharacterized protein At3g06530;^Eukaryota; Viridiplantae; Streptophyta; Embryophyta; Tracheophyta; Spermatophyta; Magnoliopsida; eudicotyledons; Gunneridae; Pentapetalae; rosids; malvids; Brassicales; Brassicaceae; Camelineae; Arabidopsis	PF08146.13^BP28CT^BP28CT (NUC211) domain^850-1019^E:8.4e-43	.	.	.	KEGG:ath:AT3G06530	GO:0030686^cellular_component^90S preribosome`GO:0032040^cellular_component^small-subunit processome`GO:0034455^cellular_component^t-UTP complex`GO:0030515^molecular_function^snoRNA binding`GO:0000462^biological_process^maturation of SSU-rRNA from tricistronic rRNA transcript (SSU-rRNA, 5.8S rRNA, LSU-rRNA)`GO:0045943^biological_process^positive regulation of transcription by RNA polymerase I	GO:0030686^cellular_component^90S preribosome`GO:0032040^cellular_component^small-subunit processome`GO:0034455^cellular_component^t-UTP complex`GO:0030515^molecular_function^snoRNA binding`GO:0000462^biological_process^maturation of SSU-rRNA from tricistronic rRNA transcript (SSU-rRNA, 5.8S rRNA, LSU-rRNA)`GO:0045943^biological_process^positive regulation of transcription by RNA polymerase I	.	.	.
TRINITY_DN6262_c0_g1	TRINITY_DN6262_c0_g1_i1	HEAT1_ARATH^HEAT1_ARATH^Q:3214-6783,H:1014-2197^48.43%ID^E:0^RecName: Full=Uncharacterized protein At3g06530;^Eukaryota; Viridiplantae; Streptophyta; Embryophyta; Tracheophyta; Spermatophyta; Magnoliopsida; eudicotyledons; Gunneridae; Pentapetalae; rosids; malvids; Brassicales; Brassicaceae; Camelineae; Arabidopsis`HEAT1_ARATH^HEAT1_ARATH^Q:146-2203,H:1-685^54.36%ID^E:0^RecName: Full=Uncharacteri…	.	TRINITY_DN6262_c0_g1_i1.p2	146-3178[+]	HEAT1_ARATH^HEAT1_ARATH^Q:1-965,H:1-1015^46.43%ID^E:0^RecName: Full=Uncharacterized protein At3g06530;^Eukaryota; Viridiplantae; Streptophyta; Embryophyta; Tracheophyta; Spermatophyta; Magnoliopsida; eudicotyledons; Gunneridae; Pentapetalae; rosids; malvids; Brassicales; Brassicaceae; Camelineae; Arabidopsis	PF12397.9^U3snoRNP10^U3 small nucleolar RNA-associated protein 10^232-356^E:5e-19	.	.	.	KEGG:ath:AT3G06530	GO:0030686^cellular_component^90S preribosome`GO:0032040^cellular_component^small-subunit processome`GO:0034455^cellular_component^t-UTP complex`GO:0030515^molecular_function^snoRNA binding`GO:0000462^biological_process^maturation of SSU-rRNA from tricistronic rRNA transcript (SSU-rRNA, 5.8S rRNA, LSU-rRNA)`GO:0045943^biological_process^positive regulation of transcription by RNA polymerase I	GO:0030686^cellular_component^90S preribosome`GO:0032040^cellular_component^small-subunit processome`GO:0034455^cellular_component^t-UTP complex`GO:0030515^molecular_function^snoRNA binding`GO:0000462^biological_process^maturation of SSU-rRNA from tricistronic rRNA transcript (SSU-rRNA, 5.8S rRNA, LSU-rRNA)`GO:0045943^biological_process^positive regulation of transcription by RNA polymerase I	.	.	.
TRINITY_DN5775_c0_g2	TRINITY_DN5775_c0_g2_i1	FPA_ARATH^FPA_ARATH^Q:1713-2177,H:441-581^49.68%ID^E:1e-35^RecName: Full=Flowering time control protein FPA;^Eukaryota; Viridiplantae; Streptophyta; Embryophyta; Tracheophyta; Spermatophyta; Magnoliopsida; eudicotyledons; Gunneridae; Pentapetalae; rosids; malvids; Brassicales; Brassicaceae; Camelineae; Arabidopsis`FPA_ARATH^FPA_ARATH^Q:336-947,H:93-279^32.04%ID^E:1e-24^RecName: Full=Flowering tim…	.	TRINITY_DN5775_c0_g2_i1.p2	237-2918[+]	FPA_ARATH^FPA_ARATH^Q:493-647,H:441-581^49.68%ID^E:1e-36^RecName: Full=Flowering time control protein FPA;^Eukaryota; Viridiplantae; Streptophyta; Embryophyta; Tracheophyta; Spermatophyta; Magnoliopsida; eudicotyledons; Gunneridae; Pentapetalae; rosids; malvids; Brassicales; Brassicaceae; Camelineae; Arabidopsis`FPA_ARATH^FPA_ARATH^Q:34-240,H:93-282^32.06%ID^E:4e-26^RecName: Full=Flowering time c…	PF00076.23^RRM_1^RNA recognition motif. (a.k.a. RRM, RBD, or RNP domain)^38-101^E:1.4e-08`PF00076.23^RRM_1^RNA recognition motif. (a.k.a. RRM, RBD, or RNP domain)^178-233^E:2.3e-10`PF07744.14^SPOC^SPOC domain^487-601^E:5.4e-17	.	.	.	KEGG:ath:AT2G43410	GO:0000785^cellular_component^chromatin`GO:0005634^cellular_component^nucleus`GO:0003676^molecular_function^nucleic acid binding`GO:0003723^molecular_function^RNA binding`GO:0030154^biological_process^cell differentiation`GO:0009553^biological_process^embryo sac development`GO:0009908^biological_process^flower development`GO:0031048^biological_process^heterochromatin assembly by small RNA`GO:0006…	GO:0000785^cellular_component^chromatin`GO:0005634^cellular_component^nucleus`GO:0003676^molecular_function^nucleic acid binding`GO:0003723^molecular_function^RNA binding`GO:0030154^biological_process^cell differentiation`GO:0009553^biological_process^embryo sac development`GO:0009908^biological_process^flower development`GO:0031048^biological_process^heterochromatin assembly by small RNA`GO:0006…	GO:0003676^molecular_function^nucleic acid binding	.	.
TRINITY_DN5775_c0_g2	TRINITY_DN5775_c0_g2_i1	FPA_ARATH^FPA_ARATH^Q:1713-2177,H:441-581^49.68%ID^E:1e-35^RecName: Full=Flowering time control protein FPA;^Eukaryota; Viridiplantae; Streptophyta; Embryophyta; Tracheophyta; Spermatophyta; Magnoliopsida; eudicotyledons; Gunneridae; Pentapetalae; rosids; malvids; Brassicales; Brassicaceae; Camelineae; Arabidopsis`FPA_ARATH^FPA_ARATH^Q:336-947,H:93-279^32.04%ID^E:1e-24^RecName: Full=Flowering tim…	.	TRINITY_DN5775_c0_g2_i1.p1	3405-7004[-]	.	.	.	.	.	KEGG:ath:AT2G43410	GO:0000785^cellular_component^chromatin`GO:0005634^cellular_component^nucleus`GO:0003676^molecular_function^nucleic acid binding`GO:0003723^molecular_function^RNA binding`GO:0030154^biological_process^cell differentiation`GO:0009553^biological_process^embryo sac development`GO:0009908^biological_process^flower development`GO:0031048^biological_process^heterochromatin assembly by small RNA`GO:0006…	.	.	.	.
TRINITY_DN6511_c4_g4	TRINITY_DN6511_c4_g4_i1	GALS1_ARATH^GALS1_ARATH^Q:1795-410,H:15-491^69.67%ID^E:0^RecName: Full=Galactan beta-1,4-galactosyltransferase GALS1 {ECO:0000305};^Eukaryota; Viridiplantae; Streptophyta; Embryophyta; Tracheophyta; Spermatophyta; Magnoliopsida; eudicotyledons; Gunneridae; Pentapetalae; rosids; malvids; Brassicales; Brassicaceae; Camelineae; Arabidopsis	.	TRINITY_DN6511_c4_g4_i1.p3	3675-4532[+]	.	PF03107.17^C1_2^C1 domain^63-106^E:4.3e-09`PF03107.17^C1_2^C1 domain^175-223^E:7.1e-09	.	.	.	KEGG:ath:AT2G33570	GO:0005794^cellular_component^Golgi apparatus`GO:0000139^cellular_component^Golgi membrane`GO:0016021^cellular_component^integral component of membrane`GO:0003831^molecular_function^beta-N-acetylglucosaminylglycopeptide beta-1,4-galactosyltransferase activity`GO:0042546^biological_process^cell wall biogenesis`GO:0071555^biological_process^cell wall organization`GO:0045489^biological_process^pecti…	.	.	.	.
TRINITY_DN6511_c4_g4	TRINITY_DN6511_c4_g4_i1	GALS1_ARATH^GALS1_ARATH^Q:1795-410,H:15-491^69.67%ID^E:0^RecName: Full=Galactan beta-1,4-galactosyltransferase GALS1 {ECO:0000305};^Eukaryota; Viridiplantae; Streptophyta; Embryophyta; Tracheophyta; Spermatophyta; Magnoliopsida; eudicotyledons; Gunneridae; Pentapetalae; rosids; malvids; Brassicales; Brassicaceae; Camelineae; Arabidopsis	.	TRINITY_DN6511_c4_g4_i1.p1	4783-7050[-]	WAK2_ARATH^WAK2_ARATH^Q:3-699,H:1-686^44.62%ID^E:0^RecName: Full=Wall-associated receptor kinase 2;^Eukaryota; Viridiplantae; Streptophyta; Embryophyta; Tracheophyta; Spermatophyta; Magnoliopsida; eudicotyledons; Gunneridae; Pentapetalae; rosids; malvids; Brassicales; Brassicaceae; Camelineae; Arabidopsis	PF13947.7^GUB_WAK_bind^Wall-associated receptor kinase galacturonan-binding^33-85^E:5e-09`PF08488.12^WAK^Wall-associated kinase^162-276^E:1e-06`PF12661.8^hEGF^Human growth factor-like EGF^256-279^E:0.062`PF07645.16^EGF_CA^Calcium-binding EGF domain^291-322^E:9.1e-07`PF00069.26^Pkinase^Protein kinase domain^417-686^E:1e-49`PF07714.18^PK_Tyr_Ser-Thr^Protein tyrosine and serine/threonine kinase^420-…	.	.	.	KEGG:ath:AT1G21270	GO:0005794^cellular_component^Golgi apparatus`GO:0000139^cellular_component^Golgi membrane`GO:0016021^cellular_component^integral component of membrane`GO:0003831^molecular_function^beta-N-acetylglucosaminylglycopeptide beta-1,4-galactosyltransferase activity`GO:0042546^biological_process^cell wall biogenesis`GO:0071555^biological_process^cell wall organization`GO:0045489^biological_process^pecti…	GO:0016021^cellular_component^integral component of membrane`GO:0005634^cellular_component^nucleus`GO:0005886^cellular_component^plasma membrane`GO:0005524^molecular_function^ATP binding`GO:0005509^molecular_function^calcium ion binding`GO:0030247^molecular_function^polysaccharide binding`GO:0004674^molecular_function^protein serine/threonine kinase activity`GO:0007166^biological_process^cell sur…	GO:0030247^molecular_function^polysaccharide binding`GO:0004674^molecular_function^protein serine/threonine kinase activity`GO:0016021^cellular_component^integral component of membrane`GO:0005509^molecular_function^calcium ion binding`GO:0004672^molecular_function^protein kinase activity`GO:0005524^molecular_function^ATP binding`GO:0006468^biological_process^protein phosphorylation	.	.
TRINITY_DN6511_c4_g4	TRINITY_DN6511_c4_g4_i1	GALS1_ARATH^GALS1_ARATH^Q:1795-410,H:15-491^69.67%ID^E:0^RecName: Full=Galactan beta-1,4-galactosyltransferase GALS1 {ECO:0000305};^Eukaryota; Viridiplantae; Streptophyta; Embryophyta; Tracheophyta; Spermatophyta; Magnoliopsida; eudicotyledons; Gunneridae; Pentapetalae; rosids; malvids; Brassicales; Brassicaceae; Camelineae; Arabidopsis	.	TRINITY_DN6511_c4_g4_i1.p2	389-1858[-]	GALS1_ARATH^GALS1_ARATH^Q:22-483,H:15-491^69.94%ID^E:0^RecName: Full=Galactan beta-1,4-galactosyltransferase GALS1 {ECO:0000305};^Eukaryota; Viridiplantae; Streptophyta; Embryophyta; Tracheophyta; Spermatophyta; Magnoliopsida; eudicotyledons; Gunneridae; Pentapetalae; rosids; malvids; Brassicales; Brassicaceae; Camelineae; Arabidopsis	PF01697.28^Glyco_transf_92^Glycosyltransferase family 92^224-472^E:7.4e-34`PF13704.7^Glyco_tranf_2_4^Glycosyl transferase family 2^238-340^E:5.1e-08	.	.	.	KEGG:ath:AT2G33570	GO:0005794^cellular_component^Golgi apparatus`GO:0000139^cellular_component^Golgi membrane`GO:0016021^cellular_component^integral component of membrane`GO:0003831^molecular_function^beta-N-acetylglucosaminylglycopeptide beta-1,4-galactosyltransferase activity`GO:0042546^biological_process^cell wall biogenesis`GO:0071555^biological_process^cell wall organization`GO:0045489^biological_process^pecti…	GO:0005794^cellular_component^Golgi apparatus`GO:0000139^cellular_component^Golgi membrane`GO:0016021^cellular_component^integral component of membrane`GO:0003831^molecular_function^beta-N-acetylglucosaminylglycopeptide beta-1,4-galactosyltransferase activity`GO:0042546^biological_process^cell wall biogenesis`GO:0071555^biological_process^cell wall organization`GO:0045489^biological_process^pecti…	.	.	.
TRINITY_DN6769_c0_g1	TRINITY_DN6769_c0_g1_i5	HIRA_ARATH^HIRA_ARATH^Q:3708-865,H:1-945^73.09%ID^E:0^RecName: Full=Protein HIRA;^Eukaryota; Viridiplantae; Streptophyta; Embryophyta; Tracheophyta; Spermatophyta; Magnoliopsida; eudicotyledons; Gunneridae; Pentapetalae; rosids; malvids; Brassicales; Brassicaceae; Camelineae; Arabidopsis	.	TRINITY_DN6769_c0_g1_i5.p6	4870-5259[-]	VPS4_ARATH^VPS4_ARATH^Q:1-129,H:307-435^82.95%ID^E:4e-75^RecName: Full=Protein SUPPRESSOR OF K(+) TRANSPORT GROWTH DEFECT 1 {ECO:0000303|PubMed:17468262};^Eukaryota; Viridiplantae; Streptophyta; Embryophyta; Tracheophyta; Spermatophyta; Magnoliopsida; eudicotyledons; Gunneridae; Pentapetalae; rosids; malvids; Brassicales; Brassicaceae; Camelineae; Arabidopsis	PF17862.2^AAA_lid_3^AAA+ lid domain^17-50^E:1.3e-06`PF09336.11^Vps4_C^Vps4 C terminal oligomerisation domain^62-126^E:5.6e-24	.	.	.	KEGG:ath:AT2G27600	GO:0000417^cellular_component^HIR complex`GO:0005730^cellular_component^nucleolus`GO:0005634^cellular_component^nucleus`GO:0030875^cellular_component^rDNA protrusion`GO:0003714^molecular_function^transcription corepressor activity`GO:0006336^biological_process^DNA replication-independent nucleosome assembly`GO:0000070^biological_process^mitotic sister chromatid segregation`GO:0031935^biological_p…	GO:0005737^cellular_component^cytoplasm`GO:0005771^cellular_component^multivesicular body`GO:0032585^cellular_component^multivesicular body membrane`GO:0005634^cellular_component^nucleus`GO:0005777^cellular_component^peroxisome`GO:0009506^cellular_component^plasmodesma`GO:0005524^molecular_function^ATP binding`GO:0016887^molecular_function^ATPase activity`GO:0007049^biological_process^cell cycle`…	.	.	.
TRINITY_DN6769_c0_g1	TRINITY_DN6769_c0_g1_i5	HIRA_ARATH^HIRA_ARATH^Q:3708-865,H:1-945^73.09%ID^E:0^RecName: Full=Protein HIRA;^Eukaryota; Viridiplantae; Streptophyta; Embryophyta; Tracheophyta; Spermatophyta; Magnoliopsida; eudicotyledons; Gunneridae; Pentapetalae; rosids; malvids; Brassicales; Brassicaceae; Camelineae; Arabidopsis	.	TRINITY_DN6769_c0_g1_i5.p4	4344-4772[+]	.	.	.	.	.	KEGG:ath:AT3G44530	GO:0000417^cellular_component^HIR complex`GO:0005730^cellular_component^nucleolus`GO:0005634^cellular_component^nucleus`GO:0030875^cellular_component^rDNA protrusion`GO:0003714^molecular_function^transcription corepressor activity`GO:0006336^biological_process^DNA replication-independent nucleosome assembly`GO:0000070^biological_process^mitotic sister chromatid segregation`GO:0031935^biological_p…	.	.	.	.
TRINITY_DN6769_c0_g1	TRINITY_DN6769_c0_g1_i5	HIRA_ARATH^HIRA_ARATH^Q:3708-865,H:1-945^73.09%ID^E:0^RecName: Full=Protein HIRA;^Eukaryota; Viridiplantae; Streptophyta; Embryophyta; Tracheophyta; Spermatophyta; Magnoliopsida; eudicotyledons; Gunneridae; Pentapetalae; rosids; malvids; Brassicales; Brassicaceae; Camelineae; Arabidopsis	.	TRINITY_DN6769_c0_g1_i5.p2	6055-6879[-]	VPS4_ARATH^VPS4_ARATH^Q:1-259,H:1-261^91.95%ID^E:1e-167^RecName: Full=Protein SUPPRESSOR OF K(+) TRANSPORT GROWTH DEFECT 1 {ECO:0000303|PubMed:17468262};^Eukaryota; Viridiplantae; Streptophyta; Embryophyta; Tracheophyta; Spermatophyta; Magnoliopsida; eudicotyledons; Gunneridae; Pentapetalae; rosids; malvids; Brassicales; Brassicaceae; Camelineae; Arabidopsis	PF04212.19^MIT^MIT (microtubule interacting and transport) domain^7-70^E:4.6e-21`PF05496.13^RuvB_N^Holliday junction DNA helicase RuvB P-loop domain^165-234^E:6.3e-05`PF00004.30^AAA^ATPase family associated with various cellular activities (AAA)^167-259^E:1.3e-30	.	.	.	KEGG:ath:AT2G27600	GO:0000417^cellular_component^HIR complex`GO:0005730^cellular_component^nucleolus`GO:0005634^cellular_component^nucleus`GO:0030875^cellular_component^rDNA protrusion`GO:0003714^molecular_function^transcription corepressor activity`GO:0006336^biological_process^DNA replication-independent nucleosome assembly`GO:0000070^biological_process^mitotic sister chromatid segregation`GO:0031935^biological_p…	GO:0005737^cellular_component^cytoplasm`GO:0005771^cellular_component^multivesicular body`GO:0032585^cellular_component^multivesicular body membrane`GO:0005634^cellular_component^nucleus`GO:0005777^cellular_component^peroxisome`GO:0009506^cellular_component^plasmodesma`GO:0005524^molecular_function^ATP binding`GO:0016887^molecular_function^ATPase activity`GO:0007049^biological_process^cell cycle`…	GO:0009378^molecular_function^four-way junction helicase activity`GO:0006281^biological_process^DNA repair`GO:0006310^biological_process^DNA recombination`GO:0005524^molecular_function^ATP binding	.	.
TRINITY_DN6769_c0_g1	TRINITY_DN6769_c0_g1_i5	HIRA_ARATH^HIRA_ARATH^Q:3708-865,H:1-945^73.09%ID^E:0^RecName: Full=Protein HIRA;^Eukaryota; Viridiplantae; Streptophyta; Embryophyta; Tracheophyta; Spermatophyta; Magnoliopsida; eudicotyledons; Gunneridae; Pentapetalae; rosids; malvids; Brassicales; Brassicaceae; Camelineae; Arabidopsis	.	TRINITY_DN6769_c0_g1_i5.p1	649-3708[-]	HIRA_ARATH^HIRA_ARATH^Q:1-997,H:1-1000^69.88%ID^E:0^RecName: Full=Protein HIRA;^Eukaryota; Viridiplantae; Streptophyta; Embryophyta; Tracheophyta; Spermatophyta; Magnoliopsida; eudicotyledons; Gunneridae; Pentapetalae; rosids; malvids; Brassicales; Brassicaceae; Camelineae; Arabidopsis	PF00400.33^WD40^WD domain, G-beta repeat^13-41^E:0.0058`PF00400.33^WD40^WD domain, G-beta repeat^58-91^E:6.7e-05`PF00400.33^WD40^WD domain, G-beta repeat^116-153^E:1.4e-07`PF00400.33^WD40^WD domain, G-beta repeat^159-194^E:3.4e-05`PF07569.12^Hira^TUP1-like enhancer of split^683-882^E:1.1e-49	.	.	.	KEGG:ath:AT3G44530	GO:0000417^cellular_component^HIR complex`GO:0005730^cellular_component^nucleolus`GO:0005634^cellular_component^nucleus`GO:0030875^cellular_component^rDNA protrusion`GO:0003714^molecular_function^transcription corepressor activity`GO:0006336^biological_process^DNA replication-independent nucleosome assembly`GO:0000070^biological_process^mitotic sister chromatid segregation`GO:0031935^biological_p…	GO:0000417^cellular_component^HIR complex`GO:0005730^cellular_component^nucleolus`GO:0005634^cellular_component^nucleus`GO:0030875^cellular_component^rDNA protrusion`GO:0003714^molecular_function^transcription corepressor activity`GO:0006336^biological_process^DNA replication-independent nucleosome assembly`GO:0000070^biological_process^mitotic sister chromatid segregation`GO:0031935^biological_p…	GO:0005515^molecular_function^protein binding`GO:0006355^biological_process^regulation of transcription, DNA-templated	.	.
TRINITY_DN5719_c0_g1	TRINITY_DN5719_c0_g1_i6	VPS39_ARATH^VPS39_ARATH^Q:6930-3931,H:1-1000^68.71%ID^E:0^RecName: Full=Vacuolar sorting protein 39 {ECO:0000303|PubMed:12589039};^Eukaryota; Viridiplantae; Streptophyta; Embryophyta; Tracheophyta; Spermatophyta; Magnoliopsida; eudicotyledons; Gunneridae; Pentapetalae; rosids; malvids; Brassicales; Brassicaceae; Camelineae; Arabidopsis	.	TRINITY_DN5719_c0_g1_i6.p2	1314-3023[+]	PYRD2_BOVIN^PYRD2_BOVIN^Q:2-566,H:20-580^50.35%ID^E:0^RecName: Full=Pyridine nucleotide-disulfide oxidoreductase domain-containing protein 2 {ECO:0000250|UniProtKB:Q8N2H3};^Eukaryota; Metazoa; Chordata; Craniata; Vertebrata; Euteleostomi; Mammalia; Eutheria; Laurasiatheria; Artiodactyla; Ruminantia; Pecora; Bovidae; Bovinae; Bos	PF01946.18^Thi4^Thi4 family^21-63^E:2.8e-06`PF01266.25^DAO^FAD dependent oxidoreductase^26-327^E:3.3e-09`PF12831.8^FAD_oxidored^FAD dependent oxidoreductase^26-65^E:1.6e-06`PF00890.25^FAD_binding_2^FAD binding domain^26-63^E:0.00013`PF13450.7^NAD_binding_8^NAD(P)-binding Rossmann-like domain^29-73^E:1.4e-09`PF01593.25^Amino_oxidase^Flavin containing amine oxidoreductase^36-367^E:3.7e-10	.	.	.	KEGG:bta:519120	GO:0005737^cellular_component^cytoplasm`GO:0030897^cellular_component^HOPS complex`GO:0016020^cellular_component^membrane`GO:0009705^cellular_component^plant-type vacuole membrane`GO:0005886^cellular_component^plasma membrane`GO:0009506^cellular_component^plasmodesma`GO:0006914^biological_process^autophagy`GO:0034058^biological_process^endosomal vesicle fusion`GO:0006886^biological_process^intrac…	GO:0005759^cellular_component^mitochondrial matrix`GO:0016491^molecular_function^oxidoreductase activity`GO:0007005^biological_process^mitochondrion organization	GO:0016491^molecular_function^oxidoreductase activity`GO:0055114^biological_process^obsolete oxidation-reduction process	.	.
TRINITY_DN5719_c0_g1	TRINITY_DN5719_c0_g1_i6	VPS39_ARATH^VPS39_ARATH^Q:6930-3931,H:1-1000^68.71%ID^E:0^RecName: Full=Vacuolar sorting protein 39 {ECO:0000303|PubMed:12589039};^Eukaryota; Viridiplantae; Streptophyta; Embryophyta; Tracheophyta; Spermatophyta; Magnoliopsida; eudicotyledons; Gunneridae; Pentapetalae; rosids; malvids; Brassicales; Brassicaceae; Camelineae; Arabidopsis	.	TRINITY_DN5719_c0_g1_i6.p1	3928-6930[-]	VPS39_ARATH^VPS39_ARATH^Q:1-1000,H:1-1000^68.71%ID^E:0^RecName: Full=Vacuolar sorting protein 39 {ECO:0000303|PubMed:12589039};^Eukaryota; Viridiplantae; Streptophyta; Embryophyta; Tracheophyta; Spermatophyta; Magnoliopsida; eudicotyledons; Gunneridae; Pentapetalae; rosids; malvids; Brassicales; Brassicaceae; Camelineae; Arabidopsis	PF00780.23^CNH^CNH domain^82-286^E:1.4e-21`PF10366.10^Vps39_1^Vacuolar sorting protein 39 domain 1^503-613^E:2.1e-25`PF01535.21^PPR^PPR repeat^544-571^E:0.32`PF00637.21^Clathrin^Region in Clathrin and VPS^633-776^E:3.8e-08`PF10367.10^Vps39_2^Vacuolar sorting protein 39 domain 2^875-983^E:1.9e-32	.	.	.	KEGG:ath:AT4G36630	GO:0005737^cellular_component^cytoplasm`GO:0030897^cellular_component^HOPS complex`GO:0016020^cellular_component^membrane`GO:0009705^cellular_component^plant-type vacuole membrane`GO:0005886^cellular_component^plasma membrane`GO:0009506^cellular_component^plasmodesma`GO:0006914^biological_process^autophagy`GO:0034058^biological_process^endosomal vesicle fusion`GO:0006886^biological_process^intrac…	GO:0005737^cellular_component^cytoplasm`GO:0030897^cellular_component^HOPS complex`GO:0016020^cellular_component^membrane`GO:0009705^cellular_component^plant-type vacuole membrane`GO:0005886^cellular_component^plasma membrane`GO:0009506^cellular_component^plasmodesma`GO:0006914^biological_process^autophagy`GO:0034058^biological_process^endosomal vesicle fusion`GO:0006886^biological_process^intrac…	GO:0006886^biological_process^intracellular protein transport`GO:0016192^biological_process^vesicle-mediated transport	.	.
TRINITY_DN5719_c0_g1	TRINITY_DN5719_c0_g1_i6	VPS39_ARATH^VPS39_ARATH^Q:6930-3931,H:1-1000^68.71%ID^E:0^RecName: Full=Vacuolar sorting protein 39 {ECO:0000303|PubMed:12589039};^Eukaryota; Viridiplantae; Streptophyta; Embryophyta; Tracheophyta; Spermatophyta; Magnoliopsida; eudicotyledons; Gunneridae; Pentapetalae; rosids; malvids; Brassicales; Brassicaceae; Camelineae; Arabidopsis	.	TRINITY_DN5719_c0_g1_i6.p3	305-919[-]	NTPPB_DICDI^NTPPB_DICDI^Q:6-203,H:2-195^37.69%ID^E:1e-33^RecName: Full=7-methyl-GTP pyrophosphatase {ECO:0000250|UniProtKB:P0A729};^Eukaryota; Amoebozoa; Evosea; Eumycetozoa; Dictyostelia; Dictyosteliales; Dictyosteliaceae; Dictyostelium	PF02545.15^Maf^Maf-like protein^9-202^E:1.1e-49	.	.	.	KEGG:ddi:DDB_G0281937	GO:0005737^cellular_component^cytoplasm`GO:0030897^cellular_component^HOPS complex`GO:0016020^cellular_component^membrane`GO:0009705^cellular_component^plant-type vacuole membrane`GO:0005886^cellular_component^plasma membrane`GO:0009506^cellular_component^plasmodesma`GO:0006914^biological_process^autophagy`GO:0034058^biological_process^endosomal vesicle fusion`GO:0006886^biological_process^intrac…	GO:0005737^cellular_component^cytoplasm`GO:0047429^molecular_function^nucleoside-triphosphate diphosphatase activity`GO:0009117^biological_process^nucleotide metabolic process	GO:0047429^molecular_function^nucleoside-triphosphate diphosphatase activity	.	.
TRINITY_DN6441_c0_g1	TRINITY_DN6441_c0_g1_i3	Y5830_ARATH^Y5830_ARATH^Q:2208-427,H:40-644^64.64%ID^E:0^RecName: Full=Probable inactive receptor kinase At5g58300;^Eukaryota; Viridiplantae; Streptophyta; Embryophyta; Tracheophyta; Spermatophyta; Magnoliopsida; eudicotyledons; Gunneridae; Pentapetalae; rosids; malvids; Brassicales; Brassicaceae; Camelineae; Arabidopsis	.	TRINITY_DN6441_c0_g1_i3.p2	5138-6880[-]	.	.	.	.	.	KEGG:ath:AT5G58300	GO:0016021^cellular_component^integral component of membrane`GO:0005886^cellular_component^plasma membrane`GO:0005524^molecular_function^ATP binding`GO:0004672^molecular_function^protein kinase activity	.	.	.	.
TRINITY_DN6441_c0_g1	TRINITY_DN6441_c0_g1_i3	Y5830_ARATH^Y5830_ARATH^Q:2208-427,H:40-644^64.64%ID^E:0^RecName: Full=Probable inactive receptor kinase At5g58300;^Eukaryota; Viridiplantae; Streptophyta; Embryophyta; Tracheophyta; Spermatophyta; Magnoliopsida; eudicotyledons; Gunneridae; Pentapetalae; rosids; malvids; Brassicales; Brassicaceae; Camelineae; Arabidopsis	.	TRINITY_DN6441_c0_g1_i3.p1	409-2268[-]	Y5830_ARATH^Y5830_ARATH^Q:12-614,H:31-644^64.18%ID^E:0^RecName: Full=Probable inactive receptor kinase At5g58300;^Eukaryota; Viridiplantae; Streptophyta; Embryophyta; Tracheophyta; Spermatophyta; Magnoliopsida; eudicotyledons; Gunneridae; Pentapetalae; rosids; malvids; Brassicales; Brassicaceae; Camelineae; Arabidopsis	PF08263.13^LRRNT_2^Leucine rich repeat N-terminal domain^27-62^E:1.1e-09`PF13516.7^LRR_6^Leucine Rich repeat^92-106^E:41`PF00560.34^LRR_1^Leucine Rich Repeat^93-114^E:13`PF13516.7^LRR_6^Leucine Rich repeat^116-131^E:890`PF00560.34^LRR_1^Leucine Rich Repeat^117-137^E:2.9`PF13516.7^LRR_6^Leucine Rich repeat^139-148^E:660`PF00560.34^LRR_1^Leucine Rich Repeat^140-161^E:0.14`PF13516.7^LRR_6^Leucine Ri…	.	.	.	KEGG:ath:AT5G58300	GO:0016021^cellular_component^integral component of membrane`GO:0005886^cellular_component^plasma membrane`GO:0005524^molecular_function^ATP binding`GO:0004672^molecular_function^protein kinase activity	GO:0016021^cellular_component^integral component of membrane`GO:0005886^cellular_component^plasma membrane`GO:0005524^molecular_function^ATP binding`GO:0004672^molecular_function^protein kinase activity	GO:0005515^molecular_function^protein binding`GO:0004672^molecular_function^protein kinase activity`GO:0005524^molecular_function^ATP binding`GO:0006468^biological_process^protein phosphorylation	.	.
TRINITY_DN6441_c0_g1	TRINITY_DN6441_c0_g1_i3	Y5830_ARATH^Y5830_ARATH^Q:2208-427,H:40-644^64.64%ID^E:0^RecName: Full=Probable inactive receptor kinase At5g58300;^Eukaryota; Viridiplantae; Streptophyta; Embryophyta; Tracheophyta; Spermatophyta; Magnoliopsida; eudicotyledons; Gunneridae; Pentapetalae; rosids; malvids; Brassicales; Brassicaceae; Camelineae; Arabidopsis	.	TRINITY_DN6441_c0_g1_i3.p3	3704-4171[+]	.	.	.	.	.	KEGG:ath:AT5G58300	GO:0016021^cellular_component^integral component of membrane`GO:0005886^cellular_component^plasma membrane`GO:0005524^molecular_function^ATP binding`GO:0004672^molecular_function^protein kinase activity	.	.	.	.
TRINITY_DN6233_c0_g1	TRINITY_DN6233_c0_g1_i5	DEXHC_ARATH^DEXHC_ARATH^Q:6809-300,H:1-2165^81.84%ID^E:0^RecName: Full=DExH-box ATP-dependent RNA helicase DExH12 {ECO:0000305};^Eukaryota; Viridiplantae; Streptophyta; Embryophyta; Tracheophyta; Spermatophyta; Magnoliopsida; eudicotyledons; Gunneridae; Pentapetalae; rosids; malvids; Brassicales; Brassicaceae; Camelineae; Arabidopsis	.	TRINITY_DN6233_c0_g1_i5.p1	273-6809[-]	DEXHC_ARATH^DEXHC_ARATH^Q:1-2170,H:1-2165^81.89%ID^E:0^RecName: Full=DExH-box ATP-dependent RNA helicase DExH12 {ECO:0000305};^Eukaryota; Viridiplantae; Streptophyta; Embryophyta; Tracheophyta; Spermatophyta; Magnoliopsida; eudicotyledons; Gunneridae; Pentapetalae; rosids; malvids; Brassicales; Brassicaceae; Camelineae; Arabidopsis	PF18149.2^Helicase_PWI^N-terminal helicase PWI domain^271-380^E:1.5e-35`PF00270.30^DEAD^DEAD/DEAH box helicase^512-687^E:2.3e-27`PF04851.16^ResIII^Type III restriction enzyme, res subunit^523-685^E:6.4e-13`PF00271.32^Helicase_C^Helicase conserved C-terminal domain^743-887^E:4.8e-08`PF02889.17^Sec63^Sec63 Brl domain^1011-1313^E:7.4e-92`PF04851.16^ResIII^Type III restriction enzyme, res subunit^135…	.	.	.	KEGG:ath:AT1G20960	GO:0005829^cellular_component^cytosol`GO:0005730^cellular_component^nucleolus`GO:0005634^cellular_component^nucleus`GO:0005681^cellular_component^spliceosomal complex`GO:0005524^molecular_function^ATP binding`GO:0003723^molecular_function^RNA binding`GO:0003724^molecular_function^RNA helicase activity`GO:0006397^biological_process^mRNA processing`GO:0000398^biological_process^mRNA splicing, via s…	GO:0005829^cellular_component^cytosol`GO:0005730^cellular_component^nucleolus`GO:0005634^cellular_component^nucleus`GO:0005681^cellular_component^spliceosomal complex`GO:0005524^molecular_function^ATP binding`GO:0003723^molecular_function^RNA binding`GO:0003724^molecular_function^RNA helicase activity`GO:0006397^biological_process^mRNA processing`GO:0000398^biological_process^mRNA splicing, via s…	GO:0003676^molecular_function^nucleic acid binding`GO:0005524^molecular_function^ATP binding`GO:0003677^molecular_function^DNA binding`GO:0016787^molecular_function^hydrolase activity	.	.
TRINITY_DN6802_c0_g1	TRINITY_DN6802_c0_g1_i2	EAF1A_ARATH^EAF1A_ARATH^Q:6720-3418,H:1-1060^45.85%ID^E:0^RecName: Full=Chromatin modification-related protein EAF1 A;^Eukaryota; Viridiplantae; Streptophyta; Embryophyta; Tracheophyta; Spermatophyta; Magnoliopsida; eudicotyledons; Gunneridae; Pentapetalae; rosids; malvids; Brassicales; Brassicaceae; Camelineae; Arabidopsis`EAF1A_ARATH^EAF1A_ARATH^Q:3361-2045,H:1053-1517^51.72%ID^E:0^RecName: Ful…	.	TRINITY_DN6802_c0_g1_i2.p2	755-3316[-]	EAF1B_ARATH^EAF1B_ARATH^Q:1-849,H:1068-1900^44.66%ID^E:2e-171^RecName: Full=Chromatin modification-related protein EAF1 B;^Eukaryota; Viridiplantae; Streptophyta; Embryophyta; Tracheophyta; Spermatophyta; Magnoliopsida; eudicotyledons; Gunneridae; Pentapetalae; rosids; malvids; Brassicales; Brassicaceae; Camelineae; Arabidopsis	.	.	.	.	KEGG:ath:AT3G24870	GO:0035267^cellular_component^NuA4 histone acetyltransferase complex`GO:0005634^cellular_component^nucleus`GO:0003677^molecular_function^DNA binding`GO:0043981^biological_process^histone H4-K5 acetylation`GO:0009909^biological_process^regulation of flower development`GO:0048510^biological_process^regulation of timing of transition from vegetative to reproductive phase	GO:0048046^cellular_component^apoplast`GO:0035267^cellular_component^NuA4 histone acetyltransferase complex`GO:0005634^cellular_component^nucleus`GO:0003677^molecular_function^DNA binding`GO:0043981^biological_process^histone H4-K5 acetylation`GO:0009909^biological_process^regulation of flower development`GO:2000028^biological_process^regulation of photoperiodism, flowering`GO:0048510^biological_…	.	.	.
TRINITY_DN6802_c0_g1	TRINITY_DN6802_c0_g1_i2	EAF1A_ARATH^EAF1A_ARATH^Q:6720-3418,H:1-1060^45.85%ID^E:0^RecName: Full=Chromatin modification-related protein EAF1 A;^Eukaryota; Viridiplantae; Streptophyta; Embryophyta; Tracheophyta; Spermatophyta; Magnoliopsida; eudicotyledons; Gunneridae; Pentapetalae; rosids; malvids; Brassicales; Brassicaceae; Camelineae; Arabidopsis`EAF1A_ARATH^EAF1A_ARATH^Q:3361-2045,H:1053-1517^51.72%ID^E:0^RecName: Ful…	.	TRINITY_DN6802_c0_g1_i2.p1	3211-6720[-]	EAF1A_ARATH^EAF1A_ARATH^Q:1-1101,H:1-1060^45.94%ID^E:0^RecName: Full=Chromatin modification-related protein EAF1 A;^Eukaryota; Viridiplantae; Streptophyta; Embryophyta; Tracheophyta; Spermatophyta; Magnoliopsida; eudicotyledons; Gunneridae; Pentapetalae; rosids; malvids; Brassicales; Brassicaceae; Camelineae; Arabidopsis	PF07529.14^HSA^HSA^586-625^E:1.6e-08	.	.	.	KEGG:ath:AT3G24880	GO:0035267^cellular_component^NuA4 histone acetyltransferase complex`GO:0005634^cellular_component^nucleus`GO:0003677^molecular_function^DNA binding`GO:0043981^biological_process^histone H4-K5 acetylation`GO:0009909^biological_process^regulation of flower development`GO:0048510^biological_process^regulation of timing of transition from vegetative to reproductive phase	GO:0035267^cellular_component^NuA4 histone acetyltransferase complex`GO:0005634^cellular_component^nucleus`GO:0003677^molecular_function^DNA binding`GO:0043981^biological_process^histone H4-K5 acetylation`GO:0009909^biological_process^regulation of flower development`GO:0048510^biological_process^regulation of timing of transition from vegetative to reproductive phase	.	.	.
TRINITY_DN6963_c1_g1	TRINITY_DN6963_c1_g1_i6	WRK56_ARATH^WRK56_ARATH^Q:5910-5698,H:120-190^69.01%ID^E:3e-24^RecName: Full=Probable WRKY transcription factor 56;^Eukaryota; Viridiplantae; Streptophyta; Embryophyta; Tracheophyta; Spermatophyta; Magnoliopsida; eudicotyledons; Gunneridae; Pentapetalae; rosids; malvids; Brassicales; Brassicaceae; Camelineae; Arabidopsis`WRK56_ARATH^WRK56_ARATH^Q:6181-5987,H:89-147^52.31%ID^E:1e-09^RecName: Full=…	.	TRINITY_DN6963_c1_g1_i6.p3	6026-6466[-]	WRK24_ARATH^WRK24_ARATH^Q:76-143,H:62-118^50%ID^E:2e-13^RecName: Full=Probable WRKY transcription factor 24;^Eukaryota; Viridiplantae; Streptophyta; Embryophyta; Tracheophyta; Spermatophyta; Magnoliopsida; eudicotyledons; Gunneridae; Pentapetalae; rosids; malvids; Brassicales; Brassicaceae; Camelineae; Arabidopsis	PF03106.16^WRKY^WRKY DNA -binding domain^123-144^E:1.1e-06	.	.	.	KEGG:ath:AT5G41570	GO:0005634^cellular_component^nucleus`GO:0003700^molecular_function^DNA-binding transcription factor activity`GO:0043565^molecular_function^sequence-specific DNA binding	GO:0005634^cellular_component^nucleus`GO:0003700^molecular_function^DNA-binding transcription factor activity`GO:0043565^molecular_function^sequence-specific DNA binding	GO:0003700^molecular_function^DNA-binding transcription factor activity`GO:0043565^molecular_function^sequence-specific DNA binding`GO:0006355^biological_process^regulation of transcription, DNA-templated	.	.
TRINITY_DN6963_c1_g1	TRINITY_DN6963_c1_g1_i6	WRK56_ARATH^WRK56_ARATH^Q:5910-5698,H:120-190^69.01%ID^E:3e-24^RecName: Full=Probable WRKY transcription factor 56;^Eukaryota; Viridiplantae; Streptophyta; Embryophyta; Tracheophyta; Spermatophyta; Magnoliopsida; eudicotyledons; Gunneridae; Pentapetalae; rosids; malvids; Brassicales; Brassicaceae; Camelineae; Arabidopsis`WRK56_ARATH^WRK56_ARATH^Q:6181-5987,H:89-147^52.31%ID^E:1e-09^RecName: Full=…	.	TRINITY_DN6963_c1_g1_i6.p2	4214-5629[+]	.	.	.	.	.	KEGG:ath:AT1G64000	GO:0005634^cellular_component^nucleus`GO:0003700^molecular_function^DNA-binding transcription factor activity`GO:0043565^molecular_function^sequence-specific DNA binding	.	.	.	.
TRINITY_DN6963_c1_g1	TRINITY_DN6963_c1_g1_i6	WRK56_ARATH^WRK56_ARATH^Q:5910-5698,H:120-190^69.01%ID^E:3e-24^RecName: Full=Probable WRKY transcription factor 56;^Eukaryota; Viridiplantae; Streptophyta; Embryophyta; Tracheophyta; Spermatophyta; Magnoliopsida; eudicotyledons; Gunneridae; Pentapetalae; rosids; malvids; Brassicales; Brassicaceae; Camelineae; Arabidopsis`WRK56_ARATH^WRK56_ARATH^Q:6181-5987,H:89-147^52.31%ID^E:1e-09^RecName: Full=…	.	TRINITY_DN6963_c1_g1_i6.p1	238-3333[+]	PRP46_YEAST^PRP46_YEAST^Q:568-708,H:137-255^31.91%ID^E:3e-07^RecName: Full=Pre-mRNA-splicing factor PRP46;^Eukaryota; Fungi; Dikarya; Ascomycota; Saccharomycotina; Saccharomycetes; Saccharomycetales; Saccharomycetaceae; Saccharomyces	PF00400.33^WD40^WD domain, G-beta repeat^566-607^E:0.0013	.	.	.	KEGG:sce:YPL151C	GO:0005634^cellular_component^nucleus`GO:0003700^molecular_function^DNA-binding transcription factor activity`GO:0043565^molecular_function^sequence-specific DNA binding	GO:0071013^cellular_component^catalytic step 2 spliceosome`GO:0080008^cellular_component^Cul4-RING E3 ubiquitin ligase complex`GO:0005737^cellular_component^cytoplasm`GO:0000974^cellular_component^Prp19 complex`GO:0005681^cellular_component^spliceosomal complex`GO:0000398^biological_process^mRNA splicing, via spliceosome	GO:0005515^molecular_function^protein binding	.	.
TRINITY_DN6997_c0_g1	TRINITY_DN6997_c0_g1_i5	AB9C_ARATH^AB9C_ARATH^Q:6647-2607,H:20-1363^63.67%ID^E:0^RecName: Full=ABC transporter C family member 9;^Eukaryota; Viridiplantae; Streptophyta; Embryophyta; Tracheophyta; Spermatophyta; Magnoliopsida; eudicotyledons; Gunneridae; Pentapetalae; rosids; malvids; Brassicales; Brassicaceae; Camelineae; Arabidopsis`AB9C_ARATH^AB9C_ARATH^Q:2368-2024,H:1384-1498^80.87%ID^E:1e-53^RecName: Full=ABC trans…	.	TRINITY_DN6997_c0_g1_i5.p1	2577-6716[-]	AB9C_ARATH^AB9C_ARATH^Q:24-1370,H:20-1363^63.67%ID^E:0^RecName: Full=ABC transporter C family member 9;^Eukaryota; Viridiplantae; Streptophyta; Embryophyta; Tracheophyta; Spermatophyta; Magnoliopsida; eudicotyledons; Gunneridae; Pentapetalae; rosids; malvids; Brassicales; Brassicaceae; Camelineae; Arabidopsis`AB9C_ARATH^AB9C_ARATH^Q:653-852,H:1272-1483^25.23%ID^E:3e-12^RecName: Full=ABC transport…	PF00664.24^ABC_membrane^ABC transporter transmembrane region^323-588^E:2e-31`PF00005.28^ABC_tran^ABC transporter^653-787^E:3e-19`PF00664.24^ABC_membrane^ABC transporter transmembrane region^947-1189^E:4.3e-35`PF00005.28^ABC_tran^ABC transporter^1279-1370^E:1.3e-16	.	.	.	KEGG:ath:AT3G60160	GO:0016021^cellular_component^integral component of membrane`GO:0016020^cellular_component^membrane`GO:0000325^cellular_component^plant-type vacuole`GO:0009506^cellular_component^plasmodesma`GO:0005774^cellular_component^vacuolar membrane`GO:0005524^molecular_function^ATP binding`GO:0016887^molecular_function^ATPase activity`GO:0042626^molecular_function^ATPase-coupled transmembrane transporter a…	GO:0016021^cellular_component^integral component of membrane`GO:0016020^cellular_component^membrane`GO:0000325^cellular_component^plant-type vacuole`GO:0009506^cellular_component^plasmodesma`GO:0005774^cellular_component^vacuolar membrane`GO:0005524^molecular_function^ATP binding`GO:0016887^molecular_function^ATPase activity`GO:0042626^molecular_function^ATPase-coupled transmembrane transporter a…	GO:0005524^molecular_function^ATP binding`GO:0042626^molecular_function^ATPase-coupled transmembrane transporter activity`GO:0055085^biological_process^transmembrane transport`GO:0016021^cellular_component^integral component of membrane`GO:0016887^molecular_function^ATPase activity	.	.
TRINITY_DN6997_c0_g1	TRINITY_DN6997_c0_g1_i5	AB9C_ARATH^AB9C_ARATH^Q:6647-2607,H:20-1363^63.67%ID^E:0^RecName: Full=ABC transporter C family member 9;^Eukaryota; Viridiplantae; Streptophyta; Embryophyta; Tracheophyta; Spermatophyta; Magnoliopsida; eudicotyledons; Gunneridae; Pentapetalae; rosids; malvids; Brassicales; Brassicaceae; Camelineae; Arabidopsis`AB9C_ARATH^AB9C_ARATH^Q:2368-2024,H:1384-1498^80.87%ID^E:1e-53^RecName: Full=ABC trans…	.	TRINITY_DN6997_c0_g1_i5.p2	154-1425[+]	MSI1_SOLLC^MSI1_SOLLC^Q:1-416,H:1-416^94.95%ID^E:0^RecName: Full=WD-40 repeat-containing protein MSI1;^Eukaryota; Viridiplantae; Streptophyta; Embryophyta; Tracheophyta; Spermatophyta; Magnoliopsida; eudicotyledons; Gunneridae; Pentapetalae; asterids; lamiids; Solanales; Solanaceae; Solanoideae; Solaneae; Solanum; Solanum subgen. Lycopersicon	PF12265.9^CAF1C_H4-bd^Histone-binding protein RBBP4 or subunit C of CAF1 complex^19-88^E:1.6e-28`PF00400.33^WD40^WD domain, G-beta repeat^220-256^E:0.19`PF00400.33^WD40^WD domain, G-beta repeat^264-302^E:1.4e-07`PF00400.33^WD40^WD domain, G-beta repeat^367-402^E:0.0015	.	.	.	KEGG:sly:543534	GO:0016021^cellular_component^integral component of membrane`GO:0016020^cellular_component^membrane`GO:0000325^cellular_component^plant-type vacuole`GO:0009506^cellular_component^plasmodesma`GO:0005774^cellular_component^vacuolar membrane`GO:0005524^molecular_function^ATP binding`GO:0016887^molecular_function^ATPase activity`GO:0042626^molecular_function^ATPase-coupled transmembrane transporter a…	GO:0005634^cellular_component^nucleus	GO:0005515^molecular_function^protein binding	.	.
TRINITY_DN6997_c0_g1	TRINITY_DN6997_c0_g1_i5	AB9C_ARATH^AB9C_ARATH^Q:6647-2607,H:20-1363^63.67%ID^E:0^RecName: Full=ABC transporter C family member 9;^Eukaryota; Viridiplantae; Streptophyta; Embryophyta; Tracheophyta; Spermatophyta; Magnoliopsida; eudicotyledons; Gunneridae; Pentapetalae; rosids; malvids; Brassicales; Brassicaceae; Camelineae; Arabidopsis`AB9C_ARATH^AB9C_ARATH^Q:2368-2024,H:1384-1498^80.87%ID^E:1e-53^RecName: Full=ABC trans…	.	TRINITY_DN6997_c0_g1_i5.p3	1997-2407[-]	AB15C_ARATH^AB15C_ARATH^Q:14-128,H:931-1045^80.87%ID^E:9e-58^RecName: Full=Putative ABC transporter C family member 15;^Eukaryota; Viridiplantae; Streptophyta; Embryophyta; Tracheophyta; Spermatophyta; Magnoliopsida; eudicotyledons; Gunneridae; Pentapetalae; rosids; malvids; Brassicales; Brassicaceae; Camelineae; Arabidopsis`AB15C_ARATH^AB15C_ARATH^Q:17-110,H:334-428^25.26%ID^E:5e-06^RecName: Ful…	PF00005.28^ABC_tran^ABC transporter^15-50^E:1.7e-06	.	.	.	KEGG:ath:AT3G60970	GO:0016021^cellular_component^integral component of membrane`GO:0016020^cellular_component^membrane`GO:0000325^cellular_component^plant-type vacuole`GO:0009506^cellular_component^plasmodesma`GO:0005774^cellular_component^vacuolar membrane`GO:0005524^molecular_function^ATP binding`GO:0016887^molecular_function^ATPase activity`GO:0042626^molecular_function^ATPase-coupled transmembrane transporter a…	GO:0016021^cellular_component^integral component of membrane`GO:0016020^cellular_component^membrane`GO:0000325^cellular_component^plant-type vacuole`GO:0005774^cellular_component^vacuolar membrane`GO:0005524^molecular_function^ATP binding`GO:0016887^molecular_function^ATPase activity`GO:0042626^molecular_function^ATPase-coupled transmembrane transporter activity`GO:0008559^molecular_function^ABC-…	GO:0005524^molecular_function^ATP binding`GO:0016887^molecular_function^ATPase activity	.	.
TRINITY_DN6539_c1_g1	TRINITY_DN6539_c1_g1_i5	FAB1C_ARATH^FAB1C_ARATH^Q:2001-6035,H:250-1564^55.76%ID^E:0^RecName: Full=Putative 1-phosphatidylinositol-3-phosphate 5-kinase FAB1C;^Eukaryota; Viridiplantae; Streptophyta; Embryophyta; Tracheophyta; Spermatophyta; Magnoliopsida; eudicotyledons; Gunneridae; Pentapetalae; rosids; malvids; Brassicales; Brassicaceae; Camelineae; Arabidopsis`FAB1C_ARATH^FAB1C_ARATH^Q:6367-6612,H:1565-1646^89.02%ID^E…	.	TRINITY_DN6539_c1_g1_i5.p1	1098-6137[+]	FAB1C_ARATH^FAB1C_ARATH^Q:1-1646,H:1-1564^50.82%ID^E:0^RecName: Full=Putative 1-phosphatidylinositol-3-phosphate 5-kinase FAB1C;^Eukaryota; Viridiplantae; Streptophyta; Embryophyta; Tracheophyta; Spermatophyta; Magnoliopsida; eudicotyledons; Gunneridae; Pentapetalae; rosids; malvids; Brassicales; Brassicaceae; Camelineae; Arabidopsis	PF00118.25^Cpn60_TCP1^TCP-1/cpn60 chaperonin family^396-641^E:8.9e-32`PF01504.19^PIP5K^Phosphatidylinositol-4-phosphate 5-Kinase^1497-1646^E:1.9e-24	.	.	.	KEGG:ath:AT1G71010	GO:0010008^cellular_component^endosome membrane`GO:0000285^molecular_function^1-phosphatidylinositol-3-phosphate 5-kinase activity`GO:0005524^molecular_function^ATP binding`GO:0046854^biological_process^phosphatidylinositol phosphorylation`GO:0090332^biological_process^stomatal closure	GO:0010008^cellular_component^endosome membrane`GO:0000285^molecular_function^1-phosphatidylinositol-3-phosphate 5-kinase activity`GO:0005524^molecular_function^ATP binding`GO:0046854^biological_process^phosphatidylinositol phosphorylation`GO:0090332^biological_process^stomatal closure	GO:0005524^molecular_function^ATP binding`GO:0016307^molecular_function^phosphatidylinositol phosphate kinase activity`GO:0046488^biological_process^phosphatidylinositol metabolic process	.	.
TRINITY_DN6539_c1_g1	TRINITY_DN6539_c1_g1_i5	FAB1C_ARATH^FAB1C_ARATH^Q:2001-6035,H:250-1564^55.76%ID^E:0^RecName: Full=Putative 1-phosphatidylinositol-3-phosphate 5-kinase FAB1C;^Eukaryota; Viridiplantae; Streptophyta; Embryophyta; Tracheophyta; Spermatophyta; Magnoliopsida; eudicotyledons; Gunneridae; Pentapetalae; rosids; malvids; Brassicales; Brassicaceae; Camelineae; Arabidopsis`FAB1C_ARATH^FAB1C_ARATH^Q:6367-6612,H:1565-1646^89.02%ID^E…	.	TRINITY_DN6539_c1_g1_i5.p2	6483-6797[+]	.	.	.	.	.	KEGG:ath:AT1G71010	GO:0010008^cellular_component^endosome membrane`GO:0000285^molecular_function^1-phosphatidylinositol-3-phosphate 5-kinase activity`GO:0005524^molecular_function^ATP binding`GO:0046854^biological_process^phosphatidylinositol phosphorylation`GO:0090332^biological_process^stomatal closure	.	.	.	.
TRINITY_DN6989_c2_g2	TRINITY_DN6989_c2_g2_i6	OTC_PEA^OTC_PEA^Q:6849-5872,H:49-374^82.82%ID^E:0^RecName: Full=Ornithine carbamoyltransferase, chloroplastic;^Eukaryota; Viridiplantae; Streptophyta; Embryophyta; Tracheophyta; Spermatophyta; Magnoliopsida; eudicotyledons; Gunneridae; Pentapetalae; rosids; fabids; Fabales; Fabaceae; Papilionoideae; 50 kb inversion clade; NPAAA clade; Hologalegina; IRL clade; Fabeae; Pisum	.	TRINITY_DN6989_c2_g2_i6.p1	382-5478[+]	AUL1_ARATH^AUL1_ARATH^Q:1385-1698,H:1154-1450^52.94%ID^E:5e-83^RecName: Full=Auxilin-like protein 1;^Eukaryota; Viridiplantae; Streptophyta; Embryophyta; Tracheophyta; Spermatophyta; Magnoliopsida; eudicotyledons; Gunneridae; Pentapetalae; rosids; malvids; Brassicales; Brassicaceae; Camelineae; Arabidopsis`AUL1_ARATH^AUL1_ARATH^Q:1-351,H:1-342^30.63%ID^E:3e-23^RecName: Full=Auxilin-like protein 1…	.	.	.	.	KEGG:ath:AT1G75310	GO:0009507^cellular_component^chloroplast`GO:0016597^molecular_function^amino acid binding`GO:0004585^molecular_function^ornithine carbamoyltransferase activity`GO:0006526^biological_process^arginine biosynthetic process	GO:0005737^cellular_component^cytoplasm`GO:0043231^cellular_component^intracellular membrane-bounded organelle`GO:0031982^cellular_component^vesicle`GO:0030276^molecular_function^clathrin binding`GO:0072318^biological_process^clathrin coat disassembly`GO:0072583^biological_process^clathrin-dependent endocytosis`GO:0006898^biological_process^receptor-mediated endocytosis	.	.	.
TRINITY_DN6989_c2_g2	TRINITY_DN6989_c2_g2_i6	OTC_PEA^OTC_PEA^Q:6849-5872,H:49-374^82.82%ID^E:0^RecName: Full=Ornithine carbamoyltransferase, chloroplastic;^Eukaryota; Viridiplantae; Streptophyta; Embryophyta; Tracheophyta; Spermatophyta; Magnoliopsida; eudicotyledons; Gunneridae; Pentapetalae; rosids; fabids; Fabales; Fabaceae; Papilionoideae; 50 kb inversion clade; NPAAA clade; Hologalegina; IRL clade; Fabeae; Pisum	.	TRINITY_DN6989_c2_g2_i6.p2	5866-7011[-]	OTC_PEA^OTC_PEA^Q:55-380,H:49-374^82.82%ID^E:0^RecName: Full=Ornithine carbamoyltransferase, chloroplastic;^Eukaryota; Viridiplantae; Streptophyta; Embryophyta; Tracheophyta; Spermatophyta; Magnoliopsida; eudicotyledons; Gunneridae; Pentapetalae; rosids; fabids; Fabales; Fabaceae; Papilionoideae; 50 kb inversion clade; NPAAA clade; Hologalegina; IRL clade; Fabeae; Pisum	PF02729.22^OTCace_N^Aspartate/ornithine carbamoyltransferase, carbamoyl-P binding domain^79-220^E:1.9e-43`PF00185.25^OTCace^Aspartate/ornithine carbamoyltransferase, Asp/Orn binding domain^226-377^E:2.1e-55	.	.	.	.	GO:0009507^cellular_component^chloroplast`GO:0016597^molecular_function^amino acid binding`GO:0004585^molecular_function^ornithine carbamoyltransferase activity`GO:0006526^biological_process^arginine biosynthetic process	GO:0009507^cellular_component^chloroplast`GO:0016597^molecular_function^amino acid binding`GO:0004585^molecular_function^ornithine carbamoyltransferase activity`GO:0006526^biological_process^arginine biosynthetic process	GO:0016743^molecular_function^carboxyl- or carbamoyltransferase activity`GO:0006520^biological_process^cellular amino acid metabolic process`GO:0016597^molecular_function^amino acid binding	.	.
TRINITY_DN3698_c0_g1	TRINITY_DN3698_c0_g1_i1	TI236_ARATH^TI236_ARATH^Q:393-6809,H:1-2165^65.61%ID^E:0^RecName: Full=Protein TIC236, chloroplastic {ECO:0000305};^Eukaryota; Viridiplantae; Streptophyta; Embryophyta; Tracheophyta; Spermatophyta; Magnoliopsida; eudicotyledons; Gunneridae; Pentapetalae; rosids; malvids; Brassicales; Brassicaceae; Camelineae; Arabidopsis	.	TRINITY_DN3698_c0_g1_i1.p1	393-6815[+]	TI236_ARATH^TI236_ARATH^Q:1-2139,H:1-2165^65.74%ID^E:0^RecName: Full=Protein TIC236, chloroplastic {ECO:0000305};^Eukaryota; Viridiplantae; Streptophyta; Embryophyta; Tracheophyta; Spermatophyta; Magnoliopsida; eudicotyledons; Gunneridae; Pentapetalae; rosids; malvids; Brassicales; Brassicaceae; Camelineae; Arabidopsis	PF04357.14^TamB^TamB, inner membrane protein subunit of TAM complex^1727-2124^E:3.5e-17	.	.	.	KEGG:ath:AT2G25660	GO:0009501^cellular_component^amyloplast`GO:0009706^cellular_component^chloroplast inner membrane`GO:0031972^cellular_component^chloroplast intermembrane space`GO:0005887^cellular_component^integral component of plasma membrane`GO:0009660^biological_process^amyloplast organization`GO:0009306^biological_process^protein secretion	GO:0009501^cellular_component^amyloplast`GO:0009706^cellular_component^chloroplast inner membrane`GO:0031972^cellular_component^chloroplast intermembrane space`GO:0005887^cellular_component^integral component of plasma membrane`GO:0009660^biological_process^amyloplast organization`GO:0009306^biological_process^protein secretion	.	.	.
TRINITY_DN7096_c0_g1	TRINITY_DN7096_c0_g1_i4	PIE1_ARATH^PIE1_ARATH^Q:1375-4752,H:360-1486^72.7%ID^E:0^RecName: Full=Protein PHOTOPERIOD-INDEPENDENT EARLY FLOWERING 1;^Eukaryota; Viridiplantae; Streptophyta; Embryophyta; Tracheophyta; Spermatophyta; Magnoliopsida; eudicotyledons; Gunneridae; Pentapetalae; rosids; malvids; Brassicales; Brassicaceae; Camelineae; Arabidopsis`PIE1_ARATH^PIE1_ARATH^Q:5098-6492,H:1605-2054^44.51%ID^E:1e-94^RecName…	.	TRINITY_DN7096_c0_g1_i4.p1	325-6498[+]	PIE1_ARATH^PIE1_ARATH^Q:1-2056,H:14-2054^61.47%ID^E:0^RecName: Full=Protein PHOTOPERIOD-INDEPENDENT EARLY FLOWERING 1;^Eukaryota; Viridiplantae; Streptophyta; Embryophyta; Tracheophyta; Spermatophyta; Magnoliopsida; eudicotyledons; Gunneridae; Pentapetalae; rosids; malvids; Brassicales; Brassicaceae; Camelineae; Arabidopsis	PF07529.14^HSA^HSA^27-93^E:1e-15`PF04851.16^ResIII^Type III restriction enzyme, res subunit^526-687^E:6.9e-09`PF00176.24^SNF2_N^SNF2 family N-terminal domain^542-816^E:3.9e-69`PF00270.30^DEAD^DEAD/DEAH box helicase^550-676^E:1.1e-05`PF00271.32^Helicase_C^Helicase conserved C-terminal domain^1070-1182^E:9.1e-21	.	.	.	KEGG:ath:AT3G12810	GO:0005618^cellular_component^cell wall`GO:0016514^cellular_component^SWI/SNF complex`GO:0000812^cellular_component^Swr1 complex`GO:0005524^molecular_function^ATP binding`GO:0016887^molecular_function^ATPase activity`GO:0003677^molecular_function^DNA binding`GO:0003678^molecular_function^DNA helicase activity`GO:0042393^molecular_function^histone binding`GO:0043044^biological_process^ATP-dependen…	GO:0005618^cellular_component^cell wall`GO:0016514^cellular_component^SWI/SNF complex`GO:0000812^cellular_component^Swr1 complex`GO:0005524^molecular_function^ATP binding`GO:0016887^molecular_function^ATPase activity`GO:0003677^molecular_function^DNA binding`GO:0003678^molecular_function^DNA helicase activity`GO:0042393^molecular_function^histone binding`GO:0043044^biological_process^ATP-dependen…	GO:0003677^molecular_function^DNA binding`GO:0005524^molecular_function^ATP binding`GO:0016787^molecular_function^hydrolase activity`GO:0003676^molecular_function^nucleic acid binding	.	.
TRINITY_DN7424_c4_g1	TRINITY_DN7424_c4_g1_i13	KN5D_ARATH^KN5D_ARATH^Q:3-1355,H:526-976^63.64%ID^E:3e-180^RecName: Full=Kinesin-like protein KIN-5D {ECO:0000305};^Eukaryota; Viridiplantae; Streptophyta; Embryophyta; Tracheophyta; Spermatophyta; Magnoliopsida; eudicotyledons; Gunneridae; Pentapetalae; rosids; malvids; Brassicales; Brassicaceae; Camelineae; Arabidopsis`KN5D_ARATH^KN5D_ARATH^Q:1444-1665,H:976-1058^57.65%ID^E:3e-180^RecName: Full…	.	TRINITY_DN7424_c4_g1_i13.p3	6583-7023[-]	.	.	.	.	.	.	GO:0005737^cellular_component^cytoplasm`GO:0005874^cellular_component^microtubule`GO:0005886^cellular_component^plasma membrane`GO:0005819^cellular_component^spindle`GO:0005524^molecular_function^ATP binding`GO:0008574^molecular_function^ATP-dependent microtubule motor activity, plus-end-directed`GO:0008017^molecular_function^microtubule binding`GO:0007018^biological_process^microtubule-based mov…	.	.	.	.
TRINITY_DN7424_c4_g1	TRINITY_DN7424_c4_g1_i13	KN5D_ARATH^KN5D_ARATH^Q:3-1355,H:526-976^63.64%ID^E:3e-180^RecName: Full=Kinesin-like protein KIN-5D {ECO:0000305};^Eukaryota; Viridiplantae; Streptophyta; Embryophyta; Tracheophyta; Spermatophyta; Magnoliopsida; eudicotyledons; Gunneridae; Pentapetalae; rosids; malvids; Brassicales; Brassicaceae; Camelineae; Arabidopsis`KN5D_ARATH^KN5D_ARATH^Q:1444-1665,H:976-1058^57.65%ID^E:3e-180^RecName: Full…	.	TRINITY_DN7424_c4_g1_i13.p2	3-1382[+]	KN5D_ARATH^KN5D_ARATH^Q:1-451,H:526-976^63.64%ID^E:0^RecName: Full=Kinesin-like protein KIN-5D {ECO:0000305};^Eukaryota; Viridiplantae; Streptophyta; Embryophyta; Tracheophyta; Spermatophyta; Magnoliopsida; eudicotyledons; Gunneridae; Pentapetalae; rosids; malvids; Brassicales; Brassicaceae; Camelineae; Arabidopsis	.	.	.	.	.	GO:0005737^cellular_component^cytoplasm`GO:0005874^cellular_component^microtubule`GO:0005886^cellular_component^plasma membrane`GO:0005819^cellular_component^spindle`GO:0005524^molecular_function^ATP binding`GO:0008574^molecular_function^ATP-dependent microtubule motor activity, plus-end-directed`GO:0008017^molecular_function^microtubule binding`GO:0007018^biological_process^microtubule-based mov…	GO:0005737^cellular_component^cytoplasm`GO:0005874^cellular_component^microtubule`GO:0005886^cellular_component^plasma membrane`GO:0005819^cellular_component^spindle`GO:0005524^molecular_function^ATP binding`GO:0008574^molecular_function^ATP-dependent microtubule motor activity, plus-end-directed`GO:0008017^molecular_function^microtubule binding`GO:0007018^biological_process^microtubule-based mov…	.	.	.
TRINITY_DN7424_c4_g1	TRINITY_DN7424_c4_g1_i13	KN5D_ARATH^KN5D_ARATH^Q:3-1355,H:526-976^63.64%ID^E:3e-180^RecName: Full=Kinesin-like protein KIN-5D {ECO:0000305};^Eukaryota; Viridiplantae; Streptophyta; Embryophyta; Tracheophyta; Spermatophyta; Magnoliopsida; eudicotyledons; Gunneridae; Pentapetalae; rosids; malvids; Brassicales; Brassicaceae; Camelineae; Arabidopsis`KN5D_ARATH^KN5D_ARATH^Q:1444-1665,H:976-1058^57.65%ID^E:3e-180^RecName: Full…	.	TRINITY_DN7424_c4_g1_i13.p1	2054-6496[-]	NFRKB_MOUSE^NFRKB_MOUSE^Q:1195-1344,H:509-659^57.24%ID^E:6e-45^RecName: Full=Nuclear factor related to kappa-B-binding protein;^Eukaryota; Metazoa; Chordata; Craniata; Vertebrata; Euteleostomi; Mammalia; Eutheria; Euarchontoglires; Glires; Rodentia; Myomorpha; Muroidea; Muridae; Murinae; Mus; Mus`NFRKB_MOUSE^NFRKB_MOUSE^Q:60-181,H:10-149^32.87%ID^E:2e-08^RecName: Full=Nuclear factor related to ka…	.	.	.	.	KEGG:mmu:235134	GO:0005737^cellular_component^cytoplasm`GO:0005874^cellular_component^microtubule`GO:0005886^cellular_component^plasma membrane`GO:0005819^cellular_component^spindle`GO:0005524^molecular_function^ATP binding`GO:0008574^molecular_function^ATP-dependent microtubule motor activity, plus-end-directed`GO:0008017^molecular_function^microtubule binding`GO:0007018^biological_process^microtubule-based mov…	GO:0031011^cellular_component^Ino80 complex`GO:0005654^cellular_component^nucleoplasm`GO:0005634^cellular_component^nucleus`GO:0003677^molecular_function^DNA binding`GO:0002020^molecular_function^protease binding`GO:0006310^biological_process^DNA recombination`GO:0006281^biological_process^DNA repair	.	.	.
TRINITY_DN4712_c2_g1	TRINITY_DN4712_c2_g1_i2	DEXHE_ARATH^DEXHE_ARATH^Q:6644-411,H:72-2153^78.01%ID^E:0^RecName: Full=DExH-box ATP-dependent RNA helicase DExH14 {ECO:0000305};^Eukaryota; Viridiplantae; Streptophyta; Embryophyta; Tracheophyta; Spermatophyta; Magnoliopsida; eudicotyledons; Gunneridae; Pentapetalae; rosids; malvids; Brassicales; Brassicaceae; Camelineae; Arabidopsis	.	TRINITY_DN4712_c2_g1_i2.p1	378-6644[-]	DEXHE_ARATH^DEXHE_ARATH^Q:1-2078,H:72-2153^78.01%ID^E:0^RecName: Full=DExH-box ATP-dependent RNA helicase DExH14 {ECO:0000305};^Eukaryota; Viridiplantae; Streptophyta; Embryophyta; Tracheophyta; Spermatophyta; Magnoliopsida; eudicotyledons; Gunneridae; Pentapetalae; rosids; malvids; Brassicales; Brassicaceae; Camelineae; Arabidopsis	PF00270.30^DEAD^DEAD/DEAH box helicase^437-610^E:5e-27`PF04851.16^ResIII^Type III restriction enzyme, res subunit^440-609^E:9.9e-13`PF00271.32^Helicase_C^Helicase conserved C-terminal domain^667-812^E:1.2e-06`PF02889.17^Sec63^Sec63 Brl domain^935-1242^E:6.7e-82`PF00270.30^DEAD^DEAD/DEAH box helicase^1285-1449^E:1.7e-19`PF04851.16^ResIII^Type III restriction enzyme, res subunit^1296-1432^E:1e-09`P…	.	.	.	KEGG:ath:AT5G61140	GO:0005634^cellular_component^nucleus`GO:0005681^cellular_component^spliceosomal complex`GO:0043138^molecular_function^3'-5' DNA helicase activity`GO:0005524^molecular_function^ATP binding`GO:0003729^molecular_function^mRNA binding`GO:0003723^molecular_function^RNA binding`GO:0003724^molecular_function^RNA helicase activity`GO:0006397^biological_process^mRNA processing`GO:0008380^biological_proce…	GO:0005634^cellular_component^nucleus`GO:0005681^cellular_component^spliceosomal complex`GO:0043138^molecular_function^3'-5' DNA helicase activity`GO:0005524^molecular_function^ATP binding`GO:0003729^molecular_function^mRNA binding`GO:0003723^molecular_function^RNA binding`GO:0003724^molecular_function^RNA helicase activity`GO:0006397^biological_process^mRNA processing`GO:0008380^biological_proce…	GO:0003676^molecular_function^nucleic acid binding`GO:0005524^molecular_function^ATP binding`GO:0003677^molecular_function^DNA binding`GO:0016787^molecular_function^hydrolase activity	.	.
TRINITY_DN5404_c0_g1	TRINITY_DN5404_c0_g1_i1	ATM_ARATH^ATM_ARATH^Q:6950-549,H:1700-3856^61.41%ID^E:0^RecName: Full=Serine/threonine-protein kinase ATM {ECO:0000303|PubMed:10734187};^Eukaryota; Viridiplantae; Streptophyta; Embryophyta; Tracheophyta; Spermatophyta; Magnoliopsida; eudicotyledons; Gunneridae; Pentapetalae; rosids; malvids; Brassicales; Brassicaceae; Camelineae; Arabidopsis	.	TRINITY_DN5404_c0_g1_i1.p1	546-6320[-]	ATM_ARATH^ATM_ARATH^Q:1-1924,H:1913-3856^63.15%ID^E:0^RecName: Full=Serine/threonine-protein kinase ATM {ECO:0000303|PubMed:10734187};^Eukaryota; Viridiplantae; Streptophyta; Embryophyta; Tracheophyta; Spermatophyta; Magnoliopsida; eudicotyledons; Gunneridae; Pentapetalae; rosids; malvids; Brassicales; Brassicaceae; Camelineae; Arabidopsis	PF00454.28^PI3_PI4_kinase^Phosphatidylinositol 3- and 4-kinase^1600-1840^E:1.1e-48`PF02260.21^FATC^FATC domain^1895-1924^E:6.1e-12	.	.	.	.	GO:0005634^cellular_component^nucleus`GO:0005524^molecular_function^ATP binding`GO:0003677^molecular_function^DNA binding`GO:0004674^molecular_function^protein serine/threonine kinase activity`GO:0006974^biological_process^cellular response to DNA damage stimulus`GO:0051321^biological_process^meiotic cell cycle`GO:2001020^biological_process^regulation of response to DNA damage stimulus`GO:0008380…	GO:0005634^cellular_component^nucleus`GO:0005524^molecular_function^ATP binding`GO:0003677^molecular_function^DNA binding`GO:0004674^molecular_function^protein serine/threonine kinase activity`GO:0006974^biological_process^cellular response to DNA damage stimulus`GO:0051321^biological_process^meiotic cell cycle`GO:2001020^biological_process^regulation of response to DNA damage stimulus`GO:0008380…	GO:0005515^molecular_function^protein binding	.	.
TRINITY_DN3496_c0_g1	TRINITY_DN3496_c0_g1_i2	FRYL_HUMAN^FRYL_HUMAN^Q:210-2177,H:10-716^23.42%ID^E:2e-27^RecName: Full=Protein furry homolog-like;^Eukaryota; Metazoa; Chordata; Craniata; Vertebrata; Euteleostomi; Mammalia; Eutheria; Euarchontoglires; Primates; Haplorrhini; Catarrhini; Hominidae; Homo`FRYL_HUMAN^FRYL_HUMAN^Q:3697-4440,H:1173-1446^26.53%ID^E:2e-14^RecName: Full=Protein furry homolog-like;^Eukaryota; Metazoa; Chordata; Craniata…	.	TRINITY_DN3496_c0_g1_i2.p2	201-2354[+]	FRYL_HUMAN^FRYL_HUMAN^Q:4-659,H:10-716^23.42%ID^E:1e-32^RecName: Full=Protein furry homolog-like;^Eukaryota; Metazoa; Chordata; Craniata; Vertebrata; Euteleostomi; Mammalia; Eutheria; Euarchontoglires; Primates; Haplorrhini; Catarrhini; Hominidae; Homo	PF14222.7^MOR2-PAG1_N^Cell morphogenesis N-terminal^85-585^E:5.2e-107`PF14228.7^MOR2-PAG1_mid^Cell morphogenesis central region^623-693^E:2.9e-29	.	.	.	KEGG:hsa:285527	GO:0005938^cellular_component^cell cortex`GO:0030427^cellular_component^site of polarized growth`GO:0000902^biological_process^cell morphogenesis`GO:0031175^biological_process^neuron projection development	GO:0005938^cellular_component^cell cortex`GO:0030427^cellular_component^site of polarized growth`GO:0000902^biological_process^cell morphogenesis`GO:0031175^biological_process^neuron projection development	.	.	.
TRINITY_DN3496_c0_g1	TRINITY_DN3496_c0_g1_i2	FRYL_HUMAN^FRYL_HUMAN^Q:210-2177,H:10-716^23.42%ID^E:2e-27^RecName: Full=Protein furry homolog-like;^Eukaryota; Metazoa; Chordata; Craniata; Vertebrata; Euteleostomi; Mammalia; Eutheria; Euarchontoglires; Primates; Haplorrhini; Catarrhini; Hominidae; Homo`FRYL_HUMAN^FRYL_HUMAN^Q:3697-4440,H:1173-1446^26.53%ID^E:2e-14^RecName: Full=Protein furry homolog-like;^Eukaryota; Metazoa; Chordata; Craniata…	.	TRINITY_DN3496_c0_g1_i2.p1	2374-6774[+]	TAO3_YEAST^TAO3_YEAST^Q:863-1302,H:1706-2089^23.36%ID^E:3e-27^RecName: Full=Cell morphogenesis protein PAG1;^Eukaryota; Fungi; Dikarya; Ascomycota; Saccharomycotina; Saccharomycetes; Saccharomycetales; Saccharomycetaceae; Saccharomyces`TAO3_YEAST^TAO3_YEAST^Q:46-676,H:1047-1651^19.22%ID^E:4e-07^RecName: Full=Cell morphogenesis protein PAG1;^Eukaryota; Fungi; Dikarya; Ascomycota; Saccharomycotina;…	PF14228.7^MOR2-PAG1_mid^Cell morphogenesis central region^8-1053^E:0`PF14225.7^MOR2-PAG1_C^Cell morphogenesis C-terminal^1078-1362^E:1.5e-81	.	.	.	KEGG:sce:YIL129C	GO:0005938^cellular_component^cell cortex`GO:0030427^cellular_component^site of polarized growth`GO:0000902^biological_process^cell morphogenesis`GO:0031175^biological_process^neuron projection development	GO:0005938^cellular_component^cell cortex`GO:0005933^cellular_component^cellular bud`GO:0000131^cellular_component^incipient cellular bud site`GO:0043332^cellular_component^mating projection tip`GO:0005739^cellular_component^mitochondrion`GO:0030427^cellular_component^site of polarized growth`GO:0007118^biological_process^budding cell apical bud growth`GO:0007114^biological_process^cell budding`G…	.	.	.
TRINITY_DN7136_c0_g2	TRINITY_DN7136_c0_g2_i12	SEN1_YEAST^SEN1_YEAST^Q:2725-4359,H:1352-1852^33.52%ID^E:4e-77^RecName: Full=Helicase SEN1;^Eukaryota; Fungi; Dikarya; Ascomycota; Saccharomycotina; Saccharomycetes; Saccharomycetales; Saccharomycetaceae; Saccharomyces	.	TRINITY_DN7136_c0_g2_i12.p1	583-4695[+]	YGSA_SCHPO^YGSA_SCHPO^Q:454-1265,H:1081-1782^29.82%ID^E:1e-79^RecName: Full=Uncharacterized ATP-dependent helicase C29A10.10c;^Eukaryota; Fungi; Dikarya; Ascomycota; Taphrinomycotina; Schizosaccharomycetes; Schizosaccharomycetales; Schizosaccharomycetaceae; Schizosaccharomyces	PF13086.7^AAA_11^AAA domain^689-1035^E:2.6e-69`PF13087.7^AAA_12^AAA domain^1042-1238^E:4.8e-60	.	.	.	KEGG:spo:SPBC29A10.10c	GO:0005737^cellular_component^cytoplasm`GO:0035649^cellular_component^Nrd1 complex`GO:0016604^cellular_component^nuclear body`GO:0005634^cellular_component^nucleus`GO:0005657^cellular_component^replication fork`GO:0043139^molecular_function^5'-3' DNA helicase activity`GO:0033678^molecular_function^5'-3' DNA/RNA helicase activity`GO:0032574^molecular_function^5'-3' RNA helicase activity`GO:0005524…	GO:0016604^cellular_component^nuclear body`GO:0030874^cellular_component^nucleolar chromatin`GO:0005634^cellular_component^nucleus`GO:0035861^cellular_component^site of double-strand break`GO:0005524^molecular_function^ATP binding`GO:0003723^molecular_function^RNA binding`GO:0003724^molecular_function^RNA helicase activity`GO:0001147^molecular_function^transcription termination site sequence-spec…	.	.	.
TRINITY_DN7136_c0_g2	TRINITY_DN7136_c0_g2_i12	SEN1_YEAST^SEN1_YEAST^Q:2725-4359,H:1352-1852^33.52%ID^E:4e-77^RecName: Full=Helicase SEN1;^Eukaryota; Fungi; Dikarya; Ascomycota; Saccharomycotina; Saccharomycetes; Saccharomycetales; Saccharomycetaceae; Saccharomyces	.	TRINITY_DN7136_c0_g2_i12.p2	5773-6777[+]	PITC_DICDI^PITC_DICDI^Q:20-252,H:46-286^30.99%ID^E:2e-36^RecName: Full=Phosphatidylinositol transfer protein 3;^Eukaryota; Amoebozoa; Evosea; Eumycetozoa; Dictyostelia; Dictyosteliales; Dictyosteliaceae; Dictyostelium	PF03765.16^CRAL_TRIO_N^CRAL/TRIO, N-terminal domain^45-69^E:5.4e-08`PF00650.21^CRAL_TRIO^CRAL/TRIO domain^90-242^E:4.3e-35`PF13716.7^CRAL_TRIO_2^Divergent CRAL/TRIO domain^106-240^E:1.4e-06	.	.	.	KEGG:ddi:DDB_G0269182	GO:0005737^cellular_component^cytoplasm`GO:0035649^cellular_component^Nrd1 complex`GO:0016604^cellular_component^nuclear body`GO:0005634^cellular_component^nucleus`GO:0005657^cellular_component^replication fork`GO:0043139^molecular_function^5'-3' DNA helicase activity`GO:0033678^molecular_function^5'-3' DNA/RNA helicase activity`GO:0032574^molecular_function^5'-3' RNA helicase activity`GO:0005524…	GO:0008526^molecular_function^phosphatidylinositol transfer activity	.	.	.
TRINITY_DN6802_c0_g2	TRINITY_DN6802_c0_g2_i2	EAF1A_ARATH^EAF1A_ARATH^Q:6533-888,H:1-1857^44.15%ID^E:0^RecName: Full=Chromatin modification-related protein EAF1 A;^Eukaryota; Viridiplantae; Streptophyta; Embryophyta; Tracheophyta; Spermatophyta; Magnoliopsida; eudicotyledons; Gunneridae; Pentapetalae; rosids; malvids; Brassicales; Brassicaceae; Camelineae; Arabidopsis	.	TRINITY_DN6802_c0_g2_i2.p1	624-6533[-]	EAF1A_ARATH^EAF1A_ARATH^Q:1-1882,H:1-1857^45.44%ID^E:0^RecName: Full=Chromatin modification-related protein EAF1 A;^Eukaryota; Viridiplantae; Streptophyta; Embryophyta; Tracheophyta; Spermatophyta; Magnoliopsida; eudicotyledons; Gunneridae; Pentapetalae; rosids; malvids; Brassicales; Brassicaceae; Camelineae; Arabidopsis	PF07529.14^HSA^HSA^585-620^E:5e-07`PF13921.7^Myb_DNA-bind_6^Myb-like DNA-binding domain^1096-1143^E:8.1e-05	.	.	.	KEGG:ath:AT3G24880	GO:0035267^cellular_component^NuA4 histone acetyltransferase complex`GO:0005634^cellular_component^nucleus`GO:0003677^molecular_function^DNA binding`GO:0043981^biological_process^histone H4-K5 acetylation`GO:0009909^biological_process^regulation of flower development`GO:0048510^biological_process^regulation of timing of transition from vegetative to reproductive phase	GO:0035267^cellular_component^NuA4 histone acetyltransferase complex`GO:0005634^cellular_component^nucleus`GO:0003677^molecular_function^DNA binding`GO:0043981^biological_process^histone H4-K5 acetylation`GO:0009909^biological_process^regulation of flower development`GO:0048510^biological_process^regulation of timing of transition from vegetative to reproductive phase	.	.	.
TRINITY_DN7303_c2_g3	TRINITY_DN7303_c2_g3_i3	IMDH2_ARATH^IMDH2_ARATH^Q:6815-5334,H:4-502^73.35%ID^E:0^RecName: Full=Inosine-5'-monophosphate dehydrogenase 2 {ECO:0000255|HAMAP-Rule:MF_03156};^Eukaryota; Viridiplantae; Streptophyta; Embryophyta; Tracheophyta; Spermatophyta; Magnoliopsida; eudicotyledons; Gunneridae; Pentapetalae; rosids; malvids; Brassicales; Brassicaceae; Camelineae; Arabidopsis	.	TRINITY_DN7303_c2_g3_i3.p2	5331-6815[-]	IMDH_VIGUN^IMDH_VIGUN^Q:1-494,H:8-502^73.33%ID^E:0^RecName: Full=Inosine-5'-monophosphate dehydrogenase {ECO:0000255|HAMAP-Rule:MF_03156};^Eukaryota; Viridiplantae; Streptophyta; Embryophyta; Tracheophyta; Spermatophyta; Magnoliopsida; eudicotyledons; Gunneridae; Pentapetalae; rosids; fabids; Fabales; Fabaceae; Papilionoideae; 50 kb inversion clade; NPAAA clade; indigoferoid/millettioid clade; Ph…	PF00478.26^IMPDH^IMP dehydrogenase / GMP reductase domain^17-484^E:2.3e-123`PF01070.19^FMN_dh^FMN-dependent dehydrogenase^280-370^E:1.6e-07`PF03060.16^NMO^Nitronate monooxygenase^281-420^E:2.3e-07	.	.	.	KEGG:ath:AT1G16350	GO:0005737^cellular_component^cytoplasm`GO:0005829^cellular_component^cytosol`GO:0005634^cellular_component^nucleus`GO:0003938^molecular_function^IMP dehydrogenase activity`GO:0046872^molecular_function^metal ion binding`GO:0000166^molecular_function^nucleotide binding`GO:0006177^biological_process^GMP biosynthetic process`GO:0006183^biological_process^GTP biosynthetic process	GO:0005737^cellular_component^cytoplasm`GO:0003938^molecular_function^IMP dehydrogenase activity`GO:0046872^molecular_function^metal ion binding`GO:0000166^molecular_function^nucleotide binding`GO:0006177^biological_process^GMP biosynthetic process	GO:0003824^molecular_function^catalytic activity`GO:0055114^biological_process^obsolete oxidation-reduction process`GO:0016491^molecular_function^oxidoreductase activity`GO:0018580^molecular_function^nitronate monooxygenase activity	.	.
TRINITY_DN7303_c2_g3	TRINITY_DN7303_c2_g3_i3	IMDH2_ARATH^IMDH2_ARATH^Q:6815-5334,H:4-502^73.35%ID^E:0^RecName: Full=Inosine-5'-monophosphate dehydrogenase 2 {ECO:0000255|HAMAP-Rule:MF_03156};^Eukaryota; Viridiplantae; Streptophyta; Embryophyta; Tracheophyta; Spermatophyta; Magnoliopsida; eudicotyledons; Gunneridae; Pentapetalae; rosids; malvids; Brassicales; Brassicaceae; Camelineae; Arabidopsis	.	TRINITY_DN7303_c2_g3_i3.p3	3900-4403[+]	ZNHI2_BOVIN^ZNHI2_BOVIN^Q:25-97,H:10-78^36.99%ID^E:5e-08^RecName: Full=Zinc finger HIT domain-containing protein 2;^Eukaryota; Metazoa; Chordata; Craniata; Vertebrata; Euteleostomi; Mammalia; Eutheria; Laurasiatheria; Artiodactyla; Ruminantia; Pecora; Bovidae; Bovinae; Bos	PF04438.17^zf-HIT^HIT zinc finger^22-51^E:3.1e-10	.	.	.	KEGG:bta:539138	GO:0005737^cellular_component^cytoplasm`GO:0005829^cellular_component^cytosol`GO:0005634^cellular_component^nucleus`GO:0003938^molecular_function^IMP dehydrogenase activity`GO:0046872^molecular_function^metal ion binding`GO:0000166^molecular_function^nucleotide binding`GO:0006177^biological_process^GMP biosynthetic process`GO:0006183^biological_process^GTP biosynthetic process	GO:0046872^molecular_function^metal ion binding	.	.	.
TRINITY_DN7303_c2_g3	TRINITY_DN7303_c2_g3_i3	IMDH2_ARATH^IMDH2_ARATH^Q:6815-5334,H:4-502^73.35%ID^E:0^RecName: Full=Inosine-5'-monophosphate dehydrogenase 2 {ECO:0000255|HAMAP-Rule:MF_03156};^Eukaryota; Viridiplantae; Streptophyta; Embryophyta; Tracheophyta; Spermatophyta; Magnoliopsida; eudicotyledons; Gunneridae; Pentapetalae; rosids; malvids; Brassicales; Brassicaceae; Camelineae; Arabidopsis	.	TRINITY_DN7303_c2_g3_i3.p1	201-3080[+]	PP172_ARATH^PP172_ARATH^Q:132-959,H:42-868^36.34%ID^E:0^RecName: Full=Pentatricopeptide repeat-containing protein At2g27610;^Eukaryota; Viridiplantae; Streptophyta; Embryophyta; Tracheophyta; Spermatophyta; Magnoliopsida; eudicotyledons; Gunneridae; Pentapetalae; rosids; malvids; Brassicales; Brassicaceae; Camelineae; Arabidopsis`PP172_ARATH^PP172_ARATH^Q:101-641,H:112-651^30%ID^E:1e-80^RecName: …	PF01535.21^PPR^PPR repeat^119-147^E:0.0013`PF13041.7^PPR_2^PPR repeat family^146-187^E:5.4e-09`PF01535.21^PPR^PPR repeat^149-179^E:0.00011`PF13812.7^PPR_3^Pentatricopeptide repeat domain^247-295^E:0.0083`PF13041.7^PPR_2^PPR repeat family^248-296^E:1.3e-10`PF01535.21^PPR^PPR repeat^250-278^E:5.2e-07`PF01535.21^PPR^PPR repeat^324-345^E:0.051`PF01535.21^PPR^PPR repeat^424-450^E:0.0054`PF13041.7^PPR_…	.	.	.	KEGG:ath:AT2G27610	GO:0005737^cellular_component^cytoplasm`GO:0005829^cellular_component^cytosol`GO:0005634^cellular_component^nucleus`GO:0003938^molecular_function^IMP dehydrogenase activity`GO:0046872^molecular_function^metal ion binding`GO:0000166^molecular_function^nucleotide binding`GO:0006177^biological_process^GMP biosynthetic process`GO:0006183^biological_process^GTP biosynthetic process	GO:0043231^cellular_component^intracellular membrane-bounded organelle`GO:0003723^molecular_function^RNA binding`GO:0008270^molecular_function^zinc ion binding`GO:0009451^biological_process^RNA modification	GO:0008270^molecular_function^zinc ion binding	.	.
TRINITY_DN1235_c0_g1	TRINITY_DN1235_c0_g1_i1	KN12C_ARATH^KN12C_ARATH^Q:6631-4415,H:1-798^54.65%ID^E:0^RecName: Full=Kinesin-like protein KIN-12C {ECO:0000305};^Eukaryota; Viridiplantae; Streptophyta; Embryophyta; Tracheophyta; Spermatophyta; Magnoliopsida; eudicotyledons; Gunneridae; Pentapetalae; rosids; malvids; Brassicales; Brassicaceae; Camelineae; Arabidopsis`KN12C_ARATH^KN12C_ARATH^Q:2944-512,H:1226-2044^43.39%ID^E:4e-146^RecName: Ful…	.	TRINITY_DN1235_c0_g1_i1.p1	464-6661[-]	KN12C_ARATH^KN12C_ARATH^Q:11-749,H:1-798^54.65%ID^E:0^RecName: Full=Kinesin-like protein KIN-12C {ECO:0000305};^Eukaryota; Viridiplantae; Streptophyta; Embryophyta; Tracheophyta; Spermatophyta; Magnoliopsida; eudicotyledons; Gunneridae; Pentapetalae; rosids; malvids; Brassicales; Brassicaceae; Camelineae; Arabidopsis`KN12C_ARATH^KN12C_ARATH^Q:1240-2050,H:1226-2044^43.39%ID^E:2e-174^RecName: Full=…	PF16796.6^Microtub_bd^Microtubule binding^178-330^E:3.4e-23`PF00225.24^Kinesin^Kinesin motor domain^184-515^E:7e-107	.	.	.	KEGG:ath:AT3G17360	GO:0005871^cellular_component^kinesin complex`GO:0005874^cellular_component^microtubule`GO:0009524^cellular_component^phragmoplast`GO:0005524^molecular_function^ATP binding`GO:0016887^molecular_function^ATPase activity`GO:0008017^molecular_function^microtubule binding`GO:0003777^molecular_function^microtubule motor activity`GO:0000911^biological_process^cytokinesis by cell plate formation`GO:0007…	GO:0005871^cellular_component^kinesin complex`GO:0005874^cellular_component^microtubule`GO:0009524^cellular_component^phragmoplast`GO:0005524^molecular_function^ATP binding`GO:0016887^molecular_function^ATPase activity`GO:0008017^molecular_function^microtubule binding`GO:0003777^molecular_function^microtubule motor activity`GO:0000911^biological_process^cytokinesis by cell plate formation`GO:0007…	GO:0008017^molecular_function^microtubule binding`GO:0003777^molecular_function^microtubule motor activity`GO:0005524^molecular_function^ATP binding`GO:0007018^biological_process^microtubule-based movement	.	.
TRINITY_DN6442_c2_g1	TRINITY_DN6442_c2_g1_i2	CLSY1_ARATH^CLSY1_ARATH^Q:4561-788,H:1-1254^53.29%ID^E:0^RecName: Full=SNF2 domain-containing protein CLASSY 1;^Eukaryota; Viridiplantae; Streptophyta; Embryophyta; Tracheophyta; Spermatophyta; Magnoliopsida; eudicotyledons; Gunneridae; Pentapetalae; rosids; malvids; Brassicales; Brassicaceae; Camelineae; Arabidopsis	.	TRINITY_DN6442_c2_g1_i2.p2	5639-6637[-]	DRE2A_ORYSJ^DRE2A_ORYSJ^Q:1-120,H:11-131^68.6%ID^E:4e-50^RecName: Full=Dehydration-responsive element-binding protein 2A;^Eukaryota; Viridiplantae; Streptophyta; Embryophyta; Tracheophyta; Spermatophyta; Magnoliopsida; Liliopsida; Poales; Poaceae; BOP clade; Oryzoideae; Oryzeae; Oryzinae; Oryza; Oryza sativa	PF00847.21^AP2^AP2 domain^63-113^E:1.3e-15	.	.	.	KEGG:osa:4324418	GO:0005730^cellular_component^nucleolus`GO:0005654^cellular_component^nucleoplasm`GO:0005524^molecular_function^ATP binding`GO:0004386^molecular_function^helicase activity`GO:0031047^biological_process^gene silencing by RNA`GO:1900370^biological_process^positive regulation of RNA interference	GO:0005634^cellular_component^nucleus`GO:0003700^molecular_function^DNA-binding transcription factor activity`GO:0043565^molecular_function^sequence-specific DNA binding`GO:0000976^molecular_function^transcription regulatory region sequence-specific DNA binding`GO:0045893^biological_process^positive regulation of transcription, DNA-templated	GO:0003700^molecular_function^DNA-binding transcription factor activity`GO:0006355^biological_process^regulation of transcription, DNA-templated	.	.
TRINITY_DN6442_c2_g1	TRINITY_DN6442_c2_g1_i2	CLSY1_ARATH^CLSY1_ARATH^Q:4561-788,H:1-1254^53.29%ID^E:0^RecName: Full=SNF2 domain-containing protein CLASSY 1;^Eukaryota; Viridiplantae; Streptophyta; Embryophyta; Tracheophyta; Spermatophyta; Magnoliopsida; eudicotyledons; Gunneridae; Pentapetalae; rosids; malvids; Brassicales; Brassicaceae; Camelineae; Arabidopsis	.	TRINITY_DN6442_c2_g1_i2.p1	767-4564[-]	CLSY2_ARATH^CLSY2_ARATH^Q:2-1259,H:1-1260^52.28%ID^E:0^RecName: Full=SNF2 domain-containing protein CLASSY 2;^Eukaryota; Viridiplantae; Streptophyta; Embryophyta; Tracheophyta; Spermatophyta; Magnoliopsida; eudicotyledons; Gunneridae; Pentapetalae; rosids; malvids; Brassicales; Brassicaceae; Camelineae; Arabidopsis	PF04851.16^ResIII^Type III restriction enzyme, res subunit^678-885^E:9.2e-07`PF00176.24^SNF2_N^SNF2 family N-terminal domain^703-921^E:5.6e-16`PF00271.32^Helicase_C^Helicase conserved C-terminal domain^1061-1177^E:2e-14	.	.	.	KEGG:ath:AT5G20420	GO:0005730^cellular_component^nucleolus`GO:0005654^cellular_component^nucleoplasm`GO:0005524^molecular_function^ATP binding`GO:0004386^molecular_function^helicase activity`GO:0031047^biological_process^gene silencing by RNA`GO:1900370^biological_process^positive regulation of RNA interference	GO:0005634^cellular_component^nucleus`GO:0005524^molecular_function^ATP binding`GO:0004386^molecular_function^helicase activity	GO:0003677^molecular_function^DNA binding`GO:0005524^molecular_function^ATP binding`GO:0016787^molecular_function^hydrolase activity	.	.
TRINITY_DN6442_c2_g1	TRINITY_DN6442_c2_g1_i2	CLSY1_ARATH^CLSY1_ARATH^Q:4561-788,H:1-1254^53.29%ID^E:0^RecName: Full=SNF2 domain-containing protein CLASSY 1;^Eukaryota; Viridiplantae; Streptophyta; Embryophyta; Tracheophyta; Spermatophyta; Magnoliopsida; eudicotyledons; Gunneridae; Pentapetalae; rosids; malvids; Brassicales; Brassicaceae; Camelineae; Arabidopsis	.	TRINITY_DN6442_c2_g1_i2.p6	216-515[-]	.	.	.	.	.	KEGG:ath:AT3G42670	GO:0005730^cellular_component^nucleolus`GO:0005654^cellular_component^nucleoplasm`GO:0005524^molecular_function^ATP binding`GO:0004386^molecular_function^helicase activity`GO:0031047^biological_process^gene silencing by RNA`GO:1900370^biological_process^positive regulation of RNA interference	.	.	.	.
TRINITY_DN5815_c0_g1	TRINITY_DN5815_c0_g1_i1	YH77_SCHPO^YH77_SCHPO^Q:4570-5505,H:28-345^49.37%ID^E:2e-90^RecName: Full=Uncharacterized protein C16G5.07c;^Eukaryota; Fungi; Dikarya; Ascomycota; Taphrinomycotina; Schizosaccharomycetes; Schizosaccharomycetales; Schizosaccharomycetaceae; Schizosaccharomyces	.	TRINITY_DN5815_c0_g1_i1.p2	4363-5640[+]	YH77_SCHPO^YH77_SCHPO^Q:70-371,H:28-335^50.32%ID^E:2e-103^RecName: Full=Uncharacterized protein C16G5.07c;^Eukaryota; Fungi; Dikarya; Ascomycota; Taphrinomycotina; Schizosaccharomycetes; Schizosaccharomycetales; Schizosaccharomycetaceae; Schizosaccharomyces	PF01145.26^Band_7^SPFH domain / Band 7 family^92-262^E:2.7e-29`PF16200.6^Band_7_C^C-terminal region of band_7^312-371^E:1.2e-22	.	.	.	KEGG:spo:SPBC16G5.07c	GO:0005743^cellular_component^mitochondrial inner membrane`GO:0005739^cellular_component^mitochondrion`GO:0007006^biological_process^mitochondrial membrane organization	GO:0005743^cellular_component^mitochondrial inner membrane`GO:0005739^cellular_component^mitochondrion`GO:0007006^biological_process^mitochondrial membrane organization	.	.	.
TRINITY_DN5815_c0_g1	TRINITY_DN5815_c0_g1_i1	YH77_SCHPO^YH77_SCHPO^Q:4570-5505,H:28-345^49.37%ID^E:2e-90^RecName: Full=Uncharacterized protein C16G5.07c;^Eukaryota; Fungi; Dikarya; Ascomycota; Taphrinomycotina; Schizosaccharomycetes; Schizosaccharomycetales; Schizosaccharomycetaceae; Schizosaccharomyces	.	TRINITY_DN5815_c0_g1_i1.p1	504-3008[-]	.	.	.	.	.	KEGG:spo:SPBC16G5.07c	GO:0005743^cellular_component^mitochondrial inner membrane`GO:0005739^cellular_component^mitochondrion`GO:0007006^biological_process^mitochondrial membrane organization	.	.	.	.
TRINITY_DN5815_c0_g1	TRINITY_DN5815_c0_g1_i1	YH77_SCHPO^YH77_SCHPO^Q:4570-5505,H:28-345^49.37%ID^E:2e-90^RecName: Full=Uncharacterized protein C16G5.07c;^Eukaryota; Fungi; Dikarya; Ascomycota; Taphrinomycotina; Schizosaccharomycetes; Schizosaccharomycetales; Schizosaccharomycetaceae; Schizosaccharomyces	.	TRINITY_DN5815_c0_g1_i1.p4	6259-6741[-]	.	PF07648.16^Kazal_2^Kazal-type serine protease inhibitor domain^86-120^E:0.0087	.	.	.	KEGG:spo:SPBC16G5.07c	GO:0005743^cellular_component^mitochondrial inner membrane`GO:0005739^cellular_component^mitochondrion`GO:0007006^biological_process^mitochondrial membrane organization	.	GO:0005515^molecular_function^protein binding	.	.
TRINITY_DN5815_c0_g1	TRINITY_DN5815_c0_g1_i1	YH77_SCHPO^YH77_SCHPO^Q:4570-5505,H:28-345^49.37%ID^E:2e-90^RecName: Full=Uncharacterized protein C16G5.07c;^Eukaryota; Fungi; Dikarya; Ascomycota; Taphrinomycotina; Schizosaccharomycetes; Schizosaccharomycetales; Schizosaccharomycetaceae; Schizosaccharomyces	.	TRINITY_DN5815_c0_g1_i1.p3	3476-4072[-]	.	.	.	.	.	KEGG:spo:SPBC16G5.07c	GO:0005743^cellular_component^mitochondrial inner membrane`GO:0005739^cellular_component^mitochondrion`GO:0007006^biological_process^mitochondrial membrane organization	.	.	.	.
TRINITY_DN4773_c0_g1	TRINITY_DN4773_c0_g1_i1	NUA_ARATH^NUA_ARATH^Q:150-2822,H:3-894^60.74%ID^E:0^RecName: Full=Nuclear-pore anchor {ECO:0000303|PubMed:17513499, ECO:0000303|PubMed:21189294};^Eukaryota; Viridiplantae; Streptophyta; Embryophyta; Tracheophyta; Spermatophyta; Magnoliopsida; eudicotyledons; Gunneridae; Pentapetalae; rosids; malvids; Brassicales; Brassicaceae; Camelineae; Arabidopsis`NUA_ARATH^NUA_ARATH^Q:3026-5626,H:908-1821^45.…	.	TRINITY_DN4773_c0_g1_i1.p2	3-2954[+]	NUA_ARATH^NUA_ARATH^Q:50-962,H:3-916^60.37%ID^E:0^RecName: Full=Nuclear-pore anchor {ECO:0000303|PubMed:17513499, ECO:0000303|PubMed:21189294};^Eukaryota; Viridiplantae; Streptophyta; Embryophyta; Tracheophyta; Spermatophyta; Magnoliopsida; eudicotyledons; Gunneridae; Pentapetalae; rosids; malvids; Brassicales; Brassicaceae; Camelineae; Arabidopsis	.	.	.	.	KEGG:ath:AT1G79280	GO:0005829^cellular_component^cytosol`GO:0005739^cellular_component^mitochondrion`GO:0005635^cellular_component^nuclear envelope`GO:0031965^cellular_component^nuclear membrane`GO:0005643^cellular_component^nuclear pore`GO:0005730^cellular_component^nucleolus`GO:0009506^cellular_component^plasmodesma`GO:0017056^molecular_function^structural constituent of nuclear pore`GO:0006406^biological_process…	GO:0005829^cellular_component^cytosol`GO:0005739^cellular_component^mitochondrion`GO:0005635^cellular_component^nuclear envelope`GO:0031965^cellular_component^nuclear membrane`GO:0005643^cellular_component^nuclear pore`GO:0005730^cellular_component^nucleolus`GO:0009506^cellular_component^plasmodesma`GO:0017056^molecular_function^structural constituent of nuclear pore`GO:0006406^biological_process…	.	.	.
TRINITY_DN4773_c0_g1	TRINITY_DN4773_c0_g1_i1	NUA_ARATH^NUA_ARATH^Q:150-2822,H:3-894^60.74%ID^E:0^RecName: Full=Nuclear-pore anchor {ECO:0000303|PubMed:17513499, ECO:0000303|PubMed:21189294};^Eukaryota; Viridiplantae; Streptophyta; Embryophyta; Tracheophyta; Spermatophyta; Magnoliopsida; eudicotyledons; Gunneridae; Pentapetalae; rosids; malvids; Brassicales; Brassicaceae; Camelineae; Arabidopsis`NUA_ARATH^NUA_ARATH^Q:3026-5626,H:908-1821^45.…	.	TRINITY_DN4773_c0_g1_i1.p1	3134-6493[+]	NUA_ARATH^NUA_ARATH^Q:1-1097,H:945-2066^40.48%ID^E:0^RecName: Full=Nuclear-pore anchor {ECO:0000303|PubMed:17513499, ECO:0000303|PubMed:21189294};^Eukaryota; Viridiplantae; Streptophyta; Embryophyta; Tracheophyta; Spermatophyta; Magnoliopsida; eudicotyledons; Gunneridae; Pentapetalae; rosids; malvids; Brassicales; Brassicaceae; Camelineae; Arabidopsis	PF07926.13^TPR_MLP1_2^TPR/MLP1/MLP2-like protein^101-228^E:1.6e-25	.	.	.	KEGG:ath:AT1G79280	GO:0005829^cellular_component^cytosol`GO:0005739^cellular_component^mitochondrion`GO:0005635^cellular_component^nuclear envelope`GO:0031965^cellular_component^nuclear membrane`GO:0005643^cellular_component^nuclear pore`GO:0005730^cellular_component^nucleolus`GO:0009506^cellular_component^plasmodesma`GO:0017056^molecular_function^structural constituent of nuclear pore`GO:0006406^biological_process…	GO:0005829^cellular_component^cytosol`GO:0005739^cellular_component^mitochondrion`GO:0005635^cellular_component^nuclear envelope`GO:0031965^cellular_component^nuclear membrane`GO:0005643^cellular_component^nuclear pore`GO:0005730^cellular_component^nucleolus`GO:0009506^cellular_component^plasmodesma`GO:0017056^molecular_function^structural constituent of nuclear pore`GO:0006406^biological_process…	GO:0006606^biological_process^protein import into nucleus	.	.
TRINITY_DN7452_c0_g1	TRINITY_DN7452_c0_g1_i3	Y2241_ARATH^Y2241_ARATH^Q:734-3460,H:51-960^47.19%ID^E:0^RecName: Full=Putative leucine-rich repeat receptor-like serine/threonine-protein kinase At2g24130;^Eukaryota; Viridiplantae; Streptophyta; Embryophyta; Tracheophyta; Spermatophyta; Magnoliopsida; eudicotyledons; Gunneridae; Pentapetalae; rosids; malvids; Brassicales; Brassicaceae; Camelineae; Arabidopsis	.	TRINITY_DN7452_c0_g1_i3.p2	3777-5411[+]	ABKC_DICDI^ABKC_DICDI^Q:183-534,H:158-552^35.29%ID^E:9e-74^RecName: Full=Probable serine/threonine-protein kinase abkC;^Eukaryota; Amoebozoa; Evosea; Eumycetozoa; Dictyostelia; Dictyosteliales; Dictyosteliaceae; Dictyostelium	PF03109.17^ABC1^ABC1 family^272-396^E:2.1e-31	.	.	.	KEGG:ddi:DDB_G0267774	GO:0016021^cellular_component^integral component of membrane`GO:0005886^cellular_component^plasma membrane`GO:0005524^molecular_function^ATP binding`GO:0004674^molecular_function^protein serine/threonine kinase activity	GO:0005524^molecular_function^ATP binding`GO:0004674^molecular_function^protein serine/threonine kinase activity	.	.	.
TRINITY_DN7452_c0_g1	TRINITY_DN7452_c0_g1_i3	Y2241_ARATH^Y2241_ARATH^Q:734-3460,H:51-960^47.19%ID^E:0^RecName: Full=Putative leucine-rich repeat receptor-like serine/threonine-protein kinase At2g24130;^Eukaryota; Viridiplantae; Streptophyta; Embryophyta; Tracheophyta; Spermatophyta; Magnoliopsida; eudicotyledons; Gunneridae; Pentapetalae; rosids; malvids; Brassicales; Brassicaceae; Camelineae; Arabidopsis	.	TRINITY_DN7452_c0_g1_i3.p1	548-3541[+]	Y2241_ARATH^Y2241_ARATH^Q:63-971,H:51-960^47.19%ID^E:0^RecName: Full=Putative leucine-rich repeat receptor-like serine/threonine-protein kinase At2g24130;^Eukaryota; Viridiplantae; Streptophyta; Embryophyta; Tracheophyta; Spermatophyta; Magnoliopsida; eudicotyledons; Gunneridae; Pentapetalae; rosids; malvids; Brassicales; Brassicaceae; Camelineae; Arabidopsis	PF08263.13^LRRNT_2^Leucine rich repeat N-terminal domain^37-74^E:1.7e-11`PF00560.34^LRR_1^Leucine Rich Repeat^104-125^E:1800`PF00560.34^LRR_1^Leucine Rich Repeat^127-149^E:94`PF13516.7^LRR_6^Leucine Rich repeat^149-164^E:1700`PF00560.34^LRR_1^Leucine Rich Repeat^151-174^E:560`PF13516.7^LRR_6^Leucine Rich repeat^172-186^E:190`PF00560.34^LRR_1^Leucine Rich Repeat^175-197^E:5.8`PF00560.34^LRR_1^Leuc…	.	.	.	KEGG:ath:AT2G24130	GO:0016021^cellular_component^integral component of membrane`GO:0005886^cellular_component^plasma membrane`GO:0005524^molecular_function^ATP binding`GO:0004674^molecular_function^protein serine/threonine kinase activity	GO:0016021^cellular_component^integral component of membrane`GO:0005886^cellular_component^plasma membrane`GO:0005524^molecular_function^ATP binding`GO:0004674^molecular_function^protein serine/threonine kinase activity	GO:0005515^molecular_function^protein binding`GO:0004672^molecular_function^protein kinase activity`GO:0005524^molecular_function^ATP binding`GO:0006468^biological_process^protein phosphorylation	.	.
TRINITY_DN7422_c1_g2	TRINITY_DN7422_c1_g2_i1	.	.	TRINITY_DN7422_c1_g2_i1.p1	259-6213[-]	.	PF10358.10^NT-C2^N-terminal C2 in EEIG1 and EHBP1 proteins^11-140^E:7e-17	.	.	.	.	.	.	.	.	.
TRINITY_DN26_c0_g1	TRINITY_DN26_c0_g1_i1	MOR1_ARATH^MOR1_ARATH^Q:302-6313,H:16-1976^73.48%ID^E:0^RecName: Full=Protein MOR1;^Eukaryota; Viridiplantae; Streptophyta; Embryophyta; Tracheophyta; Spermatophyta; Magnoliopsida; eudicotyledons; Gunneridae; Pentapetalae; rosids; malvids; Brassicales; Brassicaceae; Camelineae; Arabidopsis	.	TRINITY_DN26_c0_g1_i1.p1	260-6322[+]	MOR1_ARATH^MOR1_ARATH^Q:2-2018,H:3-1976^73.95%ID^E:0^RecName: Full=Protein MOR1;^Eukaryota; Viridiplantae; Streptophyta; Embryophyta; Tracheophyta; Spermatophyta; Magnoliopsida; eudicotyledons; Gunneridae; Pentapetalae; rosids; malvids; Brassicales; Brassicaceae; Camelineae; Arabidopsis	PF12348.9^CLASP_N^CLASP N terminal^297-475^E:3.5e-11`PF02985.23^HEAT^HEAT repeat^447-474^E:6.4e-05	.	.	.	KEGG:ath:AT2G35630	GO:0030981^cellular_component^cortical microtubule cytoskeleton`GO:0000776^cellular_component^kinetochore`GO:0005874^cellular_component^microtubule`GO:0009524^cellular_component^phragmoplast`GO:0009506^cellular_component^plasmodesma`GO:0009574^cellular_component^preprophase band`GO:0005819^cellular_component^spindle`GO:0000922^cellular_component^spindle pole`GO:0008017^molecular_function^microtub…	GO:0030981^cellular_component^cortical microtubule cytoskeleton`GO:0000776^cellular_component^kinetochore`GO:0005874^cellular_component^microtubule`GO:0009524^cellular_component^phragmoplast`GO:0009506^cellular_component^plasmodesma`GO:0009574^cellular_component^preprophase band`GO:0005819^cellular_component^spindle`GO:0000922^cellular_component^spindle pole`GO:0008017^molecular_function^microtub…	GO:0005515^molecular_function^protein binding	.	.
TRINITY_DN7395_c1_g8	TRINITY_DN7395_c1_g8_i1	ASHH2_ARATH^ASHH2_ARATH^Q:3926-681,H:795-1739^40.52%ID^E:0^RecName: Full=Histone-lysine N-methyltransferase ASHH2;^Eukaryota; Viridiplantae; Streptophyta; Embryophyta; Tracheophyta; Spermatophyta; Magnoliopsida; eudicotyledons; Gunneridae; Pentapetalae; rosids; malvids; Brassicales; Brassicaceae; Camelineae; Arabidopsis	.	TRINITY_DN7395_c1_g8_i1.p1	636-6284[-]	ASHH2_ARATH^ASHH2_ARATH^Q:434-1868,H:429-1739^37.24%ID^E:0^RecName: Full=Histone-lysine N-methyltransferase ASHH2;^Eukaryota; Viridiplantae; Streptophyta; Embryophyta; Tracheophyta; Spermatophyta; Magnoliopsida; eudicotyledons; Gunneridae; Pentapetalae; rosids; malvids; Brassicales; Brassicaceae; Camelineae; Arabidopsis	PF07496.16^zf-CW^CW-type Zinc Finger^856-901^E:1.1e-12`PF17907.2^AWS^AWS domain^979-1013^E:1e-12`PF00856.29^SET^SET domain^1027-1133^E:1.5e-17	.	.	.	KEGG:ath:AT1G77300	GO:0000785^cellular_component^chromatin`GO:0000775^cellular_component^chromosome, centromeric region`GO:0005634^cellular_component^nucleus`GO:0042800^molecular_function^histone methyltransferase activity (H3-K4 specific)`GO:0008270^molecular_function^zinc ion binding`GO:0048653^biological_process^anther development`GO:0016116^biological_process^carotenoid metabolic process`GO:0009553^biological_p…	GO:0000785^cellular_component^chromatin`GO:0000775^cellular_component^chromosome, centromeric region`GO:0005634^cellular_component^nucleus`GO:0042800^molecular_function^histone methyltransferase activity (H3-K4 specific)`GO:0008270^molecular_function^zinc ion binding`GO:0048653^biological_process^anther development`GO:0016116^biological_process^carotenoid metabolic process`GO:0009553^biological_p…	GO:0008270^molecular_function^zinc ion binding`GO:0018024^molecular_function^histone-lysine N-methyltransferase activity`GO:0005634^cellular_component^nucleus`GO:0005515^molecular_function^protein binding	.	.
TRINITY_DN5809_c0_g1	TRINITY_DN5809_c0_g1_i8	PP308_ARATH^PP308_ARATH^Q:53-1882,H:1-612^67.16%ID^E:0^RecName: Full=Pentatricopeptide repeat-containing protein At4g14050, mitochondrial;^Eukaryota; Viridiplantae; Streptophyta; Embryophyta; Tracheophyta; Spermatophyta; Magnoliopsida; eudicotyledons; Gunneridae; Pentapetalae; rosids; malvids; Brassicales; Brassicaceae; Camelineae; Arabidopsis	.	TRINITY_DN5809_c0_g1_i8.p3	2390-3601[+]	SEBP1_ARATH^SEBP1_ARATH^Q:1-396,H:1-397^79.6%ID^E:0^RecName: Full=Selenium-binding protein 1 {ECO:0000303|PubMed:18354042};^Eukaryota; Viridiplantae; Streptophyta; Embryophyta; Tracheophyta; Spermatophyta; Magnoliopsida; eudicotyledons; Gunneridae; Pentapetalae; rosids; malvids; Brassicales; Brassicaceae; Camelineae; Arabidopsis	PF05694.12^SBP56^56kDa selenium binding protein (SBP56)^22-379^E:1.5e-164	.	.	.	KEGG:ath:AT4G14030	GO:0005739^cellular_component^mitochondrion`GO:0008270^molecular_function^zinc ion binding`GO:0016554^biological_process^cytidine to uridine editing`GO:0006397^biological_process^mRNA processing	GO:0005829^cellular_component^cytosol`GO:0009506^cellular_component^plasmodesma`GO:0008430^molecular_function^selenium binding`GO:0071291^biological_process^cellular response to selenium ion`GO:0046686^biological_process^response to cadmium ion`GO:0042542^biological_process^response to hydrogen peroxide`GO:0000103^biological_process^sulfate assimilation	GO:0008430^molecular_function^selenium binding	.	.
TRINITY_DN5809_c0_g1	TRINITY_DN5809_c0_g1_i8	PP308_ARATH^PP308_ARATH^Q:53-1882,H:1-612^67.16%ID^E:0^RecName: Full=Pentatricopeptide repeat-containing protein At4g14050, mitochondrial;^Eukaryota; Viridiplantae; Streptophyta; Embryophyta; Tracheophyta; Spermatophyta; Magnoliopsida; eudicotyledons; Gunneridae; Pentapetalae; rosids; malvids; Brassicales; Brassicaceae; Camelineae; Arabidopsis	.	TRINITY_DN5809_c0_g1_i8.p1	53-1885[+]	PP308_ARATH^PP308_ARATH^Q:1-610,H:1-612^67.16%ID^E:0^RecName: Full=Pentatricopeptide repeat-containing protein At4g14050, mitochondrial;^Eukaryota; Viridiplantae; Streptophyta; Embryophyta; Tracheophyta; Spermatophyta; Magnoliopsida; eudicotyledons; Gunneridae; Pentapetalae; rosids; malvids; Brassicales; Brassicaceae; Camelineae; Arabidopsis	PF01535.21^PPR^PPR repeat^45-67^E:0.014`PF01535.21^PPR^PPR repeat^144-169^E:0.06`PF01535.21^PPR^PPR repeat^172-199^E:2.3e-06`PF01535.21^PPR^PPR repeat^203-232^E:0.00021`PF01535.21^PPR^PPR repeat^277-303^E:0.0019`PF13041.7^PPR_2^PPR repeat family^302-349^E:2.3e-10`PF01535.21^PPR^PPR repeat^305-334^E:8.7e-06`PF17177.5^PPR_long^Pentacotripeptide-repeat region of PRORP^317-424^E:7.7e-07`PF01535.21^PP…	.	.	.	KEGG:ath:AT4G14050	GO:0005739^cellular_component^mitochondrion`GO:0008270^molecular_function^zinc ion binding`GO:0016554^biological_process^cytidine to uridine editing`GO:0006397^biological_process^mRNA processing	GO:0005739^cellular_component^mitochondrion`GO:0008270^molecular_function^zinc ion binding`GO:0016554^biological_process^cytidine to uridine editing`GO:0006397^biological_process^mRNA processing	GO:0008270^molecular_function^zinc ion binding	.	.
TRINITY_DN5809_c0_g1	TRINITY_DN5809_c0_g1_i8	PP308_ARATH^PP308_ARATH^Q:53-1882,H:1-612^67.16%ID^E:0^RecName: Full=Pentatricopeptide repeat-containing protein At4g14050, mitochondrial;^Eukaryota; Viridiplantae; Streptophyta; Embryophyta; Tracheophyta; Spermatophyta; Magnoliopsida; eudicotyledons; Gunneridae; Pentapetalae; rosids; malvids; Brassicales; Brassicaceae; Camelineae; Arabidopsis	.	TRINITY_DN5809_c0_g1_i8.p5	4484-4810[+]	RLF32_ARATH^RLF32_ARATH^Q:30-107,H:34-116^50.59%ID^E:2e-18^RecName: Full=Protein RALF-like 32;^Eukaryota; Viridiplantae; Streptophyta; Embryophyta; Tracheophyta; Spermatophyta; Magnoliopsida; eudicotyledons; Gunneridae; Pentapetalae; rosids; malvids; Brassicales; Brassicaceae; Camelineae; Arabidopsis	PF05498.12^RALF^Rapid ALkalinization Factor (RALF)^42-105^E:1.9e-24	.	.	.	KEGG:ath:AT4G14010	GO:0005739^cellular_component^mitochondrion`GO:0008270^molecular_function^zinc ion binding`GO:0016554^biological_process^cytidine to uridine editing`GO:0006397^biological_process^mRNA processing	GO:0048046^cellular_component^apoplast`GO:0009506^cellular_component^plasmodesma`GO:0005179^molecular_function^hormone activity`GO:0019722^biological_process^calcium-mediated signaling`GO:0007267^biological_process^cell-cell signaling	.	.	.
TRINITY_DN5809_c0_g1	TRINITY_DN5809_c0_g1_i8	PP308_ARATH^PP308_ARATH^Q:53-1882,H:1-612^67.16%ID^E:0^RecName: Full=Pentatricopeptide repeat-containing protein At4g14050, mitochondrial;^Eukaryota; Viridiplantae; Streptophyta; Embryophyta; Tracheophyta; Spermatophyta; Magnoliopsida; eudicotyledons; Gunneridae; Pentapetalae; rosids; malvids; Brassicales; Brassicaceae; Camelineae; Arabidopsis	.	TRINITY_DN5809_c0_g1_i8.p2	4959-6404[-]	GT14_ARATH^GT14_ARATH^Q:14-475,H:32-512^55.6%ID^E:0^RecName: Full=Probable xyloglucan galactosyltransferase GT14 {ECO:0000305};^Eukaryota; Viridiplantae; Streptophyta; Embryophyta; Tracheophyta; Spermatophyta; Magnoliopsida; eudicotyledons; Gunneridae; Pentapetalae; rosids; malvids; Brassicales; Brassicaceae; Camelineae; Arabidopsis	PF03016.16^Exostosin^Exostosin family^57-389^E:4.2e-82	.	.	.	KEGG:ath:AT4G13990	GO:0005739^cellular_component^mitochondrion`GO:0008270^molecular_function^zinc ion binding`GO:0016554^biological_process^cytidine to uridine editing`GO:0006397^biological_process^mRNA processing	GO:0005618^cellular_component^cell wall`GO:0000139^cellular_component^Golgi membrane`GO:0016021^cellular_component^integral component of membrane`GO:0016020^cellular_component^membrane`GO:0016757^molecular_function^transferase activity, transferring glycosyl groups`GO:0006486^biological_process^protein glycosylation	.	.	.
TRINITY_DN5116_c1_g1	TRINITY_DN5116_c1_g1_i5	PUB43_ARATH^PUB43_ARATH^Q:779-3208,H:6-811^63.55%ID^E:0^RecName: Full=U-box domain-containing protein 43;^Eukaryota; Viridiplantae; Streptophyta; Embryophyta; Tracheophyta; Spermatophyta; Magnoliopsida; eudicotyledons; Gunneridae; Pentapetalae; rosids; malvids; Brassicales; Brassicaceae; Camelineae; Arabidopsis	.	TRINITY_DN5116_c1_g1_i5.p2	3732-5477[-]	FK117_ARATH^FK117_ARATH^Q:3-581,H:2-563^58.18%ID^E:0^RecName: Full=F-box/kelch-repeat protein At5g42350;^Eukaryota; Viridiplantae; Streptophyta; Embryophyta; Tracheophyta; Spermatophyta; Magnoliopsida; eudicotyledons; Gunneridae; Pentapetalae; rosids; malvids; Brassicales; Brassicaceae; Camelineae; Arabidopsis	PF12937.8^F-box-like^F-box-like^140-177^E:4.1e-06`PF00646.34^F-box^F-box domain^141-177^E:1.6e-09`PF01344.26^Kelch_1^Kelch motif^229-281^E:6.9e-06	.	.	.	KEGG:ath:AT5G42350	GO:0005739^cellular_component^mitochondrion`GO:0005886^cellular_component^plasma membrane`GO:0004842^molecular_function^ubiquitin-protein transferase activity	GO:0019005^cellular_component^SCF ubiquitin ligase complex`GO:0001558^biological_process^regulation of cell growth`GO:0008361^biological_process^regulation of cell size	GO:0005515^molecular_function^protein binding	.	.
TRINITY_DN5116_c1_g1	TRINITY_DN5116_c1_g1_i5	PUB43_ARATH^PUB43_ARATH^Q:779-3208,H:6-811^63.55%ID^E:0^RecName: Full=U-box domain-containing protein 43;^Eukaryota; Viridiplantae; Streptophyta; Embryophyta; Tracheophyta; Spermatophyta; Magnoliopsida; eudicotyledons; Gunneridae; Pentapetalae; rosids; malvids; Brassicales; Brassicaceae; Camelineae; Arabidopsis	.	TRINITY_DN5116_c1_g1_i5.p1	770-3211[+]	PUB43_ARATH^PUB43_ARATH^Q:4-813,H:6-811^63.55%ID^E:0^RecName: Full=U-box domain-containing protein 43;^Eukaryota; Viridiplantae; Streptophyta; Embryophyta; Tracheophyta; Spermatophyta; Magnoliopsida; eudicotyledons; Gunneridae; Pentapetalae; rosids; malvids; Brassicales; Brassicaceae; Camelineae; Arabidopsis	PF04564.16^U-box^U-box domain^30-104^E:2.5e-14	.	.	.	KEGG:ath:AT1G76390	GO:0005739^cellular_component^mitochondrion`GO:0005886^cellular_component^plasma membrane`GO:0004842^molecular_function^ubiquitin-protein transferase activity	GO:0005739^cellular_component^mitochondrion`GO:0005886^cellular_component^plasma membrane`GO:0004842^molecular_function^ubiquitin-protein transferase activity	GO:0004842^molecular_function^ubiquitin-protein transferase activity`GO:0016567^biological_process^protein ubiquitination	.	.
TRINITY_DN5116_c1_g1	TRINITY_DN5116_c1_g1_i5	PUB43_ARATH^PUB43_ARATH^Q:779-3208,H:6-811^63.55%ID^E:0^RecName: Full=U-box domain-containing protein 43;^Eukaryota; Viridiplantae; Streptophyta; Embryophyta; Tracheophyta; Spermatophyta; Magnoliopsida; eudicotyledons; Gunneridae; Pentapetalae; rosids; malvids; Brassicales; Brassicaceae; Camelineae; Arabidopsis	.	TRINITY_DN5116_c1_g1_i5.p3	5625-6047[-]	.	.	.	.	.	KEGG:ath:AT1G76390	GO:0005739^cellular_component^mitochondrion`GO:0005886^cellular_component^plasma membrane`GO:0004842^molecular_function^ubiquitin-protein transferase activity	.	.	.	.
TRINITY_DN5116_c1_g1	TRINITY_DN5116_c1_g1_i5	PUB43_ARATH^PUB43_ARATH^Q:779-3208,H:6-811^63.55%ID^E:0^RecName: Full=U-box domain-containing protein 43;^Eukaryota; Viridiplantae; Streptophyta; Embryophyta; Tracheophyta; Spermatophyta; Magnoliopsida; eudicotyledons; Gunneridae; Pentapetalae; rosids; malvids; Brassicales; Brassicaceae; Camelineae; Arabidopsis	.	TRINITY_DN5116_c1_g1_i5.p4	6208-6609[+]	.	.	.	.	.	KEGG:ath:AT1G76390	GO:0005739^cellular_component^mitochondrion`GO:0005886^cellular_component^plasma membrane`GO:0004842^molecular_function^ubiquitin-protein transferase activity	.	.	.	.
TRINITY_DN7183_c0_g1	TRINITY_DN7183_c0_g1_i1	POLX_TOBAC^POLX_TOBAC^Q:1042-2355,H:232-671^38.93%ID^E:0^RecName: Full=Retrovirus-related Pol polyprotein from transposon TNT 1-94;^Eukaryota; Viridiplantae; Streptophyta; Embryophyta; Tracheophyta; Spermatophyta; Magnoliopsida; eudicotyledons; Gunneridae; Pentapetalae; asterids; lamiids; Solanales; Solanaceae; Nicotianoideae; Nicotianeae; Nicotiana`POLX_TOBAC^POLX_TOBAC^Q:3121-4155,H:973-1325^39…	.	TRINITY_DN7183_c0_g1_i1.p4	2309-3208[+]	POLX_TOBAC^POLX_TOBAC^Q:20-269,H:675-970^36.33%ID^E:6e-50^RecName: Full=Retrovirus-related Pol polyprotein from transposon TNT 1-94;^Eukaryota; Viridiplantae; Streptophyta; Embryophyta; Tracheophyta; Spermatophyta; Magnoliopsida; eudicotyledons; Gunneridae; Pentapetalae; asterids; lamiids; Solanales; Solanaceae; Nicotianoideae; Nicotianeae; Nicotiana	PF07727.15^RVT_2^Reverse transcriptase (RNA-dependent DNA polymerase)^139-274^E:1.2e-56	.	.	.	.	GO:0004190^molecular_function^aspartic-type endopeptidase activity`GO:0004519^molecular_function^endonuclease activity`GO:0003676^molecular_function^nucleic acid binding`GO:0003964^molecular_function^RNA-directed DNA polymerase activity`GO:0008270^molecular_function^zinc ion binding`GO:0015074^biological_process^DNA integration	GO:0004190^molecular_function^aspartic-type endopeptidase activity`GO:0004519^molecular_function^endonuclease activity`GO:0003676^molecular_function^nucleic acid binding`GO:0003964^molecular_function^RNA-directed DNA polymerase activity`GO:0008270^molecular_function^zinc ion binding`GO:0015074^biological_process^DNA integration	.	.	.
TRINITY_DN7183_c0_g1	TRINITY_DN7183_c0_g1_i1	POLX_TOBAC^POLX_TOBAC^Q:1042-2355,H:232-671^38.93%ID^E:0^RecName: Full=Retrovirus-related Pol polyprotein from transposon TNT 1-94;^Eukaryota; Viridiplantae; Streptophyta; Embryophyta; Tracheophyta; Spermatophyta; Magnoliopsida; eudicotyledons; Gunneridae; Pentapetalae; asterids; lamiids; Solanales; Solanaceae; Nicotianoideae; Nicotianeae; Nicotiana`POLX_TOBAC^POLX_TOBAC^Q:3121-4155,H:973-1325^39…	.	TRINITY_DN7183_c0_g1_i1.p5	4573-5169[+]	C79A1_SORBI^C79A1_SORBI^Q:2-196,H:360-555^61.22%ID^E:4e-83^RecName: Full=Tyrosine N-monooxygenase;^Eukaryota; Viridiplantae; Streptophyta; Embryophyta; Tracheophyta; Spermatophyta; Magnoliopsida; Liliopsida; Poales; Poaceae; PACMAD clade; Panicoideae; Andropogonodae; Andropogoneae; Sorghinae; Sorghum	PF00067.23^p450^Cytochrome P450^2-180^E:1.1e-49	.	.	.	KEGG:sbi:8061413	GO:0004190^molecular_function^aspartic-type endopeptidase activity`GO:0004519^molecular_function^endonuclease activity`GO:0003676^molecular_function^nucleic acid binding`GO:0003964^molecular_function^RNA-directed DNA polymerase activity`GO:0008270^molecular_function^zinc ion binding`GO:0015074^biological_process^DNA integration	GO:0005789^cellular_component^endoplasmic reticulum membrane`GO:0016021^cellular_component^integral component of membrane`GO:0020037^molecular_function^heme binding`GO:0005506^molecular_function^iron ion binding`GO:0004497^molecular_function^monooxygenase activity`GO:0016705^molecular_function^oxidoreductase activity, acting on paired donors, with incorporation or reduction of molecular oxygen`GO…	GO:0005506^molecular_function^iron ion binding`GO:0016705^molecular_function^oxidoreductase activity, acting on paired donors, with incorporation or reduction of molecular oxygen`GO:0020037^molecular_function^heme binding`GO:0055114^biological_process^obsolete oxidation-reduction process	.	.
TRINITY_DN7183_c0_g1	TRINITY_DN7183_c0_g1_i1	POLX_TOBAC^POLX_TOBAC^Q:1042-2355,H:232-671^38.93%ID^E:0^RecName: Full=Retrovirus-related Pol polyprotein from transposon TNT 1-94;^Eukaryota; Viridiplantae; Streptophyta; Embryophyta; Tracheophyta; Spermatophyta; Magnoliopsida; eudicotyledons; Gunneridae; Pentapetalae; asterids; lamiids; Solanales; Solanaceae; Nicotianoideae; Nicotianeae; Nicotiana`POLX_TOBAC^POLX_TOBAC^Q:3121-4155,H:973-1325^39…	.	TRINITY_DN7183_c0_g1_i1.p1	175-2382[+]	POLX_TOBAC^POLX_TOBAC^Q:19-727,H:17-671^31.88%ID^E:1e-95^RecName: Full=Retrovirus-related Pol polyprotein from transposon TNT 1-94;^Eukaryota; Viridiplantae; Streptophyta; Embryophyta; Tracheophyta; Spermatophyta; Magnoliopsida; eudicotyledons; Gunneridae; Pentapetalae; asterids; lamiids; Solanales; Solanaceae; Nicotianoideae; Nicotianeae; Nicotiana	PF14223.7^Retrotran_gag_2^gag-polypeptide of LTR copia-type^65-204^E:1.1e-25`PF14392.7^zf-CCHC_4^Zinc knuckle^270-285^E:1`PF00098.24^zf-CCHC^Zinc knuckle^271-285^E:0.003`PF00098.24^zf-CCHC^Zinc knuckle^288-304^E:1.5e-07`PF14392.7^zf-CCHC_4^Zinc knuckle^290-304^E:0.13`PF13976.7^gag_pre-integrs^GAG-pre-integrase domain^454-520^E:2e-13`PF14392.7^zf-CCHC_4^Zinc knuckle^509-516^E:13000`PF00665.27^rve^…	.	.	.	.	GO:0004190^molecular_function^aspartic-type endopeptidase activity`GO:0004519^molecular_function^endonuclease activity`GO:0003676^molecular_function^nucleic acid binding`GO:0003964^molecular_function^RNA-directed DNA polymerase activity`GO:0008270^molecular_function^zinc ion binding`GO:0015074^biological_process^DNA integration	GO:0004190^molecular_function^aspartic-type endopeptidase activity`GO:0004519^molecular_function^endonuclease activity`GO:0003676^molecular_function^nucleic acid binding`GO:0003964^molecular_function^RNA-directed DNA polymerase activity`GO:0008270^molecular_function^zinc ion binding`GO:0015074^biological_process^DNA integration	GO:0003676^molecular_function^nucleic acid binding`GO:0008270^molecular_function^zinc ion binding`GO:0015074^biological_process^DNA integration	.	.
TRINITY_DN7183_c0_g1	TRINITY_DN7183_c0_g1_i1	POLX_TOBAC^POLX_TOBAC^Q:1042-2355,H:232-671^38.93%ID^E:0^RecName: Full=Retrovirus-related Pol polyprotein from transposon TNT 1-94;^Eukaryota; Viridiplantae; Streptophyta; Embryophyta; Tracheophyta; Spermatophyta; Magnoliopsida; eudicotyledons; Gunneridae; Pentapetalae; asterids; lamiids; Solanales; Solanaceae; Nicotianoideae; Nicotianeae; Nicotiana`POLX_TOBAC^POLX_TOBAC^Q:3121-4155,H:973-1325^39…	.	TRINITY_DN7183_c0_g1_i1.p2	5417-6475[-]	FB237_ARATH^FB237_ARATH^Q:11-352,H:20-380^34.39%ID^E:9e-51^RecName: Full=F-box protein At4g18380;^Eukaryota; Viridiplantae; Streptophyta; Embryophyta; Tracheophyta; Spermatophyta; Magnoliopsida; eudicotyledons; Gunneridae; Pentapetalae; rosids; malvids; Brassicales; Brassicaceae; Camelineae; Arabidopsis	PF00646.34^F-box^F-box domain^16-54^E:0.0016	.	.	.	KEGG:ath:AT4G18380	GO:0004190^molecular_function^aspartic-type endopeptidase activity`GO:0004519^molecular_function^endonuclease activity`GO:0003676^molecular_function^nucleic acid binding`GO:0003964^molecular_function^RNA-directed DNA polymerase activity`GO:0008270^molecular_function^zinc ion binding`GO:0015074^biological_process^DNA integration	.	GO:0005515^molecular_function^protein binding	.	.
TRINITY_DN7183_c0_g1	TRINITY_DN7183_c0_g1_i1	POLX_TOBAC^POLX_TOBAC^Q:1042-2355,H:232-671^38.93%ID^E:0^RecName: Full=Retrovirus-related Pol polyprotein from transposon TNT 1-94;^Eukaryota; Viridiplantae; Streptophyta; Embryophyta; Tracheophyta; Spermatophyta; Magnoliopsida; eudicotyledons; Gunneridae; Pentapetalae; asterids; lamiids; Solanales; Solanaceae; Nicotianoideae; Nicotianeae; Nicotiana`POLX_TOBAC^POLX_TOBAC^Q:3121-4155,H:973-1325^39…	.	TRINITY_DN7183_c0_g1_i1.p3	3205-4176[+]	POLX_TOBAC^POLX_TOBAC^Q:2-317,H:1003-1325^41.23%ID^E:1e-74^RecName: Full=Retrovirus-related Pol polyprotein from transposon TNT 1-94;^Eukaryota; Viridiplantae; Streptophyta; Embryophyta; Tracheophyta; Spermatophyta; Magnoliopsida; eudicotyledons; Gunneridae; Pentapetalae; asterids; lamiids; Solanales; Solanaceae; Nicotianoideae; Nicotianeae; Nicotiana	PF07727.15^RVT_2^Reverse transcriptase (RNA-dependent DNA polymerase)^2-83^E:2.3e-24	.	.	.	.	GO:0004190^molecular_function^aspartic-type endopeptidase activity`GO:0004519^molecular_function^endonuclease activity`GO:0003676^molecular_function^nucleic acid binding`GO:0003964^molecular_function^RNA-directed DNA polymerase activity`GO:0008270^molecular_function^zinc ion binding`GO:0015074^biological_process^DNA integration	GO:0004190^molecular_function^aspartic-type endopeptidase activity`GO:0004519^molecular_function^endonuclease activity`GO:0003676^molecular_function^nucleic acid binding`GO:0003964^molecular_function^RNA-directed DNA polymerase activity`GO:0008270^molecular_function^zinc ion binding`GO:0015074^biological_process^DNA integration	.	.	.
TRINITY_DN7465_c0_g1	TRINITY_DN7465_c0_g1_i2	UPL3_ARATH^UPL3_ARATH^Q:1003-6273,H:150-1888^72.09%ID^E:0^RecName: Full=E3 ubiquitin-protein ligase UPL3;^Eukaryota; Viridiplantae; Streptophyta; Embryophyta; Tracheophyta; Spermatophyta; Magnoliopsida; eudicotyledons; Gunneridae; Pentapetalae; rosids; malvids; Brassicales; Brassicaceae; Camelineae; Arabidopsis	.	TRINITY_DN7465_c0_g1_i2.p1	598-6276[+]	UPL3_ARATH^UPL3_ARATH^Q:1-1892,H:1-1888^70.91%ID^E:0^RecName: Full=E3 ubiquitin-protein ligase UPL3;^Eukaryota; Viridiplantae; Streptophyta; Embryophyta; Tracheophyta; Spermatophyta; Magnoliopsida; eudicotyledons; Gunneridae; Pentapetalae; rosids; malvids; Brassicales; Brassicaceae; Camelineae; Arabidopsis	PF00632.26^HECT^HECT-domain (ubiquitin-transferase)^1514-1892^E:3e-79	.	.	.	KEGG:ath:AT4G38600	GO:0005886^cellular_component^plasma membrane`GO:0004842^molecular_function^ubiquitin-protein transferase activity`GO:0042023^biological_process^DNA endoreduplication`GO:0010091^biological_process^trichome branching	GO:0005886^cellular_component^plasma membrane`GO:0004842^molecular_function^ubiquitin-protein transferase activity`GO:0042023^biological_process^DNA endoreduplication`GO:0010091^biological_process^trichome branching	GO:0004842^molecular_function^ubiquitin-protein transferase activity	.	.
TRINITY_DN963_c0_g1	TRINITY_DN963_c0_g1_i1	.	.	TRINITY_DN963_c0_g1_i1.p1	736-6291[-]	.	.	.	.	.	.	.	.	.	.	.
TRINITY_DN6715_c0_g1	TRINITY_DN6715_c0_g1_i6	DCL1_ARATH^DCL1_ARATH^Q:1132-6438,H:176-1898^77.41%ID^E:0^RecName: Full=Endoribonuclease Dicer homolog 1;^Eukaryota; Viridiplantae; Streptophyta; Embryophyta; Tracheophyta; Spermatophyta; Magnoliopsida; eudicotyledons; Gunneridae; Pentapetalae; rosids; malvids; Brassicales; Brassicaceae; Camelineae; Arabidopsis`DCL1_ARATH^DCL1_ARATH^Q:361-627,H:2-77^40%ID^E:7e-08^RecName: Full=Endoribonuclease Di…	.	TRINITY_DN6715_c0_g1_i6.p1	364-4443[+]	DCL1_ARATH^DCL1_ARATH^Q:14-1342,H:6-1263^69.71%ID^E:0^RecName: Full=Endoribonuclease Dicer homolog 1;^Eukaryota; Viridiplantae; Streptophyta; Embryophyta; Tracheophyta; Spermatophyta; Magnoliopsida; eudicotyledons; Gunneridae; Pentapetalae; rosids; malvids; Brassicales; Brassicaceae; Camelineae; Arabidopsis	PF00270.30^DEAD^DEAD/DEAH box helicase^330-492^E:2.1e-12`PF04851.16^ResIII^Type III restriction enzyme, res subunit^332-493^E:1.1e-13`PF00271.32^Helicase_C^Helicase conserved C-terminal domain^728-845^E:3e-17`PF03368.15^Dicer_dimer^Dicer dimerisation domain^920-1008^E:1.4e-21`PF02170.23^PAZ^PAZ domain^1277-1343^E:1.7e-08	.	.	.	KEGG:ath:AT1G01040	GO:0005737^cellular_component^cytoplasm`GO:0005634^cellular_component^nucleus`GO:0005524^molecular_function^ATP binding`GO:0003677^molecular_function^DNA binding`GO:0004386^molecular_function^helicase activity`GO:0046872^molecular_function^metal ion binding`GO:0004525^molecular_function^ribonuclease III activity`GO:0003723^molecular_function^RNA binding`GO:0030422^biological_process^production of…	GO:0005737^cellular_component^cytoplasm`GO:0005634^cellular_component^nucleus`GO:0005524^molecular_function^ATP binding`GO:0003677^molecular_function^DNA binding`GO:0004386^molecular_function^helicase activity`GO:0046872^molecular_function^metal ion binding`GO:0004525^molecular_function^ribonuclease III activity`GO:0003723^molecular_function^RNA binding`GO:0030422^biological_process^production of…	GO:0003676^molecular_function^nucleic acid binding`GO:0005524^molecular_function^ATP binding`GO:0003677^molecular_function^DNA binding`GO:0016787^molecular_function^hydrolase activity`GO:0016891^molecular_function^endoribonuclease activity, producing 5'-phosphomonoesters`GO:0005515^molecular_function^protein binding	.	.
TRINITY_DN6715_c0_g1	TRINITY_DN6715_c0_g1_i6	DCL1_ARATH^DCL1_ARATH^Q:1132-6438,H:176-1898^77.41%ID^E:0^RecName: Full=Endoribonuclease Dicer homolog 1;^Eukaryota; Viridiplantae; Streptophyta; Embryophyta; Tracheophyta; Spermatophyta; Magnoliopsida; eudicotyledons; Gunneridae; Pentapetalae; rosids; malvids; Brassicales; Brassicaceae; Camelineae; Arabidopsis`DCL1_ARATH^DCL1_ARATH^Q:361-627,H:2-77^40%ID^E:7e-08^RecName: Full=Endoribonuclease Di…	.	TRINITY_DN6715_c0_g1_i6.p2	4528-6474[+]	DCL1_ORYSJ^DCL1_ORYSJ^Q:5-645,H:1235-1872^81.93%ID^E:0^RecName: Full=Endoribonuclease Dicer homolog 1;^Eukaryota; Viridiplantae; Streptophyta; Embryophyta; Tracheophyta; Spermatophyta; Magnoliopsida; Liliopsida; Poales; Poaceae; BOP clade; Oryzoideae; Oryzeae; Oryzinae; Oryza; Oryza sativa	PF02170.23^PAZ^PAZ domain^5-86^E:2.1e-07`PF00636.27^Ribonuclease_3^Ribonuclease III domain^123-267^E:4.5e-31`PF14622.7^Ribonucleas_3_3^Ribonuclease-III-like^322-461^E:8.6e-15`PF00636.27^Ribonuclease_3^Ribonuclease III domain^343-456^E:1.2e-24`PF00035.27^dsrm^Double-stranded RNA binding motif^483-541^E:6.4e-05`PF14709.8^DND1_DSRM^double strand RNA binding domain from DEAD END PROTEIN 1^570-643^E:3…	.	.	.	KEGG:ath:AT1G01040	GO:0005737^cellular_component^cytoplasm`GO:0005634^cellular_component^nucleus`GO:0005524^molecular_function^ATP binding`GO:0003677^molecular_function^DNA binding`GO:0004386^molecular_function^helicase activity`GO:0046872^molecular_function^metal ion binding`GO:0004525^molecular_function^ribonuclease III activity`GO:0003723^molecular_function^RNA binding`GO:0030422^biological_process^production of…	GO:0005737^cellular_component^cytoplasm`GO:0005634^cellular_component^nucleus`GO:0005524^molecular_function^ATP binding`GO:0004386^molecular_function^helicase activity`GO:0046872^molecular_function^metal ion binding`GO:0004525^molecular_function^ribonuclease III activity`GO:0003723^molecular_function^RNA binding`GO:0007275^biological_process^multicellular organism development`GO:0035196^biologica…	GO:0005515^molecular_function^protein binding`GO:0004525^molecular_function^ribonuclease III activity`GO:0006396^biological_process^RNA processing	.	.
TRINITY_DN5972_c0_g2	TRINITY_DN5972_c0_g2_i1	SRO1_ARATH^SRO1_ARATH^Q:493-1905,H:1-467^41.46%ID^E:6e-107^RecName: Full=Probable inactive poly [ADP-ribose] polymerase SRO1;^Eukaryota; Viridiplantae; Streptophyta; Embryophyta; Tracheophyta; Spermatophyta; Magnoliopsida; eudicotyledons; Gunneridae; Pentapetalae; rosids; malvids; Brassicales; Brassicaceae; Camelineae; Arabidopsis`SRO1_ARATH^SRO1_ARATH^Q:6092-6271,H:504-564^50.82%ID^E:1e-06^RecNa…	.	TRINITY_DN5972_c0_g2_i1.p1	493-2016[+]	SRO1_ARATH^SRO1_ARATH^Q:1-471,H:1-467^41.46%ID^E:3e-116^RecName: Full=Probable inactive poly [ADP-ribose] polymerase SRO1;^Eukaryota; Viridiplantae; Streptophyta; Embryophyta; Tracheophyta; Spermatophyta; Magnoliopsida; eudicotyledons; Gunneridae; Pentapetalae; rosids; malvids; Brassicales; Brassicaceae; Camelineae; Arabidopsis	.	.	.	.	KEGG:ath:AT2G35510	GO:0016363^cellular_component^nuclear matrix`GO:0003950^molecular_function^NAD+ ADP-ribosyltransferase activity`GO:0009793^biological_process^embryo development ending in seed dormancy`GO:0010102^biological_process^lateral root morphogenesis`GO:0048573^biological_process^photoperiodism, flowering`GO:0006970^biological_process^response to osmotic stress`GO:0006979^biological_process^response to ox…	GO:0016363^cellular_component^nuclear matrix`GO:0003950^molecular_function^NAD+ ADP-ribosyltransferase activity`GO:0009793^biological_process^embryo development ending in seed dormancy`GO:0010102^biological_process^lateral root morphogenesis`GO:0048573^biological_process^photoperiodism, flowering`GO:0006970^biological_process^response to osmotic stress`GO:0006979^biological_process^response to ox…	.	.	.
TRINITY_DN7103_c0_g1	TRINITY_DN7103_c0_g1_i11	CLPX3_ARATH^CLPX3_ARATH^Q:4095-6011,H:17-638^61.78%ID^E:0^RecName: Full=CLP protease regulatory subunit CLPX3, mitochondrial {ECO:0000303|Ref.4};^Eukaryota; Viridiplantae; Streptophyta; Embryophyta; Tracheophyta; Spermatophyta; Magnoliopsida; eudicotyledons; Gunneridae; Pentapetalae; rosids; malvids; Brassicales; Brassicaceae; Camelineae; Arabidopsis	.	TRINITY_DN7103_c0_g1_i11.p8	145-444[+]	.	.	.	.	.	KEGG:ath:AT1G33360	GO:0005759^cellular_component^mitochondrial matrix`GO:0005524^molecular_function^ATP binding`GO:0016887^molecular_function^ATPase activity`GO:0008233^molecular_function^peptidase activity`GO:0051082^molecular_function^unfolded protein binding`GO:0030163^biological_process^protein catabolic process`GO:0006457^biological_process^protein folding`GO:0006508^biological_process^proteolysis	.	.	.	.
TRINITY_DN7103_c0_g1	TRINITY_DN7103_c0_g1_i11	CLPX3_ARATH^CLPX3_ARATH^Q:4095-6011,H:17-638^61.78%ID^E:0^RecName: Full=CLP protease regulatory subunit CLPX3, mitochondrial {ECO:0000303|Ref.4};^Eukaryota; Viridiplantae; Streptophyta; Embryophyta; Tracheophyta; Spermatophyta; Magnoliopsida; eudicotyledons; Gunneridae; Pentapetalae; rosids; malvids; Brassicales; Brassicaceae; Camelineae; Arabidopsis	.	TRINITY_DN7103_c0_g1_i11.p4	2023-2475[-]	GLR29_ARATH^GLR29_ARATH^Q:18-120,H:473-594^32.28%ID^E:8e-08^RecName: Full=Glutamate receptor 2.9;^Eukaryota; Viridiplantae; Streptophyta; Embryophyta; Tracheophyta; Spermatophyta; Magnoliopsida; eudicotyledons; Gunneridae; Pentapetalae; rosids; malvids; Brassicales; Brassicaceae; Camelineae; Arabidopsis	.	.	.	.	KEGG:ath:AT2G29100	GO:0005759^cellular_component^mitochondrial matrix`GO:0005524^molecular_function^ATP binding`GO:0016887^molecular_function^ATPase activity`GO:0008233^molecular_function^peptidase activity`GO:0051082^molecular_function^unfolded protein binding`GO:0030163^biological_process^protein catabolic process`GO:0006457^biological_process^protein folding`GO:0006508^biological_process^proteolysis	GO:0016021^cellular_component^integral component of membrane`GO:0005886^cellular_component^plasma membrane`GO:0005262^molecular_function^calcium channel activity`GO:0008066^molecular_function^glutamate receptor activity`GO:0015276^molecular_function^ligand-gated ion channel activity`GO:0038023^molecular_function^signaling receptor activity`GO:0006816^biological_process^calcium ion transport`GO:00…	.	.	.
TRINITY_DN7103_c0_g1	TRINITY_DN7103_c0_g1_i11	CLPX3_ARATH^CLPX3_ARATH^Q:4095-6011,H:17-638^61.78%ID^E:0^RecName: Full=CLP protease regulatory subunit CLPX3, mitochondrial {ECO:0000303|Ref.4};^Eukaryota; Viridiplantae; Streptophyta; Embryophyta; Tracheophyta; Spermatophyta; Magnoliopsida; eudicotyledons; Gunneridae; Pentapetalae; rosids; malvids; Brassicales; Brassicaceae; Camelineae; Arabidopsis	.	TRINITY_DN7103_c0_g1_i11.p2	488-1735[+]	WTF1_ARATH^WTF1_ARATH^Q:36-388,H:79-430^30.21%ID^E:2e-37^RecName: Full=Protein WHAT'S THIS FACTOR 1 homolog, chloroplastic {ECO:0000305};^Eukaryota; Viridiplantae; Streptophyta; Embryophyta; Tracheophyta; Spermatophyta; Magnoliopsida; eudicotyledons; Gunneridae; Pentapetalae; rosids; malvids; Brassicales; Brassicaceae; Camelineae; Arabidopsis	PF11955.9^PORR^Plant organelle RNA recognition domain^36-351^E:4e-101	.	.	.	KEGG:ath:AT4G01037	GO:0005759^cellular_component^mitochondrial matrix`GO:0005524^molecular_function^ATP binding`GO:0016887^molecular_function^ATPase activity`GO:0008233^molecular_function^peptidase activity`GO:0051082^molecular_function^unfolded protein binding`GO:0030163^biological_process^protein catabolic process`GO:0006457^biological_process^protein folding`GO:0006508^biological_process^proteolysis	GO:0009507^cellular_component^chloroplast`GO:0003729^molecular_function^mRNA binding`GO:0003723^molecular_function^RNA binding`GO:0000373^biological_process^Group II intron splicing`GO:0006397^biological_process^mRNA processing`GO:0015979^biological_process^photosynthesis	.	.	.
TRINITY_DN7103_c0_g1	TRINITY_DN7103_c0_g1_i11	CLPX3_ARATH^CLPX3_ARATH^Q:4095-6011,H:17-638^61.78%ID^E:0^RecName: Full=CLP protease regulatory subunit CLPX3, mitochondrial {ECO:0000303|Ref.4};^Eukaryota; Viridiplantae; Streptophyta; Embryophyta; Tracheophyta; Spermatophyta; Magnoliopsida; eudicotyledons; Gunneridae; Pentapetalae; rosids; malvids; Brassicales; Brassicaceae; Camelineae; Arabidopsis	.	TRINITY_DN7103_c0_g1_i11.p7	2705-3025[-]	.	.	.	.	.	KEGG:ath:AT1G33360	GO:0005759^cellular_component^mitochondrial matrix`GO:0005524^molecular_function^ATP binding`GO:0016887^molecular_function^ATPase activity`GO:0008233^molecular_function^peptidase activity`GO:0051082^molecular_function^unfolded protein binding`GO:0030163^biological_process^protein catabolic process`GO:0006457^biological_process^protein folding`GO:0006508^biological_process^proteolysis	.	.	.	.
TRINITY_DN7103_c0_g1	TRINITY_DN7103_c0_g1_i11	CLPX3_ARATH^CLPX3_ARATH^Q:4095-6011,H:17-638^61.78%ID^E:0^RecName: Full=CLP protease regulatory subunit CLPX3, mitochondrial {ECO:0000303|Ref.4};^Eukaryota; Viridiplantae; Streptophyta; Embryophyta; Tracheophyta; Spermatophyta; Magnoliopsida; eudicotyledons; Gunneridae; Pentapetalae; rosids; malvids; Brassicales; Brassicaceae; Camelineae; Arabidopsis	.	TRINITY_DN7103_c0_g1_i11.p1	4002-6083[+]	CLPX3_ARATH^CLPX3_ARATH^Q:32-670,H:17-638^62.33%ID^E:0^RecName: Full=CLP protease regulatory subunit CLPX3, mitochondrial {ECO:0000303|Ref.4};^Eukaryota; Viridiplantae; Streptophyta; Embryophyta; Tracheophyta; Spermatophyta; Magnoliopsida; eudicotyledons; Gunneridae; Pentapetalae; rosids; malvids; Brassicales; Brassicaceae; Camelineae; Arabidopsis	PF07724.15^AAA_2^AAA domain (Cdc48 subfamily)^339-543^E:8.5e-44`PF07728.15^AAA_5^AAA domain (dynein-related subfamily)^342-420^E:0.00016`PF00004.30^AAA^ATPase family associated with various cellular activities (AAA)^343-449^E:9.3e-14`PF10431.10^ClpB_D2-small^C-terminal, D2-small domain, of ClpB protein^550-620^E:1.4e-12	.	.	.	KEGG:ath:AT1G33360	GO:0005759^cellular_component^mitochondrial matrix`GO:0005524^molecular_function^ATP binding`GO:0016887^molecular_function^ATPase activity`GO:0008233^molecular_function^peptidase activity`GO:0051082^molecular_function^unfolded protein binding`GO:0030163^biological_process^protein catabolic process`GO:0006457^biological_process^protein folding`GO:0006508^biological_process^proteolysis	GO:0005759^cellular_component^mitochondrial matrix`GO:0005524^molecular_function^ATP binding`GO:0016887^molecular_function^ATPase activity`GO:0008233^molecular_function^peptidase activity`GO:0051082^molecular_function^unfolded protein binding`GO:0030163^biological_process^protein catabolic process`GO:0006457^biological_process^protein folding`GO:0006508^biological_process^proteolysis	GO:0005524^molecular_function^ATP binding`GO:0016887^molecular_function^ATPase activity	.	.
TRINITY_DN6828_c2_g1	TRINITY_DN6828_c2_g1_i7	AMSH1_ARATH^AMSH1_ARATH^Q:201-1445,H:1-412^55.66%ID^E:1e-134^RecName: Full=AMSH-like ubiquitin thioesterase 1;^Eukaryota; Viridiplantae; Streptophyta; Embryophyta; Tracheophyta; Spermatophyta; Magnoliopsida; eudicotyledons; Gunneridae; Pentapetalae; rosids; malvids; Brassicales; Brassicaceae; Camelineae; Arabidopsis	.	TRINITY_DN6828_c2_g1_i7.p3	4346-4750[+]	POL2_DROME^POL2_DROME^Q:7-130,H:499-622^42.4%ID^E:6e-23^RecName: Full=Retrovirus-related Pol polyprotein from transposon 297;^Eukaryota; Metazoa; Ecdysozoa; Arthropoda; Hexapoda; Insecta; Pterygota; Neoptera; Holometabola; Diptera; Brachycera; Muscomorpha; Ephydroidea; Drosophilidae; Drosophila; Sophophora	PF17919.2^RT_RNaseH_2^RNase H-like domain found in reverse transcriptase^6-80^E:2.9e-24`PF17917.2^RT_RNaseH^RNase H-like domain found in reverse transcriptase^11-110^E:3.2e-30	.	.	.	KEGG:ath:AT1G48790	GO:0005768^cellular_component^endosome`GO:0016020^cellular_component^membrane`GO:0070122^molecular_function^isopeptidase activity`GO:0046872^molecular_function^metal ion binding`GO:0008237^molecular_function^metallopeptidase activity`GO:0004843^molecular_function^thiol-dependent ubiquitin-specific protease activity`GO:0016579^biological_process^protein deubiquitination`GO:0071108^biological_proce…	GO:0004190^molecular_function^aspartic-type endopeptidase activity`GO:0004519^molecular_function^endonuclease activity`GO:0003676^molecular_function^nucleic acid binding`GO:0003964^molecular_function^RNA-directed DNA polymerase activity`GO:0015074^biological_process^DNA integration	.	.	.
TRINITY_DN6828_c2_g1	TRINITY_DN6828_c2_g1_i7	AMSH1_ARATH^AMSH1_ARATH^Q:201-1445,H:1-412^55.66%ID^E:1e-134^RecName: Full=AMSH-like ubiquitin thioesterase 1;^Eukaryota; Viridiplantae; Streptophyta; Embryophyta; Tracheophyta; Spermatophyta; Magnoliopsida; eudicotyledons; Gunneridae; Pentapetalae; rosids; malvids; Brassicales; Brassicaceae; Camelineae; Arabidopsis	.	TRINITY_DN6828_c2_g1_i7.p1	201-1517[+]	AMSH1_ARATH^AMSH1_ARATH^Q:1-415,H:1-412^55.66%ID^E:1e-147^RecName: Full=AMSH-like ubiquitin thioesterase 1;^Eukaryota; Viridiplantae; Streptophyta; Embryophyta; Tracheophyta; Spermatophyta; Magnoliopsida; eudicotyledons; Gunneridae; Pentapetalae; rosids; malvids; Brassicales; Brassicaceae; Camelineae; Arabidopsis	PF08969.12^USP8_dimer^USP8 dimerisation domain^11-103^E:6.3e-11`PF01398.22^JAB^JAB1/Mov34/MPN/PAD-1 ubiquitin protease^332-414^E:1.2e-06	.	.	.	KEGG:ath:AT1G48790	GO:0005768^cellular_component^endosome`GO:0016020^cellular_component^membrane`GO:0070122^molecular_function^isopeptidase activity`GO:0046872^molecular_function^metal ion binding`GO:0008237^molecular_function^metallopeptidase activity`GO:0004843^molecular_function^thiol-dependent ubiquitin-specific protease activity`GO:0016579^biological_process^protein deubiquitination`GO:0071108^biological_proce…	GO:0005768^cellular_component^endosome`GO:0016020^cellular_component^membrane`GO:0070122^molecular_function^isopeptidase activity`GO:0046872^molecular_function^metal ion binding`GO:0008237^molecular_function^metallopeptidase activity`GO:0004843^molecular_function^thiol-dependent ubiquitin-specific protease activity`GO:0016579^biological_process^protein deubiquitination`GO:0071108^biological_proce…	GO:0005515^molecular_function^protein binding	.	.
TRINITY_DN6828_c2_g1	TRINITY_DN6828_c2_g1_i7	AMSH1_ARATH^AMSH1_ARATH^Q:201-1445,H:1-412^55.66%ID^E:1e-134^RecName: Full=AMSH-like ubiquitin thioesterase 1;^Eukaryota; Viridiplantae; Streptophyta; Embryophyta; Tracheophyta; Spermatophyta; Magnoliopsida; eudicotyledons; Gunneridae; Pentapetalae; rosids; malvids; Brassicales; Brassicaceae; Camelineae; Arabidopsis	.	TRINITY_DN6828_c2_g1_i7.p2	3807-4217[+]	POL2_DROME^POL2_DROME^Q:1-125,H:311-435^38.4%ID^E:6e-26^RecName: Full=Retrovirus-related Pol polyprotein from transposon 297;^Eukaryota; Metazoa; Ecdysozoa; Arthropoda; Hexapoda; Insecta; Pterygota; Neoptera; Holometabola; Diptera; Brachycera; Muscomorpha; Ephydroidea; Drosophilidae; Drosophila; Sophophora	PF00078.28^RVT_1^Reverse transcriptase (RNA-dependent DNA polymerase)^11-103^E:4.1e-15	.	.	.	KEGG:ath:AT1G48790	GO:0005768^cellular_component^endosome`GO:0016020^cellular_component^membrane`GO:0070122^molecular_function^isopeptidase activity`GO:0046872^molecular_function^metal ion binding`GO:0008237^molecular_function^metallopeptidase activity`GO:0004843^molecular_function^thiol-dependent ubiquitin-specific protease activity`GO:0016579^biological_process^protein deubiquitination`GO:0071108^biological_proce…	GO:0004190^molecular_function^aspartic-type endopeptidase activity`GO:0004519^molecular_function^endonuclease activity`GO:0003676^molecular_function^nucleic acid binding`GO:0003964^molecular_function^RNA-directed DNA polymerase activity`GO:0015074^biological_process^DNA integration	.	.	.
TRINITY_DN3618_c0_g1	TRINITY_DN3618_c0_g1_i1	THADA_HUMAN^THADA_HUMAN^Q:5361-1855,H:390-1463^23.69%ID^E:5e-44^RecName: Full=Thyroid adenoma-associated protein;^Eukaryota; Metazoa; Chordata; Craniata; Vertebrata; Euteleostomi; Mammalia; Eutheria; Euarchontoglires; Primates; Haplorrhini; Catarrhini; Hominidae; Homo	.	TRINITY_DN3618_c0_g1_i1.p1	70-6606[-]	THADA_CHLAE^THADA_CHLAE^Q:416-1584,H:390-1463^23.28%ID^E:3e-49^RecName: Full=Thyroid adenoma-associated protein homolog;^Eukaryota; Metazoa; Chordata; Craniata; Vertebrata; Euteleostomi; Mammalia; Eutheria; Euarchontoglires; Primates; Haplorrhini; Catarrhini; Cercopithecidae; Cercopithecinae; Chlorocebus	PF10350.10^DUF2428^Putative death-receptor fusion protein (DUF2428)^1030-1358^E:9.5e-84	.	.	.	KEGG:hsa:63892	GO:0098554^cellular_component^cytoplasmic side of endoplasmic reticulum membrane`GO:0005829^cellular_component^cytosol`GO:1990845^biological_process^adaptive thermogenesis`GO:0055088^biological_process^lipid homeostasis`GO:1901895^biological_process^negative regulation of ATPase-coupled calcium transmembrane transporter activity`GO:0032471^biological_process^negative regulation of endoplasmic ret…	.	.	.	.
TRINITY_DN7104_c3_g2	TRINITY_DN7104_c3_g2_i5	OLEB_SHEON^OLEB_SHEON^Q:1576-1809,H:56-131^38.46%ID^E:6e-06^RecName: Full=Cis-3-alkyl-4-alkyloxetan-2-one decarboxylase {ECO:0000305};^Bacteria; Proteobacteria; Gammaproteobacteria; Alteromonadales; Shewanellaceae; Shewanella	.	TRINITY_DN7104_c3_g2_i5.p7	1558-1875[+]	OLEB_SHEON^OLEB_SHEON^Q:7-84,H:56-131^38.46%ID^E:1e-08^RecName: Full=Cis-3-alkyl-4-alkyloxetan-2-one decarboxylase {ECO:0000305};^Bacteria; Proteobacteria; Gammaproteobacteria; Alteromonadales; Shewanellaceae; Shewanella	.	.	.	COG0596^Alpha beta hydrolase	KEGG:son:SO_1743	GO:0016829^molecular_function^lyase activity	GO:0016829^molecular_function^lyase activity	.	.	.
TRINITY_DN7104_c3_g2	TRINITY_DN7104_c3_g2_i5	OLEB_SHEON^OLEB_SHEON^Q:1576-1809,H:56-131^38.46%ID^E:6e-06^RecName: Full=Cis-3-alkyl-4-alkyloxetan-2-one decarboxylase {ECO:0000305};^Bacteria; Proteobacteria; Gammaproteobacteria; Alteromonadales; Shewanellaceae; Shewanella	.	TRINITY_DN7104_c3_g2_i5.p6	5067-5396[+]	.	.	.	.	COG0596^Alpha beta hydrolase	KEGG:son:SO_1743	GO:0016829^molecular_function^lyase activity	.	.	.	.
TRINITY_DN7104_c3_g2	TRINITY_DN7104_c3_g2_i5	OLEB_SHEON^OLEB_SHEON^Q:1576-1809,H:56-131^38.46%ID^E:6e-06^RecName: Full=Cis-3-alkyl-4-alkyloxetan-2-one decarboxylase {ECO:0000305};^Bacteria; Proteobacteria; Gammaproteobacteria; Alteromonadales; Shewanellaceae; Shewanella	.	TRINITY_DN7104_c3_g2_i5.p2	4204-5028[+]	.	.	.	.	COG0596^Alpha beta hydrolase	KEGG:son:SO_1743	GO:0016829^molecular_function^lyase activity	.	.	.	.
TRINITY_DN7104_c3_g2	TRINITY_DN7104_c3_g2_i5	OLEB_SHEON^OLEB_SHEON^Q:1576-1809,H:56-131^38.46%ID^E:6e-06^RecName: Full=Cis-3-alkyl-4-alkyloxetan-2-one decarboxylase {ECO:0000305};^Bacteria; Proteobacteria; Gammaproteobacteria; Alteromonadales; Shewanellaceae; Shewanella	.	TRINITY_DN7104_c3_g2_i5.p5	275-610[-]	.	.	.	.	COG0596^Alpha beta hydrolase	KEGG:son:SO_1743	GO:0016829^molecular_function^lyase activity	.	.	.	.
TRINITY_DN7104_c3_g2	TRINITY_DN7104_c3_g2_i5	OLEB_SHEON^OLEB_SHEON^Q:1576-1809,H:56-131^38.46%ID^E:6e-06^RecName: Full=Cis-3-alkyl-4-alkyloxetan-2-one decarboxylase {ECO:0000305};^Bacteria; Proteobacteria; Gammaproteobacteria; Alteromonadales; Shewanellaceae; Shewanella	.	TRINITY_DN7104_c3_g2_i5.p1	5560-6648[-]	.	.	.	.	COG0596^Alpha beta hydrolase	KEGG:son:SO_1743	GO:0016829^molecular_function^lyase activity	.	.	.	.
TRINITY_DN7104_c3_g2	TRINITY_DN7104_c3_g2_i5	OLEB_SHEON^OLEB_SHEON^Q:1576-1809,H:56-131^38.46%ID^E:6e-06^RecName: Full=Cis-3-alkyl-4-alkyloxetan-2-one decarboxylase {ECO:0000305};^Bacteria; Proteobacteria; Gammaproteobacteria; Alteromonadales; Shewanellaceae; Shewanella	.	TRINITY_DN7104_c3_g2_i5.p3	3546-4082[+]	.	.	.	.	COG0596^Alpha beta hydrolase	KEGG:son:SO_1743	GO:0016829^molecular_function^lyase activity	.	.	.	.
TRINITY_DN5322_c0_g1	TRINITY_DN5322_c0_g1_i1	GP210_ARATH^GP210_ARATH^Q:6252-433,H:18-1923^52.96%ID^E:0^RecName: Full=Nuclear pore complex protein GP210 {ECO:0000303|PubMed:21189294};^Eukaryota; Viridiplantae; Streptophyta; Embryophyta; Tracheophyta; Spermatophyta; Magnoliopsida; eudicotyledons; Gunneridae; Pentapetalae; rosids; malvids; Brassicales; Brassicaceae; Camelineae; Arabidopsis	.	TRINITY_DN5322_c0_g1_i1.p1	430-6297[-]	GP210_ARATH^GP210_ARATH^Q:16-1955,H:18-1923^53.14%ID^E:0^RecName: Full=Nuclear pore complex protein GP210 {ECO:0000303|PubMed:21189294};^Eukaryota; Viridiplantae; Streptophyta; Embryophyta; Tracheophyta; Spermatophyta; Magnoliopsida; eudicotyledons; Gunneridae; Pentapetalae; rosids; malvids; Brassicales; Brassicaceae; Camelineae; Arabidopsis	PF02368.19^Big_2^Bacterial Ig-like domain (group 2)^1152-1212^E:5e-05	.	.	.	KEGG:ath:AT5G40480	GO:0005783^cellular_component^endoplasmic reticulum`GO:0016021^cellular_component^integral component of membrane`GO:0005635^cellular_component^nuclear envelope`GO:0031965^cellular_component^nuclear membrane`GO:0005643^cellular_component^nuclear pore`GO:0051028^biological_process^mRNA transport`GO:0015031^biological_process^protein transport	GO:0005783^cellular_component^endoplasmic reticulum`GO:0016021^cellular_component^integral component of membrane`GO:0005635^cellular_component^nuclear envelope`GO:0031965^cellular_component^nuclear membrane`GO:0005643^cellular_component^nuclear pore`GO:0051028^biological_process^mRNA transport`GO:0015031^biological_process^protein transport	.	.	.
TRINITY_DN7543_c1_g4	TRINITY_DN7543_c1_g4_i3	VILI1_ARATH^VILI1_ARATH^Q:565-3261,H:1-909^54.82%ID^E:0^RecName: Full=Villin-1 {ECO:0000303|PubMed:10631247};^Eukaryota; Viridiplantae; Streptophyta; Embryophyta; Tracheophyta; Spermatophyta; Magnoliopsida; eudicotyledons; Gunneridae; Pentapetalae; rosids; malvids; Brassicales; Brassicaceae; Camelineae; Arabidopsis	.	TRINITY_DN7543_c1_g4_i3.p1	565-3264[+]	VILI1_ARATH^VILI1_ARATH^Q:1-899,H:1-909^54.82%ID^E:0^RecName: Full=Villin-1 {ECO:0000303|PubMed:10631247};^Eukaryota; Viridiplantae; Streptophyta; Embryophyta; Tracheophyta; Spermatophyta; Magnoliopsida; eudicotyledons; Gunneridae; Pentapetalae; rosids; malvids; Brassicales; Brassicaceae; Camelineae; Arabidopsis	PF00626.23^Gelsolin^Gelsolin repeat^30-111^E:1.6e-11`PF00626.23^Gelsolin^Gelsolin repeat^149-216^E:2.6e-07`PF00626.23^Gelsolin^Gelsolin repeat^275-335^E:3e-07`PF00626.23^Gelsolin^Gelsolin repeat^636-709^E:3.2e-08`PF02209.20^VHP^Villin headpiece domain^864-899^E:2.9e-15	.	.	.	KEGG:ath:AT2G29890	GO:0005737^cellular_component^cytoplasm`GO:0005856^cellular_component^cytoskeleton`GO:0051015^molecular_function^actin filament binding`GO:0051693^biological_process^actin filament capping`GO:0051014^biological_process^actin filament severing`GO:0007010^biological_process^cytoskeleton organization	GO:0005737^cellular_component^cytoplasm`GO:0005856^cellular_component^cytoskeleton`GO:0051015^molecular_function^actin filament binding`GO:0051693^biological_process^actin filament capping`GO:0051014^biological_process^actin filament severing`GO:0007010^biological_process^cytoskeleton organization	GO:0003779^molecular_function^actin binding`GO:0007010^biological_process^cytoskeleton organization	.	.
TRINITY_DN7543_c1_g4	TRINITY_DN7543_c1_g4_i3	VILI1_ARATH^VILI1_ARATH^Q:565-3261,H:1-909^54.82%ID^E:0^RecName: Full=Villin-1 {ECO:0000303|PubMed:10631247};^Eukaryota; Viridiplantae; Streptophyta; Embryophyta; Tracheophyta; Spermatophyta; Magnoliopsida; eudicotyledons; Gunneridae; Pentapetalae; rosids; malvids; Brassicales; Brassicaceae; Camelineae; Arabidopsis	.	TRINITY_DN7543_c1_g4_i3.p2	3911-5305[+]	AMT13_SOLLC^AMT13_SOLLC^Q:1-462,H:1-460^81.43%ID^E:0^RecName: Full=Ammonium transporter 1 member 3;^Eukaryota; Viridiplantae; Streptophyta; Embryophyta; Tracheophyta; Spermatophyta; Magnoliopsida; eudicotyledons; Gunneridae; Pentapetalae; asterids; lamiids; Solanales; Solanaceae; Solanoideae; Solaneae; Solanum; Solanum subgen. Lycopersicon	PF00909.22^Ammonium_transp^Ammonium Transporter Family^17-442^E:6.5e-130	.	.	.	KEGG:sly:543590	GO:0005737^cellular_component^cytoplasm`GO:0005856^cellular_component^cytoskeleton`GO:0051015^molecular_function^actin filament binding`GO:0051693^biological_process^actin filament capping`GO:0051014^biological_process^actin filament severing`GO:0007010^biological_process^cytoskeleton organization	GO:0005887^cellular_component^integral component of plasma membrane`GO:0008519^molecular_function^ammonium transmembrane transporter activity`GO:0072488^biological_process^ammonium transmembrane transport`GO:0015696^biological_process^ammonium transport	GO:0008519^molecular_function^ammonium transmembrane transporter activity`GO:0015696^biological_process^ammonium transport`GO:0016020^cellular_component^membrane	.	.
TRINITY_DN7543_c1_g4	TRINITY_DN7543_c1_g4_i3	VILI1_ARATH^VILI1_ARATH^Q:565-3261,H:1-909^54.82%ID^E:0^RecName: Full=Villin-1 {ECO:0000303|PubMed:10631247};^Eukaryota; Viridiplantae; Streptophyta; Embryophyta; Tracheophyta; Spermatophyta; Magnoliopsida; eudicotyledons; Gunneridae; Pentapetalae; rosids; malvids; Brassicales; Brassicaceae; Camelineae; Arabidopsis	.	TRINITY_DN7543_c1_g4_i3.p3	5688-6419[-]	AIRP2_ARATH^AIRP2_ARATH^Q:3-239,H:2-237^62.45%ID^E:1e-107^RecName: Full=E3 ubiquitin-protein ligase AIRP2 {ECO:0000305};^Eukaryota; Viridiplantae; Streptophyta; Embryophyta; Tracheophyta; Spermatophyta; Magnoliopsida; eudicotyledons; Gunneridae; Pentapetalae; rosids; malvids; Brassicales; Brassicaceae; Camelineae; Arabidopsis	PF13920.7^zf-C3HC4_3^Zinc finger, C3HC4 type (RING finger)^144-190^E:3.9e-10`PF13639.7^zf-RING_2^Ring finger domain^146-185^E:1.3e-09`PF13923.7^zf-C3HC4_2^Zinc finger, C3HC4 type (RING finger)^146-184^E:6.4e-08`PF14447.7^Prok-RING_4^Prokaryotic RING finger family 4^147-188^E:3.4e-08`PF13445.7^zf-RING_UBOX^RING-type zinc-finger^147-182^E:1.3e-05`PF00097.26^zf-C3HC4^Zinc finger, C3HC4 type (RING fi…	.	.	.	KEGG:ath:AT5G01520	GO:0005737^cellular_component^cytoplasm`GO:0005856^cellular_component^cytoskeleton`GO:0051015^molecular_function^actin filament binding`GO:0051693^biological_process^actin filament capping`GO:0051014^biological_process^actin filament severing`GO:0007010^biological_process^cytoskeleton organization	GO:0005829^cellular_component^cytosol`GO:0046872^molecular_function^metal ion binding`GO:0061630^molecular_function^ubiquitin protein ligase activity`GO:0004842^molecular_function^ubiquitin-protein transferase activity`GO:0009789^biological_process^positive regulation of abscisic acid-activated signaling pathway`GO:0016567^biological_process^protein ubiquitination`GO:0009737^biological_process^re…	GO:0046872^molecular_function^metal ion binding	.	.
TRINITY_DN7033_c0_g1	TRINITY_DN7033_c0_g1_i2	NET1B_ARATH^NET1B_ARATH^Q:662-5317,H:1-1576^39.83%ID^E:0^RecName: Full=Protein NETWORKED 1B {ECO:0000303|PubMed:22840520};^Eukaryota; Viridiplantae; Streptophyta; Embryophyta; Tracheophyta; Spermatophyta; Magnoliopsida; eudicotyledons; Gunneridae; Pentapetalae; rosids; malvids; Brassicales; Brassicaceae; Camelineae; Arabidopsis	.	TRINITY_DN7033_c0_g1_i2.p2	6078-6635[-]	RS3A_CICAR^RS3A_CICAR^Q:1-185,H:77-261^90.81%ID^E:1e-122^RecName: Full=40S ribosomal protein S3a {ECO:0000255|HAMAP-Rule:MF_03122};^Eukaryota; Viridiplantae; Streptophyta; Embryophyta; Tracheophyta; Spermatophyta; Magnoliopsida; eudicotyledons; Gunneridae; Pentapetalae; rosids; fabids; Fabales; Fabaceae; Papilionoideae; 50 kb inversion clade; NPAAA clade; Hologalegina; IRL clade; Cicereae; Cicer	PF01015.19^Ribosomal_S3Ae^Ribosomal S3Ae family^2-145^E:4.4e-59	.	.	.	KEGG:cam:101513556	GO:0005634^cellular_component^nucleus`GO:0005886^cellular_component^plasma membrane`GO:0051015^molecular_function^actin filament binding	GO:0022627^cellular_component^cytosolic small ribosomal subunit`GO:0003735^molecular_function^structural constituent of ribosome`GO:0006412^biological_process^translation	GO:0003735^molecular_function^structural constituent of ribosome`GO:0006412^biological_process^translation`GO:0005840^cellular_component^ribosome	.	.
TRINITY_DN7033_c0_g1	TRINITY_DN7033_c0_g1_i2	NET1B_ARATH^NET1B_ARATH^Q:662-5317,H:1-1576^39.83%ID^E:0^RecName: Full=Protein NETWORKED 1B {ECO:0000303|PubMed:22840520};^Eukaryota; Viridiplantae; Streptophyta; Embryophyta; Tracheophyta; Spermatophyta; Magnoliopsida; eudicotyledons; Gunneridae; Pentapetalae; rosids; malvids; Brassicales; Brassicaceae; Camelineae; Arabidopsis	.	TRINITY_DN7033_c0_g1_i2.p1	662-5755[+]	NET1B_ARATH^NET1B_ARATH^Q:1-1689,H:1-1702^40.3%ID^E:0^RecName: Full=Protein NETWORKED 1B {ECO:0000303|PubMed:22840520};^Eukaryota; Viridiplantae; Streptophyta; Embryophyta; Tracheophyta; Spermatophyta; Magnoliopsida; eudicotyledons; Gunneridae; Pentapetalae; rosids; malvids; Brassicales; Brassicaceae; Camelineae; Arabidopsis	PF07765.13^KIP1^KIP1-like protein^14-87^E:2.9e-37	.	.	.	KEGG:ath:AT4G14760	GO:0005634^cellular_component^nucleus`GO:0005886^cellular_component^plasma membrane`GO:0051015^molecular_function^actin filament binding	GO:0005634^cellular_component^nucleus`GO:0005886^cellular_component^plasma membrane`GO:0051015^molecular_function^actin filament binding	GO:0003779^molecular_function^actin binding	.	.
TRINITY_DN6818_c2_g5	TRINITY_DN6818_c2_g5_i2	BTAF1_ARATH^BTAF1_ARATH^Q:297-6365,H:4-2045^65.92%ID^E:0^RecName: Full=TATA-binding protein-associated factor BTAF1;^Eukaryota; Viridiplantae; Streptophyta; Embryophyta; Tracheophyta; Spermatophyta; Magnoliopsida; eudicotyledons; Gunneridae; Pentapetalae; rosids; malvids; Brassicales; Brassicaceae; Camelineae; Arabidopsis	.	TRINITY_DN6818_c2_g5_i2.p1	291-6368[+]	BTAF1_ARATH^BTAF1_ARATH^Q:3-2025,H:4-2045^65.97%ID^E:0^RecName: Full=TATA-binding protein-associated factor BTAF1;^Eukaryota; Viridiplantae; Streptophyta; Embryophyta; Tracheophyta; Spermatophyta; Magnoliopsida; eudicotyledons; Gunneridae; Pentapetalae; rosids; malvids; Brassicales; Brassicaceae; Camelineae; Arabidopsis	PF12054.9^DUF3535^Domain of unknown function (DUF3535)^766-1212^E:5.5e-93`PF00176.24^SNF2_N^SNF2 family N-terminal domain^1446-1743^E:7.2e-61`PF00271.32^Helicase_C^Helicase conserved C-terminal domain^1807-1907^E:2.8e-13	.	.	.	KEGG:ath:AT3G54280	GO:0005634^cellular_component^nucleus`GO:0005524^molecular_function^ATP binding`GO:0003677^molecular_function^DNA binding`GO:0008094^molecular_function^DNA-dependent ATPase activity`GO:0004386^molecular_function^helicase activity`GO:1902185^biological_process^positive regulation of shoot apical meristem development	GO:0005634^cellular_component^nucleus`GO:0005524^molecular_function^ATP binding`GO:0003677^molecular_function^DNA binding`GO:0008094^molecular_function^DNA-dependent ATPase activity`GO:0004386^molecular_function^helicase activity`GO:1902185^biological_process^positive regulation of shoot apical meristem development	GO:0005524^molecular_function^ATP binding	.	.
TRINITY_DN7369_c0_g3	TRINITY_DN7369_c0_g3_i2	SPT61_ARATH^SPT61_ARATH^Q:6194-1980,H:98-1478^71.1%ID^E:0^RecName: Full=Transcription elongation factor SPT6 homolog {ECO:0000305};^Eukaryota; Viridiplantae; Streptophyta; Embryophyta; Tracheophyta; Spermatophyta; Magnoliopsida; eudicotyledons; Gunneridae; Pentapetalae; rosids; malvids; Brassicales; Brassicaceae; Camelineae; Arabidopsis	.	TRINITY_DN7369_c0_g3_i2.p1	1719-6482[-]	SPT61_ARATH^SPT61_ARATH^Q:43-1508,H:44-1485^71.27%ID^E:0^RecName: Full=Transcription elongation factor SPT6 homolog {ECO:0000305};^Eukaryota; Viridiplantae; Streptophyta; Embryophyta; Tracheophyta; Spermatophyta; Magnoliopsida; eudicotyledons; Gunneridae; Pentapetalae; rosids; malvids; Brassicales; Brassicaceae; Camelineae; Arabidopsis	PF14632.7^SPT6_acidic^Acidic N-terminal SPT6^34-121^E:1.7e-10`PF14639.7^YqgF^Holliday-junction resolvase-like of SPT6^726-882^E:4.4e-16`PF14635.7^HHH_7^Helix-hairpin-helix motif^886-987^E:2.6e-20`PF17674.2^HHH_9^HHH domain^1002-1089^E:4.3e-07`PF14633.7^SH2_2^SH2 domain^1204-1421^E:3.8e-73	.	.	.	KEGG:ath:AT1G65440	GO:0005829^cellular_component^cytosol`GO:0009506^cellular_component^plasmodesma`GO:0008023^cellular_component^transcription elongation factor complex`GO:0035327^cellular_component^transcriptionally active chromatin`GO:0042393^molecular_function^histone binding`GO:0031491^molecular_function^nucleosome binding`GO:0003746^molecular_function^translation elongation factor activity`GO:0070827^biologica…	GO:0005829^cellular_component^cytosol`GO:0009506^cellular_component^plasmodesma`GO:0008023^cellular_component^transcription elongation factor complex`GO:0035327^cellular_component^transcriptionally active chromatin`GO:0042393^molecular_function^histone binding`GO:0031491^molecular_function^nucleosome binding`GO:0003746^molecular_function^translation elongation factor activity`GO:0070827^biologica…	.	.	.
TRINITY_DN7369_c0_g3	TRINITY_DN7369_c0_g3_i2	SPT61_ARATH^SPT61_ARATH^Q:6194-1980,H:98-1478^71.1%ID^E:0^RecName: Full=Transcription elongation factor SPT6 homolog {ECO:0000305};^Eukaryota; Viridiplantae; Streptophyta; Embryophyta; Tracheophyta; Spermatophyta; Magnoliopsida; eudicotyledons; Gunneridae; Pentapetalae; rosids; malvids; Brassicales; Brassicaceae; Camelineae; Arabidopsis	.	TRINITY_DN7369_c0_g3_i2.p2	164-1087[+]	RHC1A_ARATH^RHC1A_ARATH^Q:1-307,H:1-327^55.18%ID^E:2e-109^RecName: Full=Probable E3 ubiquitin-protein ligase RHC1A {ECO:0000305};^Eukaryota; Viridiplantae; Streptophyta; Embryophyta; Tracheophyta; Spermatophyta; Magnoliopsida; eudicotyledons; Gunneridae; Pentapetalae; rosids; malvids; Brassicales; Brassicaceae; Camelineae; Arabidopsis	PF14369.7^zinc_ribbon_9^zinc-ribbon^6-37^E:2.6e-11`PF13639.7^zf-RING_2^Ring finger domain^181-223^E:3.6e-11`PF13923.7^zf-C3HC4_2^Zinc finger, C3HC4 type (RING finger)^182-222^E:2.1e-09`PF17123.6^zf-RING_11^RING-like zinc finger^182-209^E:3.5e-07`PF13445.7^zf-RING_UBOX^RING-type zinc-finger^182-220^E:4.1e-06`PF00097.26^zf-C3HC4^Zinc finger, C3HC4 type (RING finger)^182-222^E:4.6e-06	.	.	.	KEGG:ath:AT2G40830	GO:0005829^cellular_component^cytosol`GO:0009506^cellular_component^plasmodesma`GO:0008023^cellular_component^transcription elongation factor complex`GO:0035327^cellular_component^transcriptionally active chromatin`GO:0042393^molecular_function^histone binding`GO:0031491^molecular_function^nucleosome binding`GO:0003746^molecular_function^translation elongation factor activity`GO:0070827^biologica…	GO:0005618^cellular_component^cell wall`GO:0005634^cellular_component^nucleus`GO:0046872^molecular_function^metal ion binding`GO:0061630^molecular_function^ubiquitin protein ligase activity`GO:0009938^biological_process^negative regulation of gibberellic acid mediated signaling pathway`GO:0016567^biological_process^protein ubiquitination`GO:0009651^biological_process^response to salt stress`GO:00…	GO:0061630^molecular_function^ubiquitin protein ligase activity`GO:0046872^molecular_function^metal ion binding	.	.
TRINITY_DN6898_c0_g1	TRINITY_DN6898_c0_g1_i2	AB34G_ARATH^AB34G_ARATH^Q:324-4673,H:6-1453^73.63%ID^E:0^RecName: Full=ABC transporter G family member 34;^Eukaryota; Viridiplantae; Streptophyta; Embryophyta; Tracheophyta; Spermatophyta; Magnoliopsida; eudicotyledons; Gunneridae; Pentapetalae; rosids; malvids; Brassicales; Brassicaceae; Camelineae; Arabidopsis	.	TRINITY_DN6898_c0_g1_i2.p1	303-4676[+]	AB34G_ARATH^AB34G_ARATH^Q:8-1457,H:6-1453^73.63%ID^E:0^RecName: Full=ABC transporter G family member 34;^Eukaryota; Viridiplantae; Streptophyta; Embryophyta; Tracheophyta; Spermatophyta; Magnoliopsida; eudicotyledons; Gunneridae; Pentapetalae; rosids; malvids; Brassicales; Brassicaceae; Camelineae; Arabidopsis	PF14510.7^ABC_trans_N^ABC-transporter N-terminal^101-161^E:4.1e-12`PF00005.28^ABC_tran^ABC transporter^186-368^E:5.2e-16`PF19055.1^ABC2_membrane_7^ABC-2 type transporter^401-454^E:3.9e-06`PF01061.25^ABC2_membrane^ABC-2 type transporter^522-734^E:1.4e-39`PF08370.12^PDR_assoc^Plant PDR ABC transporter associated^739-805^E:5e-24`PF00005.28^ABC_tran^ABC transporter^884-1036^E:4.7e-20`PF19055.1^ABC2_m…	.	.	.	KEGG:ath:AT2G36380	GO:0016021^cellular_component^integral component of membrane`GO:0005886^cellular_component^plasma membrane`GO:0005524^molecular_function^ATP binding`GO:0042626^molecular_function^ATPase-coupled transmembrane transporter activity	GO:0016021^cellular_component^integral component of membrane`GO:0005886^cellular_component^plasma membrane`GO:0005524^molecular_function^ATP binding`GO:0042626^molecular_function^ATPase-coupled transmembrane transporter activity	GO:0005524^molecular_function^ATP binding`GO:0016887^molecular_function^ATPase activity`GO:0016020^cellular_component^membrane	.	.
[truncated: 19,779 more rows]
