# Supplementary material for: Multi-tissue transcriptome analysis of two Begonia species reveals dynamic patterns of evolution in the chalcone synthase gene family
Source: Sci Rep. 2021 Sep 7;11:17773. doi: 10.1038/s41598-021-96854-y (PMC8423730; doi:10.1038/s41598-021-96854-y)
Supplement: Supplementary file 5 — Supplementary Information 5. [file 41598_2021_96854_MOESM5_ESM.xls]

#gene_id	transcript_id	sprot_Top_BLASTX_hit	RNAMMER	prot_id	prot_coords	sprot_Top_BLASTP_hit	Pfam	SignalP	TmHMM	eggnog	Kegg	gene_ontology_BLASTX	gene_ontology_BLASTP	gene_ontology_Pfam	transcript	peptide
TRINITY_DN10889_c1_g1	TRINITY_DN10889_c1_g1_i2	BIG_ARATH^BIG_ARATH^Q:15371-180,H:34-5096^64.26%ID^E:0^RecName: Full=Auxin transport protein BIG;^Eukaryota; Viridiplantae; Streptophyta; Embryophyta; Tracheophyta; Spermatophyta; Magnoliopsida; eudicotyledons; Gunneridae; Pentapetalae; rosids; malvids; Brassicales; Brassicaceae; Camelineae; Arabidopsis	.	TRINITY_DN10889_c1_g1_i2.p1	165-15455[-]	BIG_ARATH^BIG_ARATH^Q:29-5092,H:34-5096^64.29%ID^E:0^RecName: Full=Auxin transport protein BIG;^Eukaryota; Viridiplantae; Streptophyta; Embryophyta; Tracheophyta; Spermatophyta; Magnoliopsida; eudicotyledons; Gunneridae; Pentapetalae; rosids; malvids; Brassicales; Brassicaceae; Camelineae; Arabidopsis	PF00569.18^ZZ^Zinc finger, ZZ type^2600-2632^E:2.2e-09`PF13764.7^E3_UbLigase_R4^E3 ubiquitin-protein ligase UBR4^4173-5070^E:0	.	.	.	KEGG:ath:AT3G02260	GO:0005829^cellular_component^cytosol`GO:0016021^cellular_component^integral component of membrane`GO:0009506^cellular_component^plasmodesma`GO:0008270^molecular_function^zinc ion binding`GO:0009926^biological_process^auxin polar transport`GO:0009734^biological_process^auxin-activated signaling pathway`GO:0048281^biological_process^inflorescence morphogenesis`GO:0010311^biological_process^lateral…	GO:0005829^cellular_component^cytosol`GO:0016021^cellular_component^integral component of membrane`GO:0009506^cellular_component^plasmodesma`GO:0008270^molecular_function^zinc ion binding`GO:0009926^biological_process^auxin polar transport`GO:0009734^biological_process^auxin-activated signaling pathway`GO:0048281^biological_process^inflorescence morphogenesis`GO:0010311^biological_process^lateral…	GO:0008270^molecular_function^zinc ion binding	.	.
TRINITY_DN10890_c3_g1	TRINITY_DN10890_c3_g1_i2	MDN1_ARATH^MDN1_ARATH^Q:3382-15168,H:1435-5398^44.07%ID^E:0^RecName: Full=Midasin {ECO:0000303|PubMed:23572950};^Eukaryota; Viridiplantae; Streptophyta; Embryophyta; Tracheophyta; Spermatophyta; Magnoliopsida; eudicotyledons; Gunneridae; Pentapetalae; rosids; malvids; Brassicales; Brassicaceae; Camelineae; Arabidopsis`MDN1_ARATH^MDN1_ARATH^Q:31-2886,H:309-1243^56.02%ID^E:0^RecName: Full=Midasin {…	.	TRINITY_DN10890_c3_g1_i2.p1	3409-15174[+]	MDN1_ARATH^MDN1_ARATH^Q:4-3920,H:1446-5398^44.24%ID^E:0^RecName: Full=Midasin {ECO:0000303|PubMed:23572950};^Eukaryota; Viridiplantae; Streptophyta; Embryophyta; Tracheophyta; Spermatophyta; Magnoliopsida; eudicotyledons; Gunneridae; Pentapetalae; rosids; malvids; Brassicales; Brassicaceae; Camelineae; Arabidopsis`MDN1_ARATH^MDN1_ARATH^Q:30-889,H:797-1592^27.78%ID^E:4e-57^RecName: Full=Midasin {E…	PF07728.15^AAA_5^AAA domain (dynein-related subfamily)^48-142^E:2.1e-14`PF07728.15^AAA_5^AAA domain (dynein-related subfamily)^337-476^E:3e-16`PF07726.12^AAA_3^ATPase family associated with various cellular activities (AAA)^338-477^E:4.3e-09`PF17867.2^AAA_lid_7^Midasin AAA lid domain^491-586^E:1.9e-09	.	.	.	KEGG:ath:AT1G67120	GO:0009941^cellular_component^chloroplast envelope`GO:0005737^cellular_component^cytoplasm`GO:0005730^cellular_component^nucleolus`GO:0005654^cellular_component^nucleoplasm`GO:0005634^cellular_component^nucleus`GO:0009506^cellular_component^plasmodesma`GO:0030687^cellular_component^preribosome, large subunit precursor`GO:0005524^molecular_function^ATP binding`GO:0016887^molecular_function^ATPase …	GO:0009941^cellular_component^chloroplast envelope`GO:0005737^cellular_component^cytoplasm`GO:0005730^cellular_component^nucleolus`GO:0005654^cellular_component^nucleoplasm`GO:0005634^cellular_component^nucleus`GO:0009506^cellular_component^plasmodesma`GO:0030687^cellular_component^preribosome, large subunit precursor`GO:0005524^molecular_function^ATP binding`GO:0016887^molecular_function^ATPase …	GO:0005524^molecular_function^ATP binding`GO:0016887^molecular_function^ATPase activity	.	.
TRINITY_DN10890_c3_g1	TRINITY_DN10890_c3_g1_i2	MDN1_ARATH^MDN1_ARATH^Q:3382-15168,H:1435-5398^44.07%ID^E:0^RecName: Full=Midasin {ECO:0000303|PubMed:23572950};^Eukaryota; Viridiplantae; Streptophyta; Embryophyta; Tracheophyta; Spermatophyta; Magnoliopsida; eudicotyledons; Gunneridae; Pentapetalae; rosids; malvids; Brassicales; Brassicaceae; Camelineae; Arabidopsis`MDN1_ARATH^MDN1_ARATH^Q:31-2886,H:309-1243^56.02%ID^E:0^RecName: Full=Midasin {…	.	TRINITY_DN10890_c3_g1_i2.p2	130-2946[+]	MDN1_ARATH^MDN1_ARATH^Q:1-919,H:345-1243^56.79%ID^E:0^RecName: Full=Midasin {ECO:0000303|PubMed:23572950};^Eukaryota; Viridiplantae; Streptophyta; Embryophyta; Tracheophyta; Spermatophyta; Magnoliopsida; eudicotyledons; Gunneridae; Pentapetalae; rosids; malvids; Brassicales; Brassicaceae; Camelineae; Arabidopsis`MDN1_ARATH^MDN1_ARATH^Q:8-902,H:1071-1936^26.87%ID^E:4e-74^RecName: Full=Midasin {ECO…	PF07728.15^AAA_5^AAA domain (dynein-related subfamily)^11-131^E:1.1e-14`PF17867.2^AAA_lid_7^Midasin AAA lid domain^160-272^E:9.2e-14`PF12775.8^AAA_7^P-loop containing dynein motor region^333-375^E:3.7e-06`PF07728.15^AAA_5^AAA domain (dynein-related subfamily)^342-388^E:2.4e-07`PF07728.15^AAA_5^AAA domain (dynein-related subfamily)^493-579^E:9.9e-08`PF17865.2^AAA_lid_5^Midasin AAA lid domain^592-7…	.	.	.	KEGG:ath:AT1G67120	GO:0009941^cellular_component^chloroplast envelope`GO:0005737^cellular_component^cytoplasm`GO:0005730^cellular_component^nucleolus`GO:0005654^cellular_component^nucleoplasm`GO:0005634^cellular_component^nucleus`GO:0009506^cellular_component^plasmodesma`GO:0030687^cellular_component^preribosome, large subunit precursor`GO:0005524^molecular_function^ATP binding`GO:0016887^molecular_function^ATPase …	GO:0009941^cellular_component^chloroplast envelope`GO:0005737^cellular_component^cytoplasm`GO:0005730^cellular_component^nucleolus`GO:0005654^cellular_component^nucleoplasm`GO:0005634^cellular_component^nucleus`GO:0009506^cellular_component^plasmodesma`GO:0030687^cellular_component^preribosome, large subunit precursor`GO:0005524^molecular_function^ATP binding`GO:0016887^molecular_function^ATPase …	GO:0005524^molecular_function^ATP binding`GO:0016887^molecular_function^ATPase activity	.	.
TRINITY_DN10890_c3_g1	TRINITY_DN10890_c3_g1_i2	MDN1_ARATH^MDN1_ARATH^Q:3382-15168,H:1435-5398^44.07%ID^E:0^RecName: Full=Midasin {ECO:0000303|PubMed:23572950};^Eukaryota; Viridiplantae; Streptophyta; Embryophyta; Tracheophyta; Spermatophyta; Magnoliopsida; eudicotyledons; Gunneridae; Pentapetalae; rosids; malvids; Brassicales; Brassicaceae; Camelineae; Arabidopsis`MDN1_ARATH^MDN1_ARATH^Q:31-2886,H:309-1243^56.02%ID^E:0^RecName: Full=Midasin {…	.	TRINITY_DN10890_c3_g1_i2.p3	2943-3419[+]	MDN1_ARATH^MDN1_ARATH^Q:1-158,H:1265-1409^56.6%ID^E:1e-47^RecName: Full=Midasin {ECO:0000303|PubMed:23572950};^Eukaryota; Viridiplantae; Streptophyta; Embryophyta; Tracheophyta; Spermatophyta; Magnoliopsida; eudicotyledons; Gunneridae; Pentapetalae; rosids; malvids; Brassicales; Brassicaceae; Camelineae; Arabidopsis`MDN1_ARATH^MDN1_ARATH^Q:86-154,H:645-710^42.03%ID^E:9e-08^RecName: Full=Midasin {…	PF07728.15^AAA_5^AAA domain (dynein-related subfamily)^113-155^E:3.5e-07	.	.	.	KEGG:ath:AT1G67120	GO:0009941^cellular_component^chloroplast envelope`GO:0005737^cellular_component^cytoplasm`GO:0005730^cellular_component^nucleolus`GO:0005654^cellular_component^nucleoplasm`GO:0005634^cellular_component^nucleus`GO:0009506^cellular_component^plasmodesma`GO:0030687^cellular_component^preribosome, large subunit precursor`GO:0005524^molecular_function^ATP binding`GO:0016887^molecular_function^ATPase …	GO:0009941^cellular_component^chloroplast envelope`GO:0005737^cellular_component^cytoplasm`GO:0005730^cellular_component^nucleolus`GO:0005654^cellular_component^nucleoplasm`GO:0005634^cellular_component^nucleus`GO:0009506^cellular_component^plasmodesma`GO:0030687^cellular_component^preribosome, large subunit precursor`GO:0005524^molecular_function^ATP binding`GO:0016887^molecular_function^ATPase …	GO:0005524^molecular_function^ATP binding`GO:0016887^molecular_function^ATPase activity	.	.
TRINITY_DN10884_c2_g1	TRINITY_DN10884_c2_g1_i1	SACS_MOUSE^SACS_MOUSE^Q:262-5943,H:89-1999^26.23%ID^E:1e-122^RecName: Full=Sacsin;^Eukaryota; Metazoa; Chordata; Craniata; Vertebrata; Euteleostomi; Mammalia; Eutheria; Euarchontoglires; Glires; Rodentia; Myomorpha; Muroidea; Muridae; Murinae; Mus; Mus`SACS_MOUSE^SACS_MOUSE^Q:4384-9333,H:89-1715^24.05%ID^E:1e-80^RecName: Full=Sacsin;^Eukaryota; Metazoa; Chordata; Craniata; Vertebrata; Euteleostom…	.	TRINITY_DN10884_c2_g1_i1.p1	217-14517[+]	SACS_MOUSE^SACS_MOUSE^Q:16-1909,H:89-1999^26.22%ID^E:2e-122^RecName: Full=Sacsin;^Eukaryota; Metazoa; Chordata; Craniata; Vertebrata; Euteleostomi; Mammalia; Eutheria; Euarchontoglires; Glires; Rodentia; Myomorpha; Muroidea; Muridae; Murinae; Mus; Mus`SACS_MOUSE^SACS_MOUSE^Q:1390-3039,H:89-1715^24%ID^E:1e-83^RecName: Full=Sacsin;^Eukaryota; Metazoa; Chordata; Craniata; Vertebrata; Euteleostomi; M…	PF13920.7^zf-C3HC4_3^Zinc finger, C3HC4 type (RING finger)^4719-4759^E:1.8e-08	.	.	.	KEGG:mmu:50720	GO:0005737^cellular_component^cytoplasm`GO:0051087^molecular_function^chaperone binding`GO:0030544^molecular_function^Hsp70 protein binding`GO:0050750^molecular_function^low-density lipoprotein particle receptor binding	GO:0005737^cellular_component^cytoplasm`GO:0051087^molecular_function^chaperone binding`GO:0030544^molecular_function^Hsp70 protein binding`GO:0050750^molecular_function^low-density lipoprotein particle receptor binding	.	.	.
TRINITY_DN10888_c3_g1	TRINITY_DN10888_c3_g1_i1	VP13A_DICDI^VP13A_DICDI^Q:13407-10963,H:2-818^22.76%ID^E:4e-41^RecName: Full=Putative vacuolar protein sorting-associated protein 13A;^Eukaryota; Amoebozoa; Evosea; Eumycetozoa; Dictyostelia; Dictyosteliales; Dictyosteliaceae; Dictyostelium`VP13A_DICDI^VP13A_DICDI^Q:1644-1054,H:3108-3283^36.04%ID^E:7e-24^RecName: Full=Putative vacuolar protein sorting-associated protein 13A;^Eukaryota; Amoebozoa;…	.	TRINITY_DN10888_c3_g1_i1.p1	601-13407[-]	VP13A_DICDI^VP13A_DICDI^Q:1-815,H:2-818^22.64%ID^E:2e-45^RecName: Full=Putative vacuolar protein sorting-associated protein 13A;^Eukaryota; Amoebozoa; Evosea; Eumycetozoa; Dictyostelia; Dictyosteliales; Dictyosteliaceae; Dictyostelium`VP13A_DICDI^VP13A_DICDI^Q:3922-4118,H:3108-3283^36.04%ID^E:4e-24^RecName: Full=Putative vacuolar protein sorting-associated protein 13A;^Eukaryota; Amoebozoa; Evose…	PF12624.8^Chorein_N^N-terminal region of Chorein or VPS13^2-115^E:4.3e-31`PF16908.6^VPS13^Vacuolar sorting-associated protein 13, N-terminal^139-383^E:1.1e-67`PF16910.6^VPS13_mid_rpt^Repeating coiled region of VPS13^576-803^E:1.6e-35`PF06101.12^Vps62^Vacuolar protein sorting-associated protein 62^2003-2174^E:3.3e-11`PF06101.12^Vps62^Vacuolar protein sorting-associated protein 62^2257-2407^E:1.3e-…	.	.	.	KEGG:ddi:DDB_G0286725	GO:0019898^cellular_component^extrinsic component of membrane`GO:0005794^cellular_component^Golgi apparatus`GO:0045053^biological_process^protein retention in Golgi apparatus`GO:0006623^biological_process^protein targeting to vacuole	GO:0019898^cellular_component^extrinsic component of membrane`GO:0005794^cellular_component^Golgi apparatus`GO:0045053^biological_process^protein retention in Golgi apparatus`GO:0006623^biological_process^protein targeting to vacuole	.	.	.
TRINITY_DN10887_c3_g1	TRINITY_DN10887_c3_g1_i1	VP13A_DICDI^VP13A_DICDI^Q:150-2153,H:2-678^26.56%ID^E:2e-47^RecName: Full=Putative vacuolar protein sorting-associated protein 13A;^Eukaryota; Amoebozoa; Evosea; Eumycetozoa; Dictyostelia; Dictyosteliales; Dictyosteliaceae; Dictyostelium`VP13A_DICDI^VP13A_DICDI^Q:11604-12293,H:3108-3311^28.7%ID^E:9e-16^RecName: Full=Putative vacuolar protein sorting-associated protein 13A;^Eukaryota; Amoebozoa; E…	.	TRINITY_DN10887_c3_g1_i1.p1	150-13226[+]	VP13A_DICDI^VP13A_DICDI^Q:1-779,H:2-803^25.39%ID^E:6e-54^RecName: Full=Putative vacuolar protein sorting-associated protein 13A;^Eukaryota; Amoebozoa; Evosea; Eumycetozoa; Dictyostelia; Dictyosteliales; Dictyosteliaceae; Dictyostelium`VP13A_DICDI^VP13A_DICDI^Q:3819-4048,H:3108-3311^28.7%ID^E:9e-17^RecName: Full=Putative vacuolar protein sorting-associated protein 13A;^Eukaryota; Amoebozoa; Evosea…	PF12624.8^Chorein_N^N-terminal region of Chorein or VPS13^2-108^E:2.5e-31`PF16908.6^VPS13^Vacuolar sorting-associated protein 13, N-terminal^133-374^E:9.1e-67`PF16910.6^VPS13_mid_rpt^Repeating coiled region of VPS13^559-780^E:2.5e-31`PF00169.30^PH^PH domain^802-910^E:2.7e-08`PF06101.12^Vps62^Vacuolar protein sorting-associated protein 62^1992-2152^E:6.2e-13`PF06101.12^Vps62^Vacuolar protein sorti…	.	.	.	KEGG:ddi:DDB_G0286725	GO:0019898^cellular_component^extrinsic component of membrane`GO:0005794^cellular_component^Golgi apparatus`GO:0045053^biological_process^protein retention in Golgi apparatus`GO:0006623^biological_process^protein targeting to vacuole	GO:0019898^cellular_component^extrinsic component of membrane`GO:0005794^cellular_component^Golgi apparatus`GO:0045053^biological_process^protein retention in Golgi apparatus`GO:0006623^biological_process^protein targeting to vacuole	.	.	.
TRINITY_DN10863_c0_g1	TRINITY_DN10863_c0_g1_i2	BCHA1_ARATH^BCHA1_ARATH^Q:511-11298,H:1-3580^73.15%ID^E:0^RecName: Full=Protein SPIRRIG {ECO:0000303|PubMed:19392685};^Eukaryota; Viridiplantae; Streptophyta; Embryophyta; Tracheophyta; Spermatophyta; Magnoliopsida; eudicotyledons; Gunneridae; Pentapetalae; rosids; malvids; Brassicales; Brassicaceae; Camelineae; Arabidopsis	.	TRINITY_DN10863_c0_g1_i2.p1	484-11310[+]	BCHA1_ARATH^BCHA1_ARATH^Q:10-3605,H:1-3580^73.32%ID^E:0^RecName: Full=Protein SPIRRIG {ECO:0000303|PubMed:19392685};^Eukaryota; Viridiplantae; Streptophyta; Embryophyta; Tracheophyta; Spermatophyta; Magnoliopsida; eudicotyledons; Gunneridae; Pentapetalae; rosids; malvids; Brassicales; Brassicaceae; Camelineae; Arabidopsis	PF14844.7^PH_BEACH^PH domain associated with Beige/BEACH^2902-2953^E:5.2e-09`PF02138.19^Beach^Beige/BEACH domain^2992-3271^E:3.7e-116`PF00400.33^WD40^WD domain, G-beta repeat^3402-3435^E:0.014	.	.	.	KEGG:ath:AT1G03060	GO:0005737^cellular_component^cytoplasm`GO:0000932^cellular_component^P-body`GO:0071472^biological_process^cellular response to salt stress`GO:0080001^biological_process^mucilage extrusion from seed coat`GO:0009825^biological_process^multidimensional cell growth`GO:0033962^biological_process^P-body assembly`GO:1904580^biological_process^regulation of intracellular mRNA localization`GO:1903335^bio…	GO:0005737^cellular_component^cytoplasm`GO:0000932^cellular_component^P-body`GO:0071472^biological_process^cellular response to salt stress`GO:0080001^biological_process^mucilage extrusion from seed coat`GO:0009825^biological_process^multidimensional cell growth`GO:0033962^biological_process^P-body assembly`GO:1904580^biological_process^regulation of intracellular mRNA localization`GO:1903335^bio…	GO:0005515^molecular_function^protein binding	.	.
TRINITY_DN10763_c0_g1	TRINITY_DN10763_c0_g1_i1	VP13E_DICDI^VP13E_DICDI^Q:8068-9966,H:3082-3639^25.04%ID^E:4e-37^RecName: Full=Putative vacuolar protein sorting-associated protein 13E;^Eukaryota; Amoebozoa; Evosea; Eumycetozoa; Dictyostelia; Dictyosteliales; Dictyosteliaceae; Dictyostelium	.	TRINITY_DN10763_c0_g1_i1.p1	160-10563[+]	VP13E_DICDI^VP13E_DICDI^Q:2637-3306,H:3082-3673^25.58%ID^E:5e-44^RecName: Full=Putative vacuolar protein sorting-associated protein 13E;^Eukaryota; Amoebozoa; Evosea; Eumycetozoa; Dictyostelia; Dictyosteliales; Dictyosteliaceae; Dictyostelium`VP13E_DICDI^VP13E_DICDI^Q:197-409,H:352-565^24.34%ID^E:2e-08^RecName: Full=Putative vacuolar protein sorting-associated protein 13E;^Eukaryota; Amoebozoa; E…	PF12624.8^Chorein_N^N-terminal region of Chorein or VPS13^2-115^E:1.7e-35`PF16908.6^VPS13^Vacuolar sorting-associated protein 13, N-terminal^135-365^E:4.9e-35`PF16910.6^VPS13_mid_rpt^Repeating coiled region of VPS13^591-810^E:5.9e-17`PF06650.13^SHR-BD^SHR-binding domain of vacuolar-sorting associated protein 13^2442-2692^E:1e-25`PF16909.6^VPS13_C^Vacuolar-sorting-associated 13 protein C-terminal^…	.	.	.	KEGG:ddi:DDB_G0268886	GO:0019898^cellular_component^extrinsic component of membrane`GO:0005794^cellular_component^Golgi apparatus`GO:0045053^biological_process^protein retention in Golgi apparatus`GO:0006623^biological_process^protein targeting to vacuole	GO:0019898^cellular_component^extrinsic component of membrane`GO:0005794^cellular_component^Golgi apparatus`GO:0045053^biological_process^protein retention in Golgi apparatus`GO:0006623^biological_process^protein targeting to vacuole	.	.	.
TRINITY_DN10876_c0_g1	TRINITY_DN10876_c0_g1_i1	BCHB_ARATH^BCHB_ARATH^Q:2224-10011,H:19-2604^64.21%ID^E:0^RecName: Full=BEACH domain-containing protein B {ECO:0000303|PubMed:25618824};^Eukaryota; Viridiplantae; Streptophyta; Embryophyta; Tracheophyta; Spermatophyta; Magnoliopsida; eudicotyledons; Gunneridae; Pentapetalae; rosids; malvids; Brassicales; Brassicaceae; Camelineae; Arabidopsis	.	TRINITY_DN10876_c0_g1_i1.p1	286-10032[+]	BCHB_ARATH^BCHB_ARATH^Q:647-3242,H:19-2604^64.21%ID^E:0^RecName: Full=BEACH domain-containing protein B {ECO:0000303|PubMed:25618824};^Eukaryota; Viridiplantae; Streptophyta; Embryophyta; Tracheophyta; Spermatophyta; Magnoliopsida; eudicotyledons; Gunneridae; Pentapetalae; rosids; malvids; Brassicales; Brassicaceae; Camelineae; Arabidopsis	PF15787.6^DUF4704^Domain of unknown function (DUF4704)^1326-1605^E:5e-71`PF16057.6^DUF4800^Domain of unknown function (DUF4800)^2197-2292^E:2.1e-08`PF14844.7^PH_BEACH^PH domain associated with Beige/BEACH^2493-2546^E:3.7e-11`PF02138.19^Beach^Beige/BEACH domain^2588-2864^E:8.7e-119`PF00400.33^WD40^WD domain, G-beta repeat^3001-3035^E:5.4e-05`PF00400.33^WD40^WD domain, G-beta repeat^3064-3097^E:0.0…	.	.	.	KEGG:ath:AT1G58230	GO:0005739^cellular_component^mitochondrion	GO:0005739^cellular_component^mitochondrion	GO:0005515^molecular_function^protein binding	.	.
TRINITY_DN10886_c4_g1	TRINITY_DN10886_c4_g1_i6	SYD_ARATH^SYD_ARATH^Q:8417-5598,H:456-1397^80.36%ID^E:0^RecName: Full=Chromatin structure-remodeling complex protein SYD;^Eukaryota; Viridiplantae; Streptophyta; Embryophyta; Tracheophyta; Spermatophyta; Magnoliopsida; eudicotyledons; Gunneridae; Pentapetalae; rosids; malvids; Brassicales; Brassicaceae; Camelineae; Arabidopsis`SYD_ARATH^SYD_ARATH^Q:10298-9060,H:4-371^42.96%ID^E:3e-74^RecName: Ful…	.	TRINITY_DN10886_c4_g1_i6.p1	474-10304[-]	SYD_ARATH^SYD_ARATH^Q:630-1655,H:456-1467^75.85%ID^E:0^RecName: Full=Chromatin structure-remodeling complex protein SYD;^Eukaryota; Viridiplantae; Streptophyta; Embryophyta; Tracheophyta; Spermatophyta; Magnoliopsida; eudicotyledons; Gunneridae; Pentapetalae; rosids; malvids; Brassicales; Brassicaceae; Camelineae; Arabidopsis`SYD_ARATH^SYD_ARATH^Q:3-415,H:4-371^42.96%ID^E:2e-75^RecName: Full=Chro…	PF04851.16^ResIII^Type III restriction enzyme, res subunit^925-1087^E:1e-10`PF00176.24^SNF2_N^SNF2 family N-terminal domain^938-1219^E:1.1e-67`PF00271.32^Helicase_C^Helicase conserved C-terminal domain^1246-1359^E:8e-16`PF14619.7^SnAC^Snf2-ATP coupling, chromatin remodelling complex^1454-1550^E:7.9e-22	.	.	.	KEGG:ath:AT2G28290	GO:0005829^cellular_component^cytosol`GO:0005634^cellular_component^nucleus`GO:0005524^molecular_function^ATP binding`GO:0016887^molecular_function^ATPase activity`GO:0003677^molecular_function^DNA binding`GO:0008094^molecular_function^DNA-dependent ATPase activity`GO:0004386^molecular_function^helicase activity`GO:0042393^molecular_function^histone binding`GO:0043044^biological_process^ATP-depen…	GO:0005829^cellular_component^cytosol`GO:0005634^cellular_component^nucleus`GO:0005524^molecular_function^ATP binding`GO:0016887^molecular_function^ATPase activity`GO:0003677^molecular_function^DNA binding`GO:0008094^molecular_function^DNA-dependent ATPase activity`GO:0004386^molecular_function^helicase activity`GO:0042393^molecular_function^histone binding`GO:0043044^biological_process^ATP-depen…	GO:0003677^molecular_function^DNA binding`GO:0005524^molecular_function^ATP binding`GO:0016787^molecular_function^hydrolase activity`GO:0042393^molecular_function^histone binding	.	.
TRINITY_DN10835_c1_g1	TRINITY_DN10835_c1_g1_i3	Y8328_DICDI^Y8328_DICDI^Q:1659-820,H:3459-3749^25%ID^E:9e-21^RecName: Full=Protein DDB_G0268328;^Eukaryota; Amoebozoa; Evosea; Eumycetozoa; Dictyostelia; Dictyosteliales; Dictyosteliaceae; Dictyostelium`Y8328_DICDI^Y8328_DICDI^Q:3699-2911,H:2638-2904^21.21%ID^E:9e-06^RecName: Full=Protein DDB_G0268328;^Eukaryota; Amoebozoa; Evosea; Eumycetozoa; Dictyostelia; Dictyosteliales; Dictyosteliaceae; Dic…	.	TRINITY_DN10835_c1_g1_i3.p1	565-10212[-]	Y8328_DICDI^Y8328_DICDI^Q:2847-3131,H:3454-3749^24.92%ID^E:1e-21^RecName: Full=Protein DDB_G0268328;^Eukaryota; Amoebozoa; Evosea; Eumycetozoa; Dictyostelia; Dictyosteliales; Dictyosteliaceae; Dictyostelium`Y8328_DICDI^Y8328_DICDI^Q:2140-2453,H:2608-2920^21.57%ID^E:4e-11^RecName: Full=Protein DDB_G0268328;^Eukaryota; Amoebozoa; Evosea; Eumycetozoa; Dictyostelia; Dictyosteliales; Dictyosteliaceae;…	PF14649.7^Spatacsin_C^Spatacsin C-terminus^2849-3124^E:8.3e-68	.	.	.	KEGG:ddi:DDB_G0268328	GO:0005737^cellular_component^cytoplasm	GO:0005737^cellular_component^cytoplasm	.	.	.
TRINITY_DN10833_c2_g1	TRINITY_DN10833_c2_g1_i1	VP13C_DICDI^VP13C_DICDI^Q:8333-9058,H:3368-3672^23.55%ID^E:4e-10^RecName: Full=Putative vacuolar protein sorting-associated protein 13C;^Eukaryota; Amoebozoa; Evosea; Eumycetozoa; Dictyostelia; Dictyosteliales; Dictyosteliaceae; Dictyostelium	.	TRINITY_DN10833_c2_g1_i1.p1	203-9700[+]	VP13C_DICDI^VP13C_DICDI^Q:2711-2952,H:3368-3672^24.12%ID^E:9e-11^RecName: Full=Putative vacuolar protein sorting-associated protein 13C;^Eukaryota; Amoebozoa; Evosea; Eumycetozoa; Dictyostelia; Dictyosteliales; Dictyosteliaceae; Dictyostelium	PF06650.13^SHR-BD^SHR-binding domain of vacuolar-sorting associated protein 13^2209-2508^E:7.5e-18	.	.	.	KEGG:ddi:DDB_G0267422	GO:0019898^cellular_component^extrinsic component of membrane`GO:0005794^cellular_component^Golgi apparatus`GO:0000045^biological_process^autophagosome assembly`GO:0031154^biological_process^culmination involved in sorocarp development`GO:0045324^biological_process^late endosome to vacuole transport`GO:0016236^biological_process^macroautophagy`GO:0045053^biological_process^protein retention in Go…	GO:0019898^cellular_component^extrinsic component of membrane`GO:0005794^cellular_component^Golgi apparatus`GO:0000045^biological_process^autophagosome assembly`GO:0031154^biological_process^culmination involved in sorocarp development`GO:0045324^biological_process^late endosome to vacuole transport`GO:0016236^biological_process^macroautophagy`GO:0045053^biological_process^protein retention in Go…	.	.	.
TRINITY_DN10850_c1_g1	TRINITY_DN10850_c1_g1_i4	BCHC2_ARATH^BCHC2_ARATH^Q:3077-9112,H:979-3001^68.75%ID^E:0^RecName: Full=BEACH domain-containing protein C2 {ECO:0000303|PubMed:25618824};^Eukaryota; Viridiplantae; Streptophyta; Embryophyta; Tracheophyta; Spermatophyta; Magnoliopsida; eudicotyledons; Gunneridae; Pentapetalae; rosids; malvids; Brassicales; Brassicaceae; Camelineae; Arabidopsis`BCHC2_ARATH^BCHC2_ARATH^Q:371-3049,H:22-914^71.44%ID…	.	TRINITY_DN10850_c1_g1_i4.p1	251-9145[+]	BCHC2_ARATH^BCHC2_ARATH^Q:41-2954,H:22-3001^67.47%ID^E:0^RecName: Full=BEACH domain-containing protein C2 {ECO:0000303|PubMed:25618824};^Eukaryota; Viridiplantae; Streptophyta; Embryophyta; Tracheophyta; Spermatophyta; Magnoliopsida; eudicotyledons; Gunneridae; Pentapetalae; rosids; malvids; Brassicales; Brassicaceae; Camelineae; Arabidopsis	PF15787.6^DUF4704^Domain of unknown function (DUF4704)^676-956^E:2.7e-51`PF14844.7^PH_BEACH^PH domain associated with Beige/BEACH^2110-2199^E:4.3e-23`PF02138.19^Beach^Beige/BEACH domain^2226-2501^E:1.5e-117`PF00400.33^WD40^WD domain, G-beta repeat^2658-2688^E:1.6e-05	.	.	.	KEGG:ath:AT2G45540	.	.	GO:0005515^molecular_function^protein binding	.	.
TRINITY_DN11935_c0_g1	TRINITY_DN11935_c0_g1_i1	YG31B_YEAST^YG31B_YEAST^Q:2893-5418,H:586-1445^35.48%ID^E:5e-140^RecName: Full=Transposon Ty3-G Gag-Pol polyprotein;^Eukaryota; Fungi; Dikarya; Ascomycota; Saccharomycotina; Saccharomycetes; Saccharomycetales; Saccharomycetaceae; Saccharomyces`YG31B_YEAST^YG31B_YEAST^Q:7721-9652,H:586-1249^36.81%ID^E:1e-112^RecName: Full=Transposon Ty3-G Gag-Pol polyprotein;^Eukaryota; Fungi; Dikarya; Ascomycota;…	.	TRINITY_DN11935_c0_g1_i1.p1	1087-5778[+]	YG31B_YEAST^YG31B_YEAST^Q:336-1444,H:258-1445^31.02%ID^E:1e-155^RecName: Full=Transposon Ty3-G Gag-Pol polyprotein;^Eukaryota; Fungi; Dikarya; Ascomycota; Saccharomycotina; Saccharomycetes; Saccharomycetales; Saccharomycetaceae; Saccharomyces	PF03732.18^Retrotrans_gag^Retrotransposon gag protein^163-252^E:1.2e-07`PF08284.12^RVP_2^Retroviral aspartyl protease^413-501^E:7.7e-14`PF00078.28^RVT_1^Reverse transcriptase (RNA-dependent DNA polymerase)^656-815^E:4.8e-30`PF17919.2^RT_RNaseH_2^RNase H-like domain found in reverse transcriptase^878-972^E:1.8e-30`PF17917.2^RT_RNaseH^RNase H-like domain found in reverse transcriptase^903-1000^E:9.…	.	.	.	KEGG:sce:YGR109W-B	GO:0005737^cellular_component^cytoplasm`GO:0005634^cellular_component^nucleus`GO:0000943^cellular_component^retrotransposon nucleocapsid`GO:0004190^molecular_function^aspartic-type endopeptidase activity`GO:0005524^molecular_function^ATP binding`GO:0003677^molecular_function^DNA binding`GO:0003887^molecular_function^DNA-directed DNA polymerase activity`GO:0008233^molecular_function^peptidase acti…	GO:0005737^cellular_component^cytoplasm`GO:0005634^cellular_component^nucleus`GO:0000943^cellular_component^retrotransposon nucleocapsid`GO:0004190^molecular_function^aspartic-type endopeptidase activity`GO:0005524^molecular_function^ATP binding`GO:0003677^molecular_function^DNA binding`GO:0003887^molecular_function^DNA-directed DNA polymerase activity`GO:0008233^molecular_function^peptidase acti…	.	.	.
TRINITY_DN11935_c0_g1	TRINITY_DN11935_c0_g1_i1	YG31B_YEAST^YG31B_YEAST^Q:2893-5418,H:586-1445^35.48%ID^E:5e-140^RecName: Full=Transposon Ty3-G Gag-Pol polyprotein;^Eukaryota; Fungi; Dikarya; Ascomycota; Saccharomycotina; Saccharomycetes; Saccharomycetales; Saccharomycetaceae; Saccharomyces`YG31B_YEAST^YG31B_YEAST^Q:7721-9652,H:586-1249^36.81%ID^E:1e-112^RecName: Full=Transposon Ty3-G Gag-Pol polyprotein;^Eukaryota; Fungi; Dikarya; Ascomycota;…	.	TRINITY_DN11935_c0_g1_i1.p2	5915-9655[+]	YG31B_YEAST^YG31B_YEAST^Q:336-1246,H:258-1249^31.1%ID^E:8e-127^RecName: Full=Transposon Ty3-G Gag-Pol polyprotein;^Eukaryota; Fungi; Dikarya; Ascomycota; Saccharomycotina; Saccharomycetes; Saccharomycetales; Saccharomycetaceae; Saccharomyces	PF03732.18^Retrotrans_gag^Retrotransposon gag protein^163-252^E:8.8e-08`PF08284.12^RVP_2^Retroviral aspartyl protease^413-501^E:5.8e-14`PF00078.28^RVT_1^Reverse transcriptase (RNA-dependent DNA polymerase)^656-815^E:3.5e-30`PF17919.2^RT_RNaseH_2^RNase H-like domain found in reverse transcriptase^878-972^E:1.3e-30`PF17917.2^RT_RNaseH^RNase H-like domain found in reverse transcriptase^903-1000^E:7.…	.	.	.	KEGG:sce:YGR109W-B	GO:0005737^cellular_component^cytoplasm`GO:0005634^cellular_component^nucleus`GO:0000943^cellular_component^retrotransposon nucleocapsid`GO:0004190^molecular_function^aspartic-type endopeptidase activity`GO:0005524^molecular_function^ATP binding`GO:0003677^molecular_function^DNA binding`GO:0003887^molecular_function^DNA-directed DNA polymerase activity`GO:0008233^molecular_function^peptidase acti…	GO:0005737^cellular_component^cytoplasm`GO:0005634^cellular_component^nucleus`GO:0000943^cellular_component^retrotransposon nucleocapsid`GO:0004190^molecular_function^aspartic-type endopeptidase activity`GO:0005524^molecular_function^ATP binding`GO:0003677^molecular_function^DNA binding`GO:0003887^molecular_function^DNA-directed DNA polymerase activity`GO:0008233^molecular_function^peptidase acti…	.	.	.
TRINITY_DN11935_c0_g1	TRINITY_DN11935_c0_g1_i1	YG31B_YEAST^YG31B_YEAST^Q:2893-5418,H:586-1445^35.48%ID^E:5e-140^RecName: Full=Transposon Ty3-G Gag-Pol polyprotein;^Eukaryota; Fungi; Dikarya; Ascomycota; Saccharomycotina; Saccharomycetes; Saccharomycetales; Saccharomycetaceae; Saccharomyces`YG31B_YEAST^YG31B_YEAST^Q:7721-9652,H:586-1249^36.81%ID^E:1e-112^RecName: Full=Transposon Ty3-G Gag-Pol polyprotein;^Eukaryota; Fungi; Dikarya; Ascomycota;…	.	TRINITY_DN11935_c0_g1_i1.p3	3-950[+]	TF29_SCHPO^TF29_SCHPO^Q:6-195,H:1071-1257^31.61%ID^E:6e-20^RecName: Full=Transposon Tf2-9 polyprotein;^Eukaryota; Fungi; Dikarya; Ascomycota; Taphrinomycotina; Schizosaccharomycetes; Schizosaccharomycetales; Schizosaccharomycetaceae; Schizosaccharomyces	.	.	.	.	KEGG:spo:SPAC167.08`KEGG:spo:SPAC26A3.13c`KEGG:spo:SPAC9.04`KEGG:spo:SPBC9B6.02c	GO:0005737^cellular_component^cytoplasm`GO:0005634^cellular_component^nucleus`GO:0000943^cellular_component^retrotransposon nucleocapsid`GO:0004190^molecular_function^aspartic-type endopeptidase activity`GO:0005524^molecular_function^ATP binding`GO:0003677^molecular_function^DNA binding`GO:0003887^molecular_function^DNA-directed DNA polymerase activity`GO:0008233^molecular_function^peptidase acti…	GO:0005737^cellular_component^cytoplasm`GO:0004190^molecular_function^aspartic-type endopeptidase activity`GO:0003677^molecular_function^DNA binding`GO:0003887^molecular_function^DNA-directed DNA polymerase activity`GO:0004519^molecular_function^endonuclease activity`GO:0046872^molecular_function^metal ion binding`GO:0003723^molecular_function^RNA binding`GO:0003964^molecular_function^RNA-directe…	.	.	.
TRINITY_DN10663_c1_g2	TRINITY_DN10663_c1_g2_i5	AB31G_ARATH^AB31G_ARATH^Q:9271-4985,H:6-1426^73.24%ID^E:0^RecName: Full=ABC transporter G family member 31 {ECO:0000303|PubMed:18299247};^Eukaryota; Viridiplantae; Streptophyta; Embryophyta; Tracheophyta; Spermatophyta; Magnoliopsida; eudicotyledons; Gunneridae; Pentapetalae; rosids; malvids; Brassicales; Brassicaceae; Camelineae; Arabidopsis	.	TRINITY_DN10663_c1_g2_i5.p2	171-4184[-]	POLX_TOBAC^POLX_TOBAC^Q:20-1334,H:1-1325^45.19%ID^E:0^RecName: Full=Retrovirus-related Pol polyprotein from transposon TNT 1-94;^Eukaryota; Viridiplantae; Streptophyta; Embryophyta; Tracheophyta; Spermatophyta; Magnoliopsida; eudicotyledons; Gunneridae; Pentapetalae; asterids; lamiids; Solanales; Solanaceae; Nicotianoideae; Nicotianeae; Nicotiana	PF14223.7^Retrotran_gag_2^gag-polypeptide of LTR copia-type^69-205^E:1.4e-26`PF13976.7^gag_pre-integrs^GAG-pre-integrase domain^409-479^E:2.1e-16`PF00665.27^rve^Integrase core domain^497-588^E:3.8e-12`PF07727.15^RVT_2^Reverse transcriptase (RNA-dependent DNA polymerase)^844-1091^E:6.4e-74	.	.	.	KEGG:ath:AT2G29940	GO:0016021^cellular_component^integral component of membrane`GO:0005886^cellular_component^plasma membrane`GO:0009506^cellular_component^plasmodesma`GO:0070505^cellular_component^pollen coat`GO:0005524^molecular_function^ATP binding`GO:0042626^molecular_function^ATPase-coupled transmembrane transporter activity`GO:0015562^molecular_function^efflux transmembrane transporter activity`GO:0080168^bio…	GO:0004190^molecular_function^aspartic-type endopeptidase activity`GO:0004519^molecular_function^endonuclease activity`GO:0003676^molecular_function^nucleic acid binding`GO:0003964^molecular_function^RNA-directed DNA polymerase activity`GO:0008270^molecular_function^zinc ion binding`GO:0015074^biological_process^DNA integration	GO:0015074^biological_process^DNA integration	.	.
TRINITY_DN10663_c1_g2	TRINITY_DN10663_c1_g2_i5	AB31G_ARATH^AB31G_ARATH^Q:9271-4985,H:6-1426^73.24%ID^E:0^RecName: Full=ABC transporter G family member 31 {ECO:0000303|PubMed:18299247};^Eukaryota; Viridiplantae; Streptophyta; Embryophyta; Tracheophyta; Spermatophyta; Magnoliopsida; eudicotyledons; Gunneridae; Pentapetalae; rosids; malvids; Brassicales; Brassicaceae; Camelineae; Arabidopsis	.	TRINITY_DN10663_c1_g2_i5.p1	4982-9283[-]	AB31G_ARATH^AB31G_ARATH^Q:2-1433,H:3-1426^73.29%ID^E:0^RecName: Full=ABC transporter G family member 31 {ECO:0000303|PubMed:18299247};^Eukaryota; Viridiplantae; Streptophyta; Embryophyta; Tracheophyta; Spermatophyta; Magnoliopsida; eudicotyledons; Gunneridae; Pentapetalae; rosids; malvids; Brassicales; Brassicaceae; Camelineae; Arabidopsis	PF14510.7^ABC_trans_N^ABC-transporter N-terminal^55-148^E:5.6e-10`PF00005.28^ABC_tran^ABC transporter^173-356^E:2.9e-17`PF19055.1^ABC2_membrane_7^ABC-2 type transporter^389-442^E:5e-07`PF01061.25^ABC2_membrane^ABC-2 type transporter^510-722^E:3.8e-39`PF08370.12^PDR_assoc^Plant PDR ABC transporter associated^727-790^E:1.9e-19`PF00005.28^ABC_tran^ABC transporter^861-1013^E:8.2e-21`PF01061.25^ABC2_m…	.	.	.	KEGG:ath:AT2G29940	GO:0016021^cellular_component^integral component of membrane`GO:0005886^cellular_component^plasma membrane`GO:0009506^cellular_component^plasmodesma`GO:0070505^cellular_component^pollen coat`GO:0005524^molecular_function^ATP binding`GO:0042626^molecular_function^ATPase-coupled transmembrane transporter activity`GO:0015562^molecular_function^efflux transmembrane transporter activity`GO:0080168^bio…	GO:0016021^cellular_component^integral component of membrane`GO:0005886^cellular_component^plasma membrane`GO:0009506^cellular_component^plasmodesma`GO:0070505^cellular_component^pollen coat`GO:0005524^molecular_function^ATP binding`GO:0042626^molecular_function^ATPase-coupled transmembrane transporter activity`GO:0015562^molecular_function^efflux transmembrane transporter activity`GO:0080168^bio…	GO:0005524^molecular_function^ATP binding`GO:0016887^molecular_function^ATPase activity`GO:0016020^cellular_component^membrane	.	.
TRINITY_DN10776_c0_g1	TRINITY_DN10776_c0_g1_i7	TRA1_YEAST^TRA1_YEAST^Q:6759-2668,H:1883-3173^28.3%ID^E:1e-142^RecName: Full=Transcription-associated protein 1;^Eukaryota; Fungi; Dikarya; Ascomycota; Saccharomycotina; Saccharomycetes; Saccharomycetales; Saccharomycetaceae; Saccharomyces`TRA1_YEAST^TRA1_YEAST^Q:2250-622,H:3215-3744^26.86%ID^E:3e-54^RecName: Full=Transcription-associated protein 1;^Eukaryota; Fungi; Dikarya; Ascomycota; Saccharo…	.	TRINITY_DN10776_c0_g1_i7.p1	619-8850[-]	TRA1_DROME^TRA1_DROME^Q:88-2743,H:1200-3790^25.4%ID^E:0^RecName: Full=Transcription-associated protein 1;^Eukaryota; Metazoa; Ecdysozoa; Arthropoda; Hexapoda; Insecta; Pterygota; Neoptera; Holometabola; Diptera; Brachycera; Muscomorpha; Ephydroidea; Drosophilidae; Drosophila; Sophophora	PF02259.24^FAT^FAT domain^1657-1993^E:4.7e-42`PF00454.28^PI3_PI4_kinase^Phosphatidylinositol 3- and 4-kinase^2409-2655^E:3.8e-25`PF02260.21^FATC^FATC domain^2712-2743^E:9.8e-07	.	.	.	KEGG:dme:Dmel_CG33554	GO:0070209^cellular_component^ASTRA complex`GO:0035267^cellular_component^NuA4 histone acetyltransferase complex`GO:0005634^cellular_component^nucleus`GO:0000124^cellular_component^SAGA complex`GO:0046695^cellular_component^SLIK (SAGA-like) complex`GO:0003712^molecular_function^transcription coregulator activity`GO:0006281^biological_process^DNA repair`GO:0016573^biological_process^histone acetyl…	GO:0005737^cellular_component^cytoplasm`GO:0000123^cellular_component^histone acetyltransferase complex`GO:0035267^cellular_component^NuA4 histone acetyltransferase complex`GO:0005634^cellular_component^nucleus`GO:0005700^cellular_component^polytene chromosome`GO:0005703^cellular_component^polytene chromosome puff`GO:0000124^cellular_component^SAGA complex`GO:0003712^molecular_function^transcript…	GO:0005515^molecular_function^protein binding	.	.
TRINITY_DN10857_c1_g1	TRINITY_DN10857_c1_g1_i1	CSI3_ARATH^CSI3_ARATH^Q:535-6843,H:31-2134^68.85%ID^E:0^RecName: Full=Protein CELLULOSE SYNTHASE INTERACTIVE 3 {ECO:0000303|PubMed:20616083};^Eukaryota; Viridiplantae; Streptophyta; Embryophyta; Tracheophyta; Spermatophyta; Magnoliopsida; eudicotyledons; Gunneridae; Pentapetalae; rosids; malvids; Brassicales; Brassicaceae; Camelineae; Arabidopsis	.	TRINITY_DN10857_c1_g1_i1.p4	6989-7363[-]	.	.	.	.	.	KEGG:ath:AT1G77460	GO:0010330^cellular_component^cellulose synthase complex`GO:0055028^cellular_component^cortical microtubule`GO:0012505^cellular_component^endomembrane system`GO:0005886^cellular_component^plasma membrane`GO:0007275^biological_process^multicellular organism development`GO:0052324^biological_process^plant-type cell wall cellulose biosynthetic process`GO:0072699^biological_process^protein localizati…	.	.	.	.
TRINITY_DN10857_c1_g1	TRINITY_DN10857_c1_g1_i1	CSI3_ARATH^CSI3_ARATH^Q:535-6843,H:31-2134^68.85%ID^E:0^RecName: Full=Protein CELLULOSE SYNTHASE INTERACTIVE 3 {ECO:0000303|PubMed:20616083};^Eukaryota; Viridiplantae; Streptophyta; Embryophyta; Tracheophyta; Spermatophyta; Magnoliopsida; eudicotyledons; Gunneridae; Pentapetalae; rosids; malvids; Brassicales; Brassicaceae; Camelineae; Arabidopsis	.	TRINITY_DN10857_c1_g1_i1.p1	439-6852[+]	CSI3_ARATH^CSI3_ARATH^Q:12-2135,H:10-2134^68.41%ID^E:0^RecName: Full=Protein CELLULOSE SYNTHASE INTERACTIVE 3 {ECO:0000303|PubMed:20616083};^Eukaryota; Viridiplantae; Streptophyta; Embryophyta; Tracheophyta; Spermatophyta; Magnoliopsida; eudicotyledons; Gunneridae; Pentapetalae; rosids; malvids; Brassicales; Brassicaceae; Camelineae; Arabidopsis	PF00514.24^Arm^Armadillo/beta-catenin-like repeat^510-545^E:5.7e-06`PF00168.31^C2^C2 domain^2010-2109^E:2.5e-12	.	.	.	KEGG:ath:AT1G77460	GO:0010330^cellular_component^cellulose synthase complex`GO:0055028^cellular_component^cortical microtubule`GO:0012505^cellular_component^endomembrane system`GO:0005886^cellular_component^plasma membrane`GO:0007275^biological_process^multicellular organism development`GO:0052324^biological_process^plant-type cell wall cellulose biosynthetic process`GO:0072699^biological_process^protein localizati…	GO:0010330^cellular_component^cellulose synthase complex`GO:0055028^cellular_component^cortical microtubule`GO:0012505^cellular_component^endomembrane system`GO:0005886^cellular_component^plasma membrane`GO:0007275^biological_process^multicellular organism development`GO:0052324^biological_process^plant-type cell wall cellulose biosynthetic process`GO:0072699^biological_process^protein localizati…	GO:0005515^molecular_function^protein binding	.	.
TRINITY_DN10857_c1_g1	TRINITY_DN10857_c1_g1_i1	CSI3_ARATH^CSI3_ARATH^Q:535-6843,H:31-2134^68.85%ID^E:0^RecName: Full=Protein CELLULOSE SYNTHASE INTERACTIVE 3 {ECO:0000303|PubMed:20616083};^Eukaryota; Viridiplantae; Streptophyta; Embryophyta; Tracheophyta; Spermatophyta; Magnoliopsida; eudicotyledons; Gunneridae; Pentapetalae; rosids; malvids; Brassicales; Brassicaceae; Camelineae; Arabidopsis	.	TRINITY_DN10857_c1_g1_i1.p2	7549-8820[-]	ASP1_ORYSJ^ASP1_ORYSJ^Q:46-420,H:22-403^40.93%ID^E:4e-96^RecName: Full=Aspartic proteinase Asp1;^Eukaryota; Viridiplantae; Streptophyta; Embryophyta; Tracheophyta; Spermatophyta; Magnoliopsida; Liliopsida; Poales; Poaceae; BOP clade; Oryzoideae; Oryzeae; Oryzinae; Oryza; Oryza sativa	PF14543.7^TAXi_N^Xylanase inhibitor N-terminal^62-234^E:1.8e-43`PF00026.24^Asp^Eukaryotic aspartyl protease^62-410^E:1.1e-15`PF14541.7^TAXi_C^Xylanase inhibitor C-terminal^277-409^E:1.5e-15	.	.	.	KEGG:osa:4349962	GO:0010330^cellular_component^cellulose synthase complex`GO:0055028^cellular_component^cortical microtubule`GO:0012505^cellular_component^endomembrane system`GO:0005886^cellular_component^plasma membrane`GO:0007275^biological_process^multicellular organism development`GO:0052324^biological_process^plant-type cell wall cellulose biosynthetic process`GO:0072699^biological_process^protein localizati…	GO:0004190^molecular_function^aspartic-type endopeptidase activity	.	.	.
TRINITY_DN10670_c0_g1	TRINITY_DN10670_c0_g1_i3	NOV_ARATH^NOV_ARATH^Q:8031-418,H:261-2724^45.2%ID^E:0^RecName: Full=Protein NO VEIN {ECO:0000303|PubMed:19880797};^Eukaryota; Viridiplantae; Streptophyta; Embryophyta; Tracheophyta; Spermatophyta; Magnoliopsida; eudicotyledons; Gunneridae; Pentapetalae; rosids; malvids; Brassicales; Brassicaceae; Camelineae; Arabidopsis`NOV_ARATH^NOV_ARATH^Q:8694-8485,H:193-261^47.14%ID^E:4e-09^RecName: Full=Prot…	.	TRINITY_DN10670_c0_g1_i3.p2	8473-8949[-]	NVL_ARATH^NVL_ARATH^Q:50-156,H:43-133^39.25%ID^E:1e-12^RecName: Full=Protein NO VEIN-LIKE {ECO:0000303|PubMed:19880797};^Eukaryota; Viridiplantae; Streptophyta; Embryophyta; Tracheophyta; Spermatophyta; Magnoliopsida; eudicotyledons; Gunneridae; Pentapetalae; rosids; malvids; Brassicales; Brassicaceae; Camelineae; Arabidopsis	.	.	.	.	KEGG:ath:AT1G08300	GO:0005634^cellular_component^nucleus`GO:0009926^biological_process^auxin polar transport`GO:0001708^biological_process^cell fate specification`GO:0009793^biological_process^embryo development ending in seed dormancy`GO:0010305^biological_process^leaf vascular tissue pattern formation`GO:0048364^biological_process^root development`GO:0019827^biological_process^stem cell population maintenance	.	.	.	.
TRINITY_DN10670_c0_g1	TRINITY_DN10670_c0_g1_i3	NOV_ARATH^NOV_ARATH^Q:8031-418,H:261-2724^45.2%ID^E:0^RecName: Full=Protein NO VEIN {ECO:0000303|PubMed:19880797};^Eukaryota; Viridiplantae; Streptophyta; Embryophyta; Tracheophyta; Spermatophyta; Magnoliopsida; eudicotyledons; Gunneridae; Pentapetalae; rosids; malvids; Brassicales; Brassicaceae; Camelineae; Arabidopsis`NOV_ARATH^NOV_ARATH^Q:8694-8485,H:193-261^47.14%ID^E:4e-09^RecName: Full=Prot…	.	TRINITY_DN10670_c0_g1_i3.p1	400-7968[-]	NOV_ARATH^NOV_ARATH^Q:1-2517,H:282-2724^45.18%ID^E:0^RecName: Full=Protein NO VEIN {ECO:0000303|PubMed:19880797};^Eukaryota; Viridiplantae; Streptophyta; Embryophyta; Tracheophyta; Spermatophyta; Magnoliopsida; eudicotyledons; Gunneridae; Pentapetalae; rosids; malvids; Brassicales; Brassicaceae; Camelineae; Arabidopsis	PF13020.7^DUF3883^Domain of unknown function (DUF3883)^2401-2487^E:5.1e-20	.	.	.	KEGG:ath:AT4G13750	GO:0005634^cellular_component^nucleus`GO:0009926^biological_process^auxin polar transport`GO:0001708^biological_process^cell fate specification`GO:0009793^biological_process^embryo development ending in seed dormancy`GO:0010305^biological_process^leaf vascular tissue pattern formation`GO:0048364^biological_process^root development`GO:0019827^biological_process^stem cell population maintenance	GO:0005634^cellular_component^nucleus`GO:0009926^biological_process^auxin polar transport`GO:0001708^biological_process^cell fate specification`GO:0009793^biological_process^embryo development ending in seed dormancy`GO:0010305^biological_process^leaf vascular tissue pattern formation`GO:0048364^biological_process^root development`GO:0019827^biological_process^stem cell population maintenance	.	.	.
TRINITY_DN10877_c3_g1	TRINITY_DN10877_c3_g1_i1	SPL14_ARATH^SPL14_ARATH^Q:2-2698,H:142-1034^50.11%ID^E:0^RecName: Full=Squamosa promoter-binding-like protein 14;^Eukaryota; Viridiplantae; Streptophyta; Embryophyta; Tracheophyta; Spermatophyta; Magnoliopsida; eudicotyledons; Gunneridae; Pentapetalae; rosids; malvids; Brassicales; Brassicaceae; Camelineae; Arabidopsis	.	TRINITY_DN10877_c3_g1_i1.p2	185-2704[+]	SPL14_ARATH^SPL14_ARATH^Q:1-838,H:204-1034^48.12%ID^E:0^RecName: Full=Squamosa promoter-binding-like protein 14;^Eukaryota; Viridiplantae; Streptophyta; Embryophyta; Tracheophyta; Spermatophyta; Magnoliopsida; eudicotyledons; Gunneridae; Pentapetalae; rosids; malvids; Brassicales; Brassicaceae; Camelineae; Arabidopsis	.	.	.	.	KEGG:ath:AT1G20980	GO:0005737^cellular_component^cytoplasm`GO:0005634^cellular_component^nucleus`GO:0005886^cellular_component^plasma membrane`GO:0003677^molecular_function^DNA binding`GO:0003700^molecular_function^DNA-binding transcription factor activity`GO:0046872^molecular_function^metal ion binding`GO:0042742^biological_process^defense response to bacterium`GO:0045893^biological_process^positive regulation of …	GO:0005737^cellular_component^cytoplasm`GO:0005634^cellular_component^nucleus`GO:0005886^cellular_component^plasma membrane`GO:0003677^molecular_function^DNA binding`GO:0003700^molecular_function^DNA-binding transcription factor activity`GO:0046872^molecular_function^metal ion binding`GO:0042742^biological_process^defense response to bacterium`GO:0045893^biological_process^positive regulation of …	.	.	.
TRINITY_DN10877_c3_g1	TRINITY_DN10877_c3_g1_i1	SPL14_ARATH^SPL14_ARATH^Q:2-2698,H:142-1034^50.11%ID^E:0^RecName: Full=Squamosa promoter-binding-like protein 14;^Eukaryota; Viridiplantae; Streptophyta; Embryophyta; Tracheophyta; Spermatophyta; Magnoliopsida; eudicotyledons; Gunneridae; Pentapetalae; rosids; malvids; Brassicales; Brassicaceae; Camelineae; Arabidopsis	.	TRINITY_DN10877_c3_g1_i1.p1	5075-8620[-]	ATXR7_ARATH^ATXR7_ARATH^Q:900-1173,H:1127-1397^65.94%ID^E:1e-106^RecName: Full=Histone-lysine N-methyltransferase ATXR7 {ECO:0000305};^Eukaryota; Viridiplantae; Streptophyta; Embryophyta; Tracheophyta; Spermatophyta; Magnoliopsida; eudicotyledons; Gunneridae; Pentapetalae; rosids; malvids; Brassicales; Brassicaceae; Camelineae; Arabidopsis`ATXR7_ARATH^ATXR7_ARATH^Q:1-685,H:83-732^33.38%ID^E:2e-95…	PF02213.17^GYF^GYF domain^184-224^E:2.2e-06`PF00856.29^SET^SET domain^1054-1158^E:5.9e-21	.	.	.	KEGG:ath:AT5G42400	GO:0005737^cellular_component^cytoplasm`GO:0005634^cellular_component^nucleus`GO:0005886^cellular_component^plasma membrane`GO:0003677^molecular_function^DNA binding`GO:0003700^molecular_function^DNA-binding transcription factor activity`GO:0046872^molecular_function^metal ion binding`GO:0042742^biological_process^defense response to bacterium`GO:0045893^biological_process^positive regulation of …	GO:0005737^cellular_component^cytoplasm`GO:0005634^cellular_component^nucleus`GO:0008168^molecular_function^methyltransferase activity`GO:0009908^biological_process^flower development`GO:0010452^biological_process^histone H3-K36 methylation`GO:0051568^biological_process^histone H3-K4 methylation`GO:0009909^biological_process^regulation of flower development`GO:0010228^biological_process^vegetativ…	GO:0005515^molecular_function^protein binding	.	.
TRINITY_DN10877_c3_g1	TRINITY_DN10877_c3_g1_i1	SPL14_ARATH^SPL14_ARATH^Q:2-2698,H:142-1034^50.11%ID^E:0^RecName: Full=Squamosa promoter-binding-like protein 14;^Eukaryota; Viridiplantae; Streptophyta; Embryophyta; Tracheophyta; Spermatophyta; Magnoliopsida; eudicotyledons; Gunneridae; Pentapetalae; rosids; malvids; Brassicales; Brassicaceae; Camelineae; Arabidopsis	.	TRINITY_DN10877_c3_g1_i1.p3	3199-3723[+]	YJBQ_ECOLI^YJBQ_ECOLI^Q:35-173,H:2-137^48.92%ID^E:9e-42^RecName: Full=UPF0047 protein YjbQ;^Bacteria; Proteobacteria; Gammaproteobacteria; Enterobacterales; Enterobacteriaceae; Escherichia	PF01894.18^UPF0047^Uncharacterised protein family UPF0047^52-170^E:1.8e-37	.	.	COG0432^Secondary thiamine-phosphate synthase enzyme	KEGG:ecj:JW4017`KEGG:eco:b4056	GO:0005737^cellular_component^cytoplasm`GO:0005634^cellular_component^nucleus`GO:0005886^cellular_component^plasma membrane`GO:0003677^molecular_function^DNA binding`GO:0003700^molecular_function^DNA-binding transcription factor activity`GO:0046872^molecular_function^metal ion binding`GO:0042742^biological_process^defense response to bacterium`GO:0045893^biological_process^positive regulation of …	.	.	.	.
TRINITY_DN10859_c1_g1	TRINITY_DN10859_c1_g1_i5	TSS_ARATH^TSS_ARATH^Q:5978-435,H:24-1819^60.38%ID^E:0^RecName: Full=Protein TSS {ECO:0000303|PubMed:21185286};^Eukaryota; Viridiplantae; Streptophyta; Embryophyta; Tracheophyta; Spermatophyta; Magnoliopsida; eudicotyledons; Gunneridae; Pentapetalae; rosids; malvids; Brassicales; Brassicaceae; Camelineae; Arabidopsis	.	TRINITY_DN10859_c1_g1_i5.p2	6902-8707[-]	ANTR2_ARATH^ANTR2_ARATH^Q:3-601,H:1-541^70.95%ID^E:0^RecName: Full=Ascorbate transporter, chloroplastic {ECO:0000303|PubMed:25557369};^Eukaryota; Viridiplantae; Streptophyta; Embryophyta; Tracheophyta; Spermatophyta; Magnoliopsida; eudicotyledons; Gunneridae; Pentapetalae; rosids; malvids; Brassicales; Brassicaceae; Camelineae; Arabidopsis	PF07690.17^MFS_1^Major Facilitator Superfamily^198-559^E:3.7e-61`PF05977.14^MFS_3^Transmembrane secretion effector^200-374^E:1.9e-05	.	.	.	KEGG:ath:AT4G00370	GO:0005737^cellular_component^cytoplasm`GO:0005886^cellular_component^plasma membrane`GO:0003729^molecular_function^mRNA binding`GO:0007049^biological_process^cell cycle`GO:0007275^biological_process^multicellular organism development`GO:0009737^biological_process^response to abscisic acid	GO:0009507^cellular_component^chloroplast`GO:0009941^cellular_component^chloroplast envelope`GO:0009706^cellular_component^chloroplast inner membrane`GO:0016021^cellular_component^integral component of membrane`GO:0009536^cellular_component^plastid`GO:0005315^molecular_function^inorganic phosphate transmembrane transporter activity`GO:0015229^molecular_function^L-ascorbic acid transmembrane trans…	GO:0055085^biological_process^transmembrane transport`GO:0016021^cellular_component^integral component of membrane	.	.
TRINITY_DN10859_c1_g1	TRINITY_DN10859_c1_g1_i5	TSS_ARATH^TSS_ARATH^Q:5978-435,H:24-1819^60.38%ID^E:0^RecName: Full=Protein TSS {ECO:0000303|PubMed:21185286};^Eukaryota; Viridiplantae; Streptophyta; Embryophyta; Tracheophyta; Spermatophyta; Magnoliopsida; eudicotyledons; Gunneridae; Pentapetalae; rosids; malvids; Brassicales; Brassicaceae; Camelineae; Arabidopsis	.	TRINITY_DN10859_c1_g1_i5.p1	432-6047[-]	TSS_ARATH^TSS_ARATH^Q:1-1871,H:1-1819^60.68%ID^E:0^RecName: Full=Protein TSS {ECO:0000303|PubMed:21185286};^Eukaryota; Viridiplantae; Streptophyta; Embryophyta; Tracheophyta; Spermatophyta; Magnoliopsida; eudicotyledons; Gunneridae; Pentapetalae; rosids; malvids; Brassicales; Brassicaceae; Camelineae; Arabidopsis	PF15044.7^CLU_N^Mitochondrial function, CLU-N-term^48-118^E:2.9e-07`PF12807.8^eIF3_p135^Translation initiation factor eIF3 subunit 135^740-883^E:2.9e-21`PF13424.7^TPR_12^Tetratricopeptide repeat^953-1023^E:4.9e-13`PF13374.7^TPR_10^Tetratricopeptide repeat^953-994^E:4.7e-08`PF13181.7^TPR_8^Tetratricopeptide repeat^955-985^E:0.18`PF13424.7^TPR_12^Tetratricopeptide repeat^1037-1111^E:1.7e-11`PF13374…	.	.	.	KEGG:ath:AT4G28080	GO:0005737^cellular_component^cytoplasm`GO:0005886^cellular_component^plasma membrane`GO:0003729^molecular_function^mRNA binding`GO:0007049^biological_process^cell cycle`GO:0007275^biological_process^multicellular organism development`GO:0009737^biological_process^response to abscisic acid	GO:0005737^cellular_component^cytoplasm`GO:0005886^cellular_component^plasma membrane`GO:0003729^molecular_function^mRNA binding`GO:0007049^biological_process^cell cycle`GO:0007275^biological_process^multicellular organism development`GO:0009737^biological_process^response to abscisic acid	GO:0005515^molecular_function^protein binding	.	.
TRINITY_DN10872_c5_g1	TRINITY_DN10872_c5_g1_i10	.	.	TRINITY_DN10872_c5_g1_i10.p1	693-8657[-]	.	.	.	.	.	.	.	.	.	.	.
TRINITY_DN10711_c0_g1	TRINITY_DN10711_c0_g1_i1	SAB_ARATH^SAB_ARATH^Q:316-8175,H:1-2603^67.5%ID^E:0^RecName: Full=Protein SABRE {ECO:0000303|PubMed:8275864};^Eukaryota; Viridiplantae; Streptophyta; Embryophyta; Tracheophyta; Spermatophyta; Magnoliopsida; eudicotyledons; Gunneridae; Pentapetalae; rosids; malvids; Brassicales; Brassicaceae; Camelineae; Arabidopsis	.	TRINITY_DN10711_c0_g1_i1.p1	316-8190[+]	SAB_ARATH^SAB_ARATH^Q:1-2620,H:1-2603^67.46%ID^E:0^RecName: Full=Protein SABRE {ECO:0000303|PubMed:8275864};^Eukaryota; Viridiplantae; Streptophyta; Embryophyta; Tracheophyta; Spermatophyta; Magnoliopsida; eudicotyledons; Gunneridae; Pentapetalae; rosids; malvids; Brassicales; Brassicaceae; Camelineae; Arabidopsis	PF10351.10^Apt1^Golgi-body localisation protein domain^1918-2452^E:2.1e-97	.	.	.	KEGG:ath:AT1G58250	GO:0005576^cellular_component^extracellular region`GO:0005794^cellular_component^Golgi apparatus`GO:0016036^biological_process^cellular response to phosphate starvation`GO:0007275^biological_process^multicellular organism development`GO:0010105^biological_process^negative regulation of ethylene-activated signaling pathway`GO:0030307^biological_process^positive regulation of cell growth	GO:0005576^cellular_component^extracellular region`GO:0005794^cellular_component^Golgi apparatus`GO:0016036^biological_process^cellular response to phosphate starvation`GO:0007275^biological_process^multicellular organism development`GO:0010105^biological_process^negative regulation of ethylene-activated signaling pathway`GO:0030307^biological_process^positive regulation of cell growth	.	.	.
TRINITY_DN10793_c1_g1	TRINITY_DN10793_c1_g1_i4	GRV2_ARATH^GRV2_ARATH^Q:8036-396,H:17-2547^74.54%ID^E:0^RecName: Full=DnaJ homolog subfamily C GRV2;^Eukaryota; Viridiplantae; Streptophyta; Embryophyta; Tracheophyta; Spermatophyta; Magnoliopsida; eudicotyledons; Gunneridae; Pentapetalae; rosids; malvids; Brassicales; Brassicaceae; Camelineae; Arabidopsis	.	TRINITY_DN10793_c1_g1_i4.p1	318-8075[-]	GRV2_ARATH^GRV2_ARATH^Q:14-2568,H:17-2554^75.05%ID^E:0^RecName: Full=DnaJ homolog subfamily C GRV2;^Eukaryota; Viridiplantae; Streptophyta; Embryophyta; Tracheophyta; Spermatophyta; Magnoliopsida; eudicotyledons; Gunneridae; Pentapetalae; rosids; malvids; Brassicales; Brassicaceae; Camelineae; Arabidopsis	PF14237.7^GYF_2^GYF domain 2^1154-1204^E:3.7e-10`PF00226.32^DnaJ^DnaJ domain^1522-1562^E:8.8e-11	.	.	.	KEGG:ath:AT2G26890	GO:0005783^cellular_component^endoplasmic reticulum`GO:0010008^cellular_component^endosome membrane`GO:0005794^cellular_component^Golgi apparatus`GO:0043231^cellular_component^intracellular membrane-bounded organelle`GO:0005770^cellular_component^late endosome`GO:0031902^cellular_component^late endosome membrane`GO:0005777^cellular_component^peroxisome`GO:0005802^cellular_component^trans-Golgi ne…	GO:0005783^cellular_component^endoplasmic reticulum`GO:0010008^cellular_component^endosome membrane`GO:0005794^cellular_component^Golgi apparatus`GO:0043231^cellular_component^intracellular membrane-bounded organelle`GO:0005770^cellular_component^late endosome`GO:0031902^cellular_component^late endosome membrane`GO:0005777^cellular_component^peroxisome`GO:0005802^cellular_component^trans-Golgi ne…	.	.	.
TRINITY_DN10190_c0_g1	TRINITY_DN10190_c0_g1_i4	ATR_ARATH^ATR_ARATH^Q:8451-271,H:7-2702^63.85%ID^E:0^RecName: Full=Serine/threonine-protein kinase ATR;^Eukaryota; Viridiplantae; Streptophyta; Embryophyta; Tracheophyta; Spermatophyta; Magnoliopsida; eudicotyledons; Gunneridae; Pentapetalae; rosids; malvids; Brassicales; Brassicaceae; Camelineae; Arabidopsis	.	TRINITY_DN10190_c0_g1_i4.p1	268-8457[-]	ATR_ARATH^ATR_ARATH^Q:3-2729,H:7-2702^63.85%ID^E:0^RecName: Full=Serine/threonine-protein kinase ATR;^Eukaryota; Viridiplantae; Streptophyta; Embryophyta; Tracheophyta; Spermatophyta; Magnoliopsida; eudicotyledons; Gunneridae; Pentapetalae; rosids; malvids; Brassicales; Brassicaceae; Camelineae; Arabidopsis	PF08064.14^UME^UME (NUC010) domain^1102-1202^E:8.7e-17`PF02259.24^FAT^FAT domain^1807-2185^E:4e-53`PF00454.28^PI3_PI4_kinase^Phosphatidylinositol 3- and 4-kinase^2413-2658^E:3.7e-48`PF02260.21^FATC^FATC domain^2698-2729^E:1.5e-12	.	.	.	KEGG:ath:AT5G40820	GO:0005634^cellular_component^nucleus`GO:0009506^cellular_component^plasmodesma`GO:0005524^molecular_function^ATP binding`GO:0004674^molecular_function^protein serine/threonine kinase activity`GO:0006952^biological_process^defense response`GO:0000077^biological_process^DNA damage checkpoint`GO:0006281^biological_process^DNA repair`GO:0006303^biological_process^double-strand break repair via nonho…	GO:0005634^cellular_component^nucleus`GO:0009506^cellular_component^plasmodesma`GO:0005524^molecular_function^ATP binding`GO:0004674^molecular_function^protein serine/threonine kinase activity`GO:0006952^biological_process^defense response`GO:0000077^biological_process^DNA damage checkpoint`GO:0006281^biological_process^DNA repair`GO:0006303^biological_process^double-strand break repair via nonho…	GO:0004674^molecular_function^protein serine/threonine kinase activity`GO:0005515^molecular_function^protein binding	.	.
TRINITY_DN10649_c0_g1	TRINITY_DN10649_c0_g1_i2	Y6689_DICDI^Y6689_DICDI^Q:6742-7923,H:2422-2770^22.41%ID^E:7e-19^RecName: Full=Protein DDB_G0276689;^Eukaryota; Amoebozoa; Evosea; Eumycetozoa; Dictyostelia; Dictyosteliales; Dictyosteliaceae; Dictyostelium`Y6689_DICDI^Y6689_DICDI^Q:5747-6421,H:2092-2279^31.03%ID^E:2e-17^RecName: Full=Protein DDB_G0276689;^Eukaryota; Amoebozoa; Evosea; Eumycetozoa; Dictyostelia; Dictyosteliales; Dictyosteliaceae;…	.	TRINITY_DN10649_c0_g1_i2.p1	287-6901[+]	Y6689_DICDI^Y6689_DICDI^Q:1391-1716,H:1648-1974^24.36%ID^E:5e-22^RecName: Full=Protein DDB_G0276689;^Eukaryota; Amoebozoa; Evosea; Eumycetozoa; Dictyostelia; Dictyosteliales; Dictyosteliaceae; Dictyostelium`Y6689_DICDI^Y6689_DICDI^Q:1821-2045,H:2092-2279^31.03%ID^E:9e-18^RecName: Full=Protein DDB_G0276689;^Eukaryota; Amoebozoa; Evosea; Eumycetozoa; Dictyostelia; Dictyosteliales; Dictyosteliaceae;…	.	.	.	.	KEGG:ddi:DDB_G0276689`KEGG:ddi:DDB_G0276691	GO:0005813^cellular_component^centrosome`GO:0030496^cellular_component^midbody`GO:0032266^molecular_function^phosphatidylinositol-3-phosphate binding`GO:0000724^biological_process^double-strand break repair via homologous recombination`GO:0000281^biological_process^mitotic cytokinesis`GO:0032465^biological_process^regulation of cytokinesis	GO:0005813^cellular_component^centrosome`GO:0030496^cellular_component^midbody`GO:0032266^molecular_function^phosphatidylinositol-3-phosphate binding`GO:0000724^biological_process^double-strand break repair via homologous recombination`GO:0000281^biological_process^mitotic cytokinesis`GO:0032465^biological_process^regulation of cytokinesis	.	.	.
TRINITY_DN9022_c0_g1	TRINITY_DN9022_c0_g1_i1	DPOE1_ARATH^DPOE1_ARATH^Q:201-6803,H:3-2156^68.9%ID^E:0^RecName: Full=DNA polymerase epsilon catalytic subunit A;^Eukaryota; Viridiplantae; Streptophyta; Embryophyta; Tracheophyta; Spermatophyta; Magnoliopsida; eudicotyledons; Gunneridae; Pentapetalae; rosids; malvids; Brassicales; Brassicaceae; Camelineae; Arabidopsis	.	TRINITY_DN9022_c0_g1_i1.p2	7281-8450[-]	RSP5_CHLRE^RSP5_CHLRE^Q:164-327,H:282-459^32.22%ID^E:3e-20^RecName: Full=Flagellar radial spoke protein 5 {ECO:0000303|PubMed:16507594};^Eukaryota; Viridiplantae; Chlorophyta; core chlorophytes; Chlorophyceae; Chlamydomonadales; Chlamydomonadaceae; Chlamydomonas	PF00248.22^Aldo_ket_red^Aldo/keto reductase family^67-369^E:3.4e-60	.	.	.	KEGG:ath:AT1G08260	GO:0048046^cellular_component^apoplast`GO:0008622^cellular_component^epsilon DNA polymerase complex`GO:0051539^molecular_function^4 iron, 4 sulfur cluster binding`GO:0003677^molecular_function^DNA binding`GO:0003887^molecular_function^DNA-directed DNA polymerase activity`GO:0000166^molecular_function^nucleotide binding`GO:0008310^molecular_function^single-stranded DNA 3'-5' exodeoxyribonuclease a…	GO:0005737^cellular_component^cytoplasm`GO:0005856^cellular_component^cytoskeleton`GO:0031514^cellular_component^motile cilium`GO:0016491^molecular_function^oxidoreductase activity	.	.	.
TRINITY_DN9022_c0_g1	TRINITY_DN9022_c0_g1_i1	DPOE1_ARATH^DPOE1_ARATH^Q:201-6803,H:3-2156^68.9%ID^E:0^RecName: Full=DNA polymerase epsilon catalytic subunit A;^Eukaryota; Viridiplantae; Streptophyta; Embryophyta; Tracheophyta; Spermatophyta; Magnoliopsida; eudicotyledons; Gunneridae; Pentapetalae; rosids; malvids; Brassicales; Brassicaceae; Camelineae; Arabidopsis	.	TRINITY_DN9022_c0_g1_i1.p1	198-6815[+]	DPOE1_ARATH^DPOE1_ARATH^Q:2-2202,H:3-2156^69.17%ID^E:0^RecName: Full=DNA polymerase epsilon catalytic subunit A;^Eukaryota; Viridiplantae; Streptophyta; Embryophyta; Tracheophyta; Spermatophyta; Magnoliopsida; eudicotyledons; Gunneridae; Pentapetalae; rosids; malvids; Brassicales; Brassicaceae; Camelineae; Arabidopsis	PF03104.20^DNA_pol_B_exo1^DNA polymerase family B, exonuclease domain^73-399^E:3.3e-81`PF10108.10^DNA_pol_B_exo2^Predicted 3'-5' exonuclease related to the exonuclease domain of PolB^308-446^E:2.8e-05`PF00136.22^DNA_pol_B^DNA polymerase family B^758-1064^E:4.5e-16`PF08490.13^DUF1744^Domain of unknown function (DUF1744)^1528-1891^E:8e-119	.	.	.	KEGG:ath:AT1G08260	GO:0048046^cellular_component^apoplast`GO:0008622^cellular_component^epsilon DNA polymerase complex`GO:0051539^molecular_function^4 iron, 4 sulfur cluster binding`GO:0003677^molecular_function^DNA binding`GO:0003887^molecular_function^DNA-directed DNA polymerase activity`GO:0000166^molecular_function^nucleotide binding`GO:0008310^molecular_function^single-stranded DNA 3'-5' exodeoxyribonuclease a…	GO:0048046^cellular_component^apoplast`GO:0008622^cellular_component^epsilon DNA polymerase complex`GO:0051539^molecular_function^4 iron, 4 sulfur cluster binding`GO:0003677^molecular_function^DNA binding`GO:0003887^molecular_function^DNA-directed DNA polymerase activity`GO:0000166^molecular_function^nucleotide binding`GO:0008310^molecular_function^single-stranded DNA 3'-5' exodeoxyribonuclease a…	GO:0000166^molecular_function^nucleotide binding`GO:0003677^molecular_function^DNA binding`GO:0003887^molecular_function^DNA-directed DNA polymerase activity`GO:0008270^molecular_function^zinc ion binding`GO:0006260^biological_process^DNA replication`GO:0005634^cellular_component^nucleus	.	.
TRINITY_DN10854_c2_g2	TRINITY_DN10854_c2_g2_i2	ILA_ARATH^ILA_ARATH^Q:8146-389,H:142-2683^69.97%ID^E:0^RecName: Full=Protein ILITYHIA {ECO:0000312|EMBL:AEE34290.1};^Eukaryota; Viridiplantae; Streptophyta; Embryophyta; Tracheophyta; Spermatophyta; Magnoliopsida; eudicotyledons; Gunneridae; Pentapetalae; rosids; malvids; Brassicales; Brassicaceae; Camelineae; Arabidopsis	.	TRINITY_DN10854_c2_g2_i2.p1	344-8212[-]	ILA_ARATH^ILA_ARATH^Q:1-2608,H:120-2683^69.97%ID^E:0^RecName: Full=Protein ILITYHIA {ECO:0000312|EMBL:AEE34290.1};^Eukaryota; Viridiplantae; Streptophyta; Embryophyta; Tracheophyta; Spermatophyta; Magnoliopsida; eudicotyledons; Gunneridae; Pentapetalae; rosids; malvids; Brassicales; Brassicaceae; Camelineae; Arabidopsis	.	.	.	.	KEGG:ath:AT1G64790	GO:0005829^cellular_component^cytosol`GO:0005634^cellular_component^nucleus`GO:0019901^molecular_function^protein kinase binding`GO:0019887^molecular_function^protein kinase regulator activity`GO:0043022^molecular_function^ribosome binding`GO:0042742^biological_process^defense response to bacterium`GO:0009682^biological_process^induced systemic resistance`GO:0045087^biological_process^innate immu…	GO:0005829^cellular_component^cytosol`GO:0005634^cellular_component^nucleus`GO:0019901^molecular_function^protein kinase binding`GO:0019887^molecular_function^protein kinase regulator activity`GO:0043022^molecular_function^ribosome binding`GO:0042742^biological_process^defense response to bacterium`GO:0009682^biological_process^induced systemic resistance`GO:0045087^biological_process^innate immu…	.	.	.
TRINITY_DN9458_c0_g1	TRINITY_DN9458_c0_g1_i4	CALS5_ARATH^CALS5_ARATH^Q:580-5961,H:55-1855^82.29%ID^E:0^RecName: Full=Callose synthase 5;^Eukaryota; Viridiplantae; Streptophyta; Embryophyta; Tracheophyta; Spermatophyta; Magnoliopsida; eudicotyledons; Gunneridae; Pentapetalae; rosids; malvids; Brassicales; Brassicaceae; Camelineae; Arabidopsis`CALS5_ARATH^CALS5_ARATH^Q:6066-6278,H:1846-1917^73.61%ID^E:6e-22^RecName: Full=Callose synthase 5;^E…	.	TRINITY_DN9458_c0_g1_i4.p2	6132-7931[-]	Y2369_ARATH^Y2369_ARATH^Q:1-552,H:3-541^50.18%ID^E:6e-164^RecName: Full=BTB/POZ domain-containing protein At2g13690;^Eukaryota; Viridiplantae; Streptophyta; Embryophyta; Tracheophyta; Spermatophyta; Magnoliopsida; eudicotyledons; Gunneridae; Pentapetalae; rosids; malvids; Brassicales; Brassicaceae; Camelineae; Arabidopsis	.	.	.	.	KEGG:ath:AT2G13690	GO:0000148^cellular_component^1,3-beta-D-glucan synthase complex`GO:0016021^cellular_component^integral component of membrane`GO:0005886^cellular_component^plasma membrane`GO:0003843^molecular_function^1,3-beta-D-glucan synthase activity`GO:0046527^molecular_function^glucosyltransferase activity`GO:0006075^biological_process^(1->3)-beta-D-glucan biosynthetic process`GO:0071555^biological_process^…	GO:0016567^biological_process^protein ubiquitination	.	.	.
TRINITY_DN9458_c0_g1	TRINITY_DN9458_c0_g1_i4	CALS5_ARATH^CALS5_ARATH^Q:580-5961,H:55-1855^82.29%ID^E:0^RecName: Full=Callose synthase 5;^Eukaryota; Viridiplantae; Streptophyta; Embryophyta; Tracheophyta; Spermatophyta; Magnoliopsida; eudicotyledons; Gunneridae; Pentapetalae; rosids; malvids; Brassicales; Brassicaceae; Camelineae; Arabidopsis`CALS5_ARATH^CALS5_ARATH^Q:6066-6278,H:1846-1917^73.61%ID^E:6e-22^RecName: Full=Callose synthase 5;^E…	.	TRINITY_DN9458_c0_g1_i4.p1	1027-6033[+]	CALS5_ARATH^CALS5_ARATH^Q:1-1645,H:204-1855^81.78%ID^E:0^RecName: Full=Callose synthase 5;^Eukaryota; Viridiplantae; Streptophyta; Embryophyta; Tracheophyta; Spermatophyta; Magnoliopsida; eudicotyledons; Gunneridae; Pentapetalae; rosids; malvids; Brassicales; Brassicaceae; Camelineae; Arabidopsis	PF14288.7^FKS1_dom1^1,3-beta-glucan synthase subunit FKS1, domain-1^122-233^E:8.5e-36`PF02364.16^Glucan_synthase^1,3-beta-glucan synthase component^836-1524^E:1.9e-238	.	.	.	KEGG:ath:AT2G13680	GO:0000148^cellular_component^1,3-beta-D-glucan synthase complex`GO:0016021^cellular_component^integral component of membrane`GO:0005886^cellular_component^plasma membrane`GO:0003843^molecular_function^1,3-beta-D-glucan synthase activity`GO:0046527^molecular_function^glucosyltransferase activity`GO:0006075^biological_process^(1->3)-beta-D-glucan biosynthetic process`GO:0071555^biological_process^…	GO:0000148^cellular_component^1,3-beta-D-glucan synthase complex`GO:0016021^cellular_component^integral component of membrane`GO:0005886^cellular_component^plasma membrane`GO:0003843^molecular_function^1,3-beta-D-glucan synthase activity`GO:0046527^molecular_function^glucosyltransferase activity`GO:0006075^biological_process^(1->3)-beta-D-glucan biosynthetic process`GO:0071555^biological_process^…	GO:0003843^molecular_function^1,3-beta-D-glucan synthase activity`GO:0006075^biological_process^(1->3)-beta-D-glucan biosynthetic process`GO:0000148^cellular_component^1,3-beta-D-glucan synthase complex`GO:0016020^cellular_component^membrane	.	.
TRINITY_DN10858_c3_g1	TRINITY_DN10858_c3_g1_i4	UTP20_SCHPO^UTP20_SCHPO^Q:5383-839,H:853-2321^23.86%ID^E:1e-91^RecName: Full=U3 small nucleolar RNA-associated protein 20;^Eukaryota; Fungi; Dikarya; Ascomycota; Taphrinomycotina; Schizosaccharomycetes; Schizosaccharomycetales; Schizosaccharomycetaceae; Schizosaccharomyces`UTP20_SCHPO^UTP20_SCHPO^Q:8104-7343,H:10-263^23.35%ID^E:3e-18^RecName: Full=U3 small nucleolar RNA-associated protein 20;^Euk…	.	TRINITY_DN10858_c3_g1_i4.p1	173-7423[-]	UTP20_SCHPO^UTP20_SCHPO^Q:472-2410,H:622-2485^22.7%ID^E:2e-103^RecName: Full=U3 small nucleolar RNA-associated protein 20;^Eukaryota; Fungi; Dikarya; Ascomycota; Taphrinomycotina; Schizosaccharomycetes; Schizosaccharomycetales; Schizosaccharomycetaceae; Schizosaccharomyces	PF07539.13^DRIM^Down-regulated in metastasis^646-1249^E:1.7e-101	.	.	.	KEGG:spo:SPBC56F2.04	GO:0030686^cellular_component^90S preribosome`GO:0005730^cellular_component^nucleolus`GO:0005634^cellular_component^nucleus`GO:0030688^cellular_component^preribosome, small subunit precursor`GO:0032040^cellular_component^small-subunit processome`GO:0030515^molecular_function^snoRNA binding`GO:0006364^biological_process^rRNA processing	GO:0030686^cellular_component^90S preribosome`GO:0005730^cellular_component^nucleolus`GO:0005634^cellular_component^nucleus`GO:0030688^cellular_component^preribosome, small subunit precursor`GO:0032040^cellular_component^small-subunit processome`GO:0030515^molecular_function^snoRNA binding`GO:0006364^biological_process^rRNA processing	.	.	.
TRINITY_DN10826_c1_g1	TRINITY_DN10826_c1_g1_i1	MBD9_ARATH^MBD9_ARATH^Q:7737-1174,H:1-2137^45.56%ID^E:0^RecName: Full=Methyl-CpG-binding domain-containing protein 9;^Eukaryota; Viridiplantae; Streptophyta; Embryophyta; Tracheophyta; Spermatophyta; Magnoliopsida; eudicotyledons; Gunneridae; Pentapetalae; rosids; malvids; Brassicales; Brassicaceae; Camelineae; Arabidopsis	.	TRINITY_DN10826_c1_g1_i1.p1	1060-7740[-]	MBD9_ARATH^MBD9_ARATH^Q:2-2226,H:1-2175^45.7%ID^E:0^RecName: Full=Methyl-CpG-binding domain-containing protein 9;^Eukaryota; Viridiplantae; Streptophyta; Embryophyta; Tracheophyta; Spermatophyta; Magnoliopsida; eudicotyledons; Gunneridae; Pentapetalae; rosids; malvids; Brassicales; Brassicaceae; Camelineae; Arabidopsis	PF00628.30^PHD^PHD-finger^76-123^E:1.8e-07`PF01429.20^MBD^Methyl-CpG binding domain^262-325^E:1.3e-10`PF00439.26^Bromodomain^Bromodomain^1174-1228^E:7.3e-06`PF00628.30^PHD^PHD-finger^1285-1331^E:6.7e-12`PF15612.7^WHIM1^WSTF, HB1, Itc1p, MBD9 motif 1^1369-1410^E:1.1e-10	.	.	.	KEGG:ath:AT3G01460	GO:0005634^cellular_component^nucleus`GO:0009506^cellular_component^plasmodesma`GO:0004402^molecular_function^histone acetyltransferase activity`GO:0042393^molecular_function^histone binding`GO:0046872^molecular_function^metal ion binding`GO:0008327^molecular_function^methyl-CpG binding`GO:0016573^biological_process^histone acetylation`GO:0043966^biological_process^histone H3 acetylation`GO:00439…	GO:0005634^cellular_component^nucleus`GO:0009506^cellular_component^plasmodesma`GO:0004402^molecular_function^histone acetyltransferase activity`GO:0042393^molecular_function^histone binding`GO:0046872^molecular_function^metal ion binding`GO:0008327^molecular_function^methyl-CpG binding`GO:0016573^biological_process^histone acetylation`GO:0043966^biological_process^histone H3 acetylation`GO:00439…	GO:0003677^molecular_function^DNA binding`GO:0005634^cellular_component^nucleus`GO:0005515^molecular_function^protein binding	.	.
TRINITY_DN10591_c0_g1	TRINITY_DN10591_c0_g1_i1	ATXR3_ARATH^ATXR3_ARATH^Q:7261-269,H:131-2334^56.27%ID^E:0^RecName: Full=Histone-lysine N-methyltransferase ATXR3 {ECO:0000305};^Eukaryota; Viridiplantae; Streptophyta; Embryophyta; Tracheophyta; Spermatophyta; Magnoliopsida; eudicotyledons; Gunneridae; Pentapetalae; rosids; malvids; Brassicales; Brassicaceae; Camelineae; Arabidopsis	.	TRINITY_DN10591_c0_g1_i1.p1	263-7537[-]	ATXR3_ARATH^ATXR3_ARATH^Q:3-2423,H:1-2334^54.38%ID^E:0^RecName: Full=Histone-lysine N-methyltransferase ATXR3 {ECO:0000305};^Eukaryota; Viridiplantae; Streptophyta; Embryophyta; Tracheophyta; Spermatophyta; Magnoliopsida; eudicotyledons; Gunneridae; Pentapetalae; rosids; malvids; Brassicales; Brassicaceae; Camelineae; Arabidopsis	PF00856.29^SET^SET domain^1939-1994^E:3.6e-12	.	.	.	KEGG:ath:AT4G15180	GO:0005634^cellular_component^nucleus`GO:0042800^molecular_function^histone methyltransferase activity (H3-K4 specific)`GO:0048440^biological_process^carpel development`GO:0009791^biological_process^post-embryonic development`GO:0048443^biological_process^stamen development`GO:0010228^biological_process^vegetative to reproductive phase transition of meristem	GO:0005634^cellular_component^nucleus`GO:0042800^molecular_function^histone methyltransferase activity (H3-K4 specific)`GO:0048440^biological_process^carpel development`GO:0009791^biological_process^post-embryonic development`GO:0048443^biological_process^stamen development`GO:0010228^biological_process^vegetative to reproductive phase transition of meristem	GO:0005515^molecular_function^protein binding	.	.
TRINITY_DN10808_c1_g1	TRINITY_DN10808_c1_g1_i6	GLSN_MEDSA^GLSN_MEDSA^Q:6216-493,H:303-2194^85.18%ID^E:0^RecName: Full=Glutamate synthase [NADH], amyloplastic;^Eukaryota; Viridiplantae; Streptophyta; Embryophyta; Tracheophyta; Spermatophyta; Magnoliopsida; eudicotyledons; Gunneridae; Pentapetalae; rosids; fabids; Fabales; Fabaceae; Papilionoideae; 50 kb inversion clade; NPAAA clade; Hologalegina; IRL clade; Trifolieae; Medicago`GLSN_MEDSA^GLSN…	.	TRINITY_DN10808_c1_g1_i6.p1	490-6126[-]	GLSN_MEDSA^GLSN_MEDSA^Q:1-1878,H:329-2194^85.63%ID^E:0^RecName: Full=Glutamate synthase [NADH], amyloplastic;^Eukaryota; Viridiplantae; Streptophyta; Embryophyta; Tracheophyta; Spermatophyta; Magnoliopsida; eudicotyledons; Gunneridae; Pentapetalae; rosids; fabids; Fabales; Fabaceae; Papilionoideae; 50 kb inversion clade; NPAAA clade; Hologalegina; IRL clade; Trifolieae; Medicago	PF00310.22^GATase_2^Glutamine amidotransferases class-II^1-198^E:4.9e-90`PF04898.15^Glu_syn_central^Glutamate synthase central domain^248-536^E:4.7e-112`PF01645.18^Glu_synthase^Conserved region in glutamate synthase^603-972^E:2e-150`PF01493.20^GXGXG^GXGXG motif^1055-1241^E:1.4e-86`PF14691.7^Fer4_20^Dihydroprymidine dehydrogenase domain II, 4Fe-4S cluster^1379-1489^E:1.8e-21`PF07992.15^Pyr_redox_2…	.	.	.	.	GO:0009501^cellular_component^amyloplast`GO:0051538^molecular_function^3 iron, 4 sulfur cluster binding`GO:0050660^molecular_function^flavin adenine dinucleotide binding`GO:0010181^molecular_function^FMN binding`GO:0016040^molecular_function^glutamate synthase (NADH) activity`GO:0005506^molecular_function^iron ion binding`GO:0006541^biological_process^glutamine metabolic process`GO:0097054^biolog…	GO:0009501^cellular_component^amyloplast`GO:0051538^molecular_function^3 iron, 4 sulfur cluster binding`GO:0050660^molecular_function^flavin adenine dinucleotide binding`GO:0010181^molecular_function^FMN binding`GO:0016040^molecular_function^glutamate synthase (NADH) activity`GO:0005506^molecular_function^iron ion binding`GO:0006541^biological_process^glutamine metabolic process`GO:0097054^biolog…	GO:0015930^molecular_function^glutamate synthase activity`GO:0006807^biological_process^nitrogen compound metabolic process`GO:0055114^biological_process^obsolete oxidation-reduction process`GO:0016638^molecular_function^oxidoreductase activity, acting on the CH-NH2 group of donors`GO:0006537^biological_process^glutamate biosynthetic process`GO:0016491^molecular_function^oxidoreductase activity	.	.
TRINITY_DN10808_c1_g1	TRINITY_DN10808_c1_g1_i6	GLSN_MEDSA^GLSN_MEDSA^Q:6216-493,H:303-2194^85.18%ID^E:0^RecName: Full=Glutamate synthase [NADH], amyloplastic;^Eukaryota; Viridiplantae; Streptophyta; Embryophyta; Tracheophyta; Spermatophyta; Magnoliopsida; eudicotyledons; Gunneridae; Pentapetalae; rosids; fabids; Fabales; Fabaceae; Papilionoideae; 50 kb inversion clade; NPAAA clade; Hologalegina; IRL clade; Trifolieae; Medicago`GLSN_MEDSA^GLSN…	.	TRINITY_DN10808_c1_g1_i6.p2	6548-7621[-]	GLUT1_ARATH^GLUT1_ARATH^Q:11-325,H:24-330^69.62%ID^E:2e-142^RecName: Full=Glutamate synthase 1 [NADH], chloroplastic;^Eukaryota; Viridiplantae; Streptophyta; Embryophyta; Tracheophyta; Spermatophyta; Magnoliopsida; eudicotyledons; Gunneridae; Pentapetalae; rosids; malvids; Brassicales; Brassicaceae; Camelineae; Arabidopsis	PF00310.22^GATase_2^Glutamine amidotransferases class-II^112-324^E:9.8e-72	.	.	.	KEGG:ath:AT5G53460	GO:0009501^cellular_component^amyloplast`GO:0051538^molecular_function^3 iron, 4 sulfur cluster binding`GO:0050660^molecular_function^flavin adenine dinucleotide binding`GO:0010181^molecular_function^FMN binding`GO:0016040^molecular_function^glutamate synthase (NADH) activity`GO:0005506^molecular_function^iron ion binding`GO:0006541^biological_process^glutamine metabolic process`GO:0097054^biolog…	GO:0009507^cellular_component^chloroplast`GO:0009570^cellular_component^chloroplast stroma`GO:0009536^cellular_component^plastid`GO:0051538^molecular_function^3 iron, 4 sulfur cluster binding`GO:0050660^molecular_function^flavin adenine dinucleotide binding`GO:0010181^molecular_function^FMN binding`GO:0016040^molecular_function^glutamate synthase (NADH) activity`GO:0015930^molecular_function^glut…	.	.	.
TRINITY_DN10837_c0_g1	TRINITY_DN10837_c0_g1_i5	NLP4_ARATH^NLP4_ARATH^Q:6786-4243,H:13-827^46.97%ID^E:0^RecName: Full=Protein NLP4;^Eukaryota; Viridiplantae; Streptophyta; Embryophyta; Tracheophyta; Spermatophyta; Magnoliopsida; eudicotyledons; Gunneridae; Pentapetalae; rosids; malvids; Brassicales; Brassicaceae; Camelineae; Arabidopsis	.	TRINITY_DN10837_c0_g1_i5.p2	4234-6843[-]	NLP5_ARATH^NLP5_ARATH^Q:20-861,H:12-787^46.67%ID^E:0^RecName: Full=Protein NLP5;^Eukaryota; Viridiplantae; Streptophyta; Embryophyta; Tracheophyta; Spermatophyta; Magnoliopsida; eudicotyledons; Gunneridae; Pentapetalae; rosids; malvids; Brassicales; Brassicaceae; Camelineae; Arabidopsis	PF02042.16^RWP-RK^RWP-RK domain^580-628^E:6.6e-26`PF00564.25^PB1^PB1 domain^786-865^E:9.5e-17	.	.	.	KEGG:ath:AT1G76350	GO:0005634^cellular_component^nucleus`GO:0003677^molecular_function^DNA binding`GO:0003700^molecular_function^DNA-binding transcription factor activity	GO:0005634^cellular_component^nucleus`GO:0003700^molecular_function^DNA-binding transcription factor activity`GO:0000976^molecular_function^transcription regulatory region sequence-specific DNA binding`GO:0006355^biological_process^regulation of transcription, DNA-templated	GO:0005515^molecular_function^protein binding	.	.
TRINITY_DN10837_c0_g1	TRINITY_DN10837_c0_g1_i5	NLP4_ARATH^NLP4_ARATH^Q:6786-4243,H:13-827^46.97%ID^E:0^RecName: Full=Protein NLP4;^Eukaryota; Viridiplantae; Streptophyta; Embryophyta; Tracheophyta; Spermatophyta; Magnoliopsida; eudicotyledons; Gunneridae; Pentapetalae; rosids; malvids; Brassicales; Brassicaceae; Camelineae; Arabidopsis	.	TRINITY_DN10837_c0_g1_i5.p8	6907-7206[-]	.	.	.	.	.	KEGG:ath:AT1G20640	GO:0005634^cellular_component^nucleus`GO:0003677^molecular_function^DNA binding`GO:0003700^molecular_function^DNA-binding transcription factor activity	.	.	.	.
TRINITY_DN10837_c0_g1	TRINITY_DN10837_c0_g1_i5	NLP4_ARATH^NLP4_ARATH^Q:6786-4243,H:13-827^46.97%ID^E:0^RecName: Full=Protein NLP4;^Eukaryota; Viridiplantae; Streptophyta; Embryophyta; Tracheophyta; Spermatophyta; Magnoliopsida; eudicotyledons; Gunneridae; Pentapetalae; rosids; malvids; Brassicales; Brassicaceae; Camelineae; Arabidopsis	.	TRINITY_DN10837_c0_g1_i5.p1	32-3937[+]	NPC1_PIG^NPC1_PIG^Q:46-1278,H:19-1252^36.93%ID^E:0^RecName: Full=NPC intracellular cholesterol transporter 1 {ECO:0000250|UniProtKB:O15118};^Eukaryota; Metazoa; Chordata; Craniata; Vertebrata; Euteleostomi; Mammalia; Eutheria; Laurasiatheria; Artiodactyla; Suina; Suidae; Sus	PF16414.6^NPC1_N^Niemann-Pick C1 N terminus^51-281^E:9.7e-63`PF02460.19^Patched^Patched family^455-911^E:3.7e-56`PF12349.9^Sterol-sensing^Sterol-sensing domain of SREBP cleavage-activation^663-813^E:3.9e-48`PF02460.19^Patched^Patched family^1060-1276^E:7.8e-31	.	.	.	KEGG:ssc:397591	GO:0005634^cellular_component^nucleus`GO:0003677^molecular_function^DNA binding`GO:0003700^molecular_function^DNA-binding transcription factor activity	GO:0005783^cellular_component^endoplasmic reticulum`GO:0005576^cellular_component^extracellular region`GO:1905103^cellular_component^integral component of lysosomal membrane`GO:0005887^cellular_component^integral component of plasma membrane`GO:0031902^cellular_component^late endosome membrane`GO:0005764^cellular_component^lysosome`GO:0005635^cellular_component^nuclear envelope`GO:0048471^cellula…	GO:0016021^cellular_component^integral component of membrane	.	.
TRINITY_DN10759_c0_g1	TRINITY_DN10759_c0_g1_i3	MIP2_ARATH^MIP2_ARATH^Q:335-7573,H:1-2366^50.74%ID^E:0^RecName: Full=MAG2-interacting protein 2 {ECO:0000303|PubMed:24118572};^Eukaryota; Viridiplantae; Streptophyta; Embryophyta; Tracheophyta; Spermatophyta; Magnoliopsida; eudicotyledons; Gunneridae; Pentapetalae; rosids; malvids; Brassicales; Brassicaceae; Camelineae; Arabidopsis	.	TRINITY_DN10759_c0_g1_i3.p1	335-7588[+]	MIP2_ARATH^MIP2_ARATH^Q:1-2413,H:1-2366^50.53%ID^E:0^RecName: Full=MAG2-interacting protein 2 {ECO:0000303|PubMed:24118572};^Eukaryota; Viridiplantae; Streptophyta; Embryophyta; Tracheophyta; Spermatophyta; Magnoliopsida; eudicotyledons; Gunneridae; Pentapetalae; rosids; malvids; Brassicales; Brassicaceae; Camelineae; Arabidopsis	PF08314.12^Sec39^Secretory pathway protein Sec39^599-918^E:1.4e-14`PF08314.12^Sec39^Secretory pathway protein Sec39^947-1224^E:5.2e-13	.	.	.	KEGG:ath:AT5G24350	GO:0005789^cellular_component^endoplasmic reticulum membrane`GO:0005773^cellular_component^vacuole`GO:0051604^biological_process^protein maturation`GO:0015031^biological_process^protein transport`GO:0006890^biological_process^retrograde vesicle-mediated transport, Golgi to endoplasmic reticulum`GO:0006624^biological_process^vacuolar protein processing	GO:0005789^cellular_component^endoplasmic reticulum membrane`GO:0005773^cellular_component^vacuole`GO:0051604^biological_process^protein maturation`GO:0015031^biological_process^protein transport`GO:0006890^biological_process^retrograde vesicle-mediated transport, Golgi to endoplasmic reticulum`GO:0006624^biological_process^vacuolar protein processing	GO:0006890^biological_process^retrograde vesicle-mediated transport, Golgi to endoplasmic reticulum	.	.
TRINITY_DN10878_c6_g1	TRINITY_DN10878_c6_g1_i2	.	.	TRINITY_DN10878_c6_g1_i2.p1	207-7454[+]	.	.	.	.	.	.	.	.	.	.	.
TRINITY_DN10755_c0_g1	TRINITY_DN10755_c0_g1_i5	DMXL1_MOUSE^DMXL1_MOUSE^Q:4394-3705,H:1496-1730^36.13%ID^E:1e-36^RecName: Full=DmX-like protein 1;^Eukaryota; Metazoa; Chordata; Craniata; Vertebrata; Euteleostomi; Mammalia; Eutheria; Euarchontoglires; Glires; Rodentia; Myomorpha; Muroidea; Muridae; Murinae; Mus; Mus`DMXL1_MOUSE^DMXL1_MOUSE^Q:1196-243,H:2732-2991^24%ID^E:1e-14^RecName: Full=DmX-like protein 1;^Eukaryota; Metazoa; Chordata; Crani…	.	TRINITY_DN10755_c0_g1_i5.p1	231-7811[-]	DMXL1_MOUSE^DMXL1_MOUSE^Q:1001-1369,H:1309-1730^29.18%ID^E:4e-38^RecName: Full=DmX-like protein 1;^Eukaryota; Metazoa; Chordata; Craniata; Vertebrata; Euteleostomi; Mammalia; Eutheria; Euarchontoglires; Glires; Rodentia; Myomorpha; Muroidea; Muridae; Murinae; Mus; Mus`DMXL1_MOUSE^DMXL1_MOUSE^Q:2206-2523,H:2732-2991^24.23%ID^E:4e-15^RecName: Full=DmX-like protein 1;^Eukaryota; Metazoa; Chordata; C…	PF12234.9^Rav1p_C^RAVE protein 1 C terminal^746-1449^E:2.1e-73`PF00400.33^WD40^WD domain, G-beta repeat^2435-2467^E:0.00028	.	.	.	KEGG:mmu:240283	GO:0043291^cellular_component^RAVE complex`GO:0007035^biological_process^vacuolar acidification	GO:0043291^cellular_component^RAVE complex`GO:0007035^biological_process^vacuolar acidification	GO:0005515^molecular_function^protein binding	.	.
TRINITY_DN9814_c0_g1	TRINITY_DN9814_c0_g1_i1	FAA26_MYCMM^FAA26_MYCMM^Q:2124-3866,H:7-575^32.15%ID^E:3e-71^RecName: Full=Long-chain-fatty-acid--AMP ligase FadD26;^Bacteria; Actinobacteria; Corynebacteriales; Mycobacteriaceae; Mycobacterium	.	TRINITY_DN9814_c0_g1_i1.p1	648-7604[+]	FAA26_MYCMM^FAA26_MYCMM^Q:493-1073,H:7-575^32.79%ID^E:1e-75^RecName: Full=Long-chain-fatty-acid--AMP ligase FadD26;^Bacteria; Actinobacteria; Corynebacteriales; Mycobacteriaceae; Mycobacterium	PF13450.7^NAD_binding_8^NAD(P)-binding Rossmann-like domain^27-92^E:6.6e-12`PF01593.25^Amino_oxidase^Flavin containing amine oxidoreductase^33-269^E:7.4e-14`PF00501.29^AMP-binding^AMP-binding enzyme^526-958^E:1.5e-70`PF00550.26^PP-binding^Phosphopantetheine attachment site^1126-1189^E:1.4e-09`PF00199.20^Catalase^Catalase^1752-2021^E:3.8e-06`PF14602.7^Hexapep_2^Hexapeptide repeat of succinyl-trans…	.	.	COG0318^Amp-dependent synthetase and ligase	KEGG:mmi:MMAR_1777	GO:0016874^molecular_function^ligase activity`GO:0006633^biological_process^fatty acid biosynthetic process`GO:0008610^biological_process^lipid biosynthetic process	GO:0016874^molecular_function^ligase activity`GO:0006633^biological_process^fatty acid biosynthetic process`GO:0008610^biological_process^lipid biosynthetic process	GO:0016491^molecular_function^oxidoreductase activity`GO:0055114^biological_process^obsolete oxidation-reduction process`GO:0003824^molecular_function^catalytic activity`GO:0004096^molecular_function^catalase activity`GO:0020037^molecular_function^heme binding	.	.
TRINITY_DN9814_c0_g1	TRINITY_DN9814_c0_g1_i1	FAA26_MYCMM^FAA26_MYCMM^Q:2124-3866,H:7-575^32.15%ID^E:3e-71^RecName: Full=Long-chain-fatty-acid--AMP ligase FadD26;^Bacteria; Actinobacteria; Corynebacteriales; Mycobacteriaceae; Mycobacterium	.	TRINITY_DN9814_c0_g1_i1.p4	337-669[-]	.	.	.	.	COG0318^Amp-dependent synthetase and ligase	KEGG:mmi:MMAR_1777	GO:0016874^molecular_function^ligase activity`GO:0006633^biological_process^fatty acid biosynthetic process`GO:0008610^biological_process^lipid biosynthetic process	.	.	.	.
TRINITY_DN10799_c0_g1	TRINITY_DN10799_c0_g1_i1	PIEZO_ARATH^PIEZO_ARATH^Q:7641-502,H:94-2462^67.8%ID^E:0^RecName: Full=Piezo-type mechanosensitive ion channel homolog;^Eukaryota; Viridiplantae; Streptophyta; Embryophyta; Tracheophyta; Spermatophyta; Magnoliopsida; eudicotyledons; Gunneridae; Pentapetalae; rosids; malvids; Brassicales; Brassicaceae; Camelineae; Arabidopsis	.	TRINITY_DN10799_c0_g1_i1.p1	508-7098[-]	PIEZO_ARATH^PIEZO_ARATH^Q:1-2196,H:275-2459^68.65%ID^E:0^RecName: Full=Piezo-type mechanosensitive ion channel homolog;^Eukaryota; Viridiplantae; Streptophyta; Embryophyta; Tracheophyta; Spermatophyta; Magnoliopsida; eudicotyledons; Gunneridae; Pentapetalae; rosids; malvids; Brassicales; Brassicaceae; Camelineae; Arabidopsis	PF12166.9^Piezo_RRas_bdg^Piezo non-specific cation channel, R-Ras-binding domain^1813-2194^E:2.4e-106	.	.	.	KEGG:ath:AT2G48060	GO:0016021^cellular_component^integral component of membrane`GO:0006811^biological_process^ion transport	GO:0016021^cellular_component^integral component of membrane`GO:0006811^biological_process^ion transport	.	.	.
TRINITY_DN10454_c0_g1	TRINITY_DN10454_c0_g1_i13	CRYD_SOLLC^CRYD_SOLLC^Q:1534-2841,H:129-564^69.27%ID^E:0^RecName: Full=Cryptochrome DASH, chloroplastic/mitochondrial {ECO:0000303|PubMed:16876787};^Eukaryota; Viridiplantae; Streptophyta; Embryophyta; Tracheophyta; Spermatophyta; Magnoliopsida; eudicotyledons; Gunneridae; Pentapetalae; asterids; lamiids; Solanales; Solanaceae; Solanoideae; Solaneae; Solanum; Solanum subgen. Lycopersicon`CRYD_SOL…	.	TRINITY_DN10454_c0_g1_i13.p3	2008-2880[+]	CRYD_ORYSJ^CRYD_ORYSJ^Q:1-290,H:297-580^75.86%ID^E:6e-161^RecName: Full=Cryptochrome DASH, chloroplastic/mitochondrial;^Eukaryota; Viridiplantae; Streptophyta; Embryophyta; Tracheophyta; Spermatophyta; Magnoliopsida; Liliopsida; Poales; Poaceae; BOP clade; Oryzoideae; Oryzeae; Oryzinae; Oryza; Oryza sativa	PF03441.15^FAD_binding_7^FAD binding domain of DNA photolyase^90-249^E:1.2e-50	.	.	.	KEGG:osa:4341749	GO:0009507^cellular_component^chloroplast`GO:0005739^cellular_component^mitochondrion`GO:0003677^molecular_function^DNA binding`GO:0003913^molecular_function^DNA photolyase activity`GO:0071949^molecular_function^FAD binding`GO:0000719^biological_process^photoreactive repair`GO:0018298^biological_process^protein-chromophore linkage	GO:0009507^cellular_component^chloroplast`GO:0005739^cellular_component^mitochondrion`GO:0003677^molecular_function^DNA binding`GO:0003913^molecular_function^DNA photolyase activity`GO:0071949^molecular_function^FAD binding`GO:0000719^biological_process^photoreactive repair`GO:0018298^biological_process^protein-chromophore linkage	.	.	.
TRINITY_DN10454_c0_g1	TRINITY_DN10454_c0_g1_i13	CRYD_SOLLC^CRYD_SOLLC^Q:1534-2841,H:129-564^69.27%ID^E:0^RecName: Full=Cryptochrome DASH, chloroplastic/mitochondrial {ECO:0000303|PubMed:16876787};^Eukaryota; Viridiplantae; Streptophyta; Embryophyta; Tracheophyta; Spermatophyta; Magnoliopsida; eudicotyledons; Gunneridae; Pentapetalae; asterids; lamiids; Solanales; Solanaceae; Solanoideae; Solaneae; Solanum; Solanum subgen. Lycopersicon`CRYD_SOL…	.	TRINITY_DN10454_c0_g1_i13.p1	6192-7610[-]	.	.	.	.	.	KEGG:sly:101248230	GO:0009507^cellular_component^chloroplast`GO:0005739^cellular_component^mitochondrion`GO:0003677^molecular_function^DNA binding`GO:0003913^molecular_function^DNA photolyase activity`GO:0071949^molecular_function^FAD binding`GO:0000719^biological_process^photoreactive repair`GO:0018298^biological_process^protein-chromophore linkage	.	.	.	.
TRINITY_DN10454_c0_g1	TRINITY_DN10454_c0_g1_i13	CRYD_SOLLC^CRYD_SOLLC^Q:1534-2841,H:129-564^69.27%ID^E:0^RecName: Full=Cryptochrome DASH, chloroplastic/mitochondrial {ECO:0000303|PubMed:16876787};^Eukaryota; Viridiplantae; Streptophyta; Embryophyta; Tracheophyta; Spermatophyta; Magnoliopsida; eudicotyledons; Gunneridae; Pentapetalae; asterids; lamiids; Solanales; Solanaceae; Solanoideae; Solaneae; Solanum; Solanum subgen. Lycopersicon`CRYD_SOL…	.	TRINITY_DN10454_c0_g1_i13.p2	4287-5546[+]	RSMH_PARUW^RSMH_PARUW^Q:90-418,H:8-314^40.79%ID^E:6e-71^RecName: Full=Ribosomal RNA small subunit methyltransferase H {ECO:0000255|HAMAP-Rule:MF_01007};^Bacteria; Chlamydiae; Parachlamydiales; Parachlamydiaceae; Candidatus Protochlamydia	PF01795.20^Methyltransf_5^MraW methylase family^89-418^E:1.8e-87	.	.	COG0275^Specifically methylates the N4 position of cytidine in position 1402 (C1402) of 16S rRNA (By similarity)	KEGG:pcu:pc0311	GO:0009507^cellular_component^chloroplast`GO:0005739^cellular_component^mitochondrion`GO:0003677^molecular_function^DNA binding`GO:0003913^molecular_function^DNA photolyase activity`GO:0071949^molecular_function^FAD binding`GO:0000719^biological_process^photoreactive repair`GO:0018298^biological_process^protein-chromophore linkage	GO:0005737^cellular_component^cytoplasm`GO:0071424^molecular_function^rRNA (cytosine-N4-)-methyltransferase activity`GO:0070475^biological_process^rRNA base methylation	GO:0008168^molecular_function^methyltransferase activity	.	.
TRINITY_DN10454_c0_g1	TRINITY_DN10454_c0_g1_i13	CRYD_SOLLC^CRYD_SOLLC^Q:1534-2841,H:129-564^69.27%ID^E:0^RecName: Full=Cryptochrome DASH, chloroplastic/mitochondrial {ECO:0000303|PubMed:16876787};^Eukaryota; Viridiplantae; Streptophyta; Embryophyta; Tracheophyta; Spermatophyta; Magnoliopsida; eudicotyledons; Gunneridae; Pentapetalae; asterids; lamiids; Solanales; Solanaceae; Solanoideae; Solaneae; Solanum; Solanum subgen. Lycopersicon`CRYD_SOL…	.	TRINITY_DN10454_c0_g1_i13.p5	3376-3756[-]	GG2_ORYSJ^GG2_ORYSJ^Q:36-113,H:63-140^46.15%ID^E:3e-19^RecName: Full=Guanine nucleotide-binding protein subunit gamma 2 {ECO:0000305};^Eukaryota; Viridiplantae; Streptophyta; Embryophyta; Tracheophyta; Spermatophyta; Magnoliopsida; Liliopsida; Poales; Poaceae; BOP clade; Oryzoideae; Oryzeae; Oryzinae; Oryza; Oryza sativa	PF00631.23^G-gamma^GGL domain^48-105^E:3.3e-09	.	.	.	KEGG:osa:4328241	GO:0009507^cellular_component^chloroplast`GO:0005739^cellular_component^mitochondrion`GO:0003677^molecular_function^DNA binding`GO:0003913^molecular_function^DNA photolyase activity`GO:0071949^molecular_function^FAD binding`GO:0000719^biological_process^photoreactive repair`GO:0018298^biological_process^protein-chromophore linkage	GO:0005886^cellular_component^plasma membrane`GO:0007186^biological_process^G protein-coupled receptor signaling pathway	GO:0007186^biological_process^G protein-coupled receptor signaling pathway	.	.
TRINITY_DN5420_c0_g3	TRINITY_DN5420_c0_g3_i1	TOR_ARATH^TOR_ARATH^Q:197-7609,H:16-2481^81.69%ID^E:0^RecName: Full=Serine/threonine-protein kinase TOR {ECO:0000250|UniProtKB:Q9Y7K2};^Eukaryota; Viridiplantae; Streptophyta; Embryophyta; Tracheophyta; Spermatophyta; Magnoliopsida; eudicotyledons; Gunneridae; Pentapetalae; rosids; malvids; Brassicales; Brassicaceae; Camelineae; Arabidopsis	.	TRINITY_DN5420_c0_g3_i1.p1	197-7612[+]	TOR_ARATH^TOR_ARATH^Q:1-2471,H:16-2481^82.06%ID^E:0^RecName: Full=Serine/threonine-protein kinase TOR {ECO:0000250|UniProtKB:Q9Y7K2};^Eukaryota; Viridiplantae; Streptophyta; Embryophyta; Tracheophyta; Spermatophyta; Magnoliopsida; eudicotyledons; Gunneridae; Pentapetalae; rosids; malvids; Brassicales; Brassicaceae; Camelineae; Arabidopsis	PF11865.9^DUF3385^Domain of unknown function (DUF3385)^760-928^E:2.3e-48`PF02259.24^FAT^FAT domain^1438-1804^E:4.8e-102`PF08771.12^FRB_dom^FKBP12-rapamycin binding domain^1911-2013^E:8.4e-41`PF00454.28^PI3_PI4_kinase^Phosphatidylinositol 3- and 4-kinase^2083-2330^E:4.9e-73`PF02260.21^FATC^FATC domain^2441-2471^E:4.5e-14	.	.	.	KEGG:ath:AT1G50030	GO:0005737^cellular_component^cytoplasm`GO:0005634^cellular_component^nucleus`GO:0005844^cellular_component^polysome`GO:0031931^cellular_component^TORC1 complex`GO:0031932^cellular_component^TORC2 complex`GO:0016303^molecular_function^1-phosphatidylinositol-3-kinase activity`GO:0005524^molecular_function^ATP binding`GO:0042802^molecular_function^identical protein binding`GO:0004672^molecular_func…	GO:0005737^cellular_component^cytoplasm`GO:0005634^cellular_component^nucleus`GO:0005844^cellular_component^polysome`GO:0031931^cellular_component^TORC1 complex`GO:0031932^cellular_component^TORC2 complex`GO:0016303^molecular_function^1-phosphatidylinositol-3-kinase activity`GO:0005524^molecular_function^ATP binding`GO:0042802^molecular_function^identical protein binding`GO:0004672^molecular_func…	GO:0005515^molecular_function^protein binding`GO:0044877^molecular_function^protein-containing complex binding	.	.
TRINITY_DN10714_c0_g1	TRINITY_DN10714_c0_g1_i2	PRP8A_ARATH^PRP8A_ARATH^Q:341-7249,H:59-2359^95.66%ID^E:0^RecName: Full=Pre-mRNA-processing-splicing factor 8A {ECO:0000305};^Eukaryota; Viridiplantae; Streptophyta; Embryophyta; Tracheophyta; Spermatophyta; Magnoliopsida; eudicotyledons; Gunneridae; Pentapetalae; rosids; malvids; Brassicales; Brassicaceae; Camelineae; Arabidopsis	.	TRINITY_DN10714_c0_g1_i2.p1	209-7252[+]	PRP8A_ARATH^PRP8A_ARATH^Q:1-2347,H:1-2359^94.37%ID^E:0^RecName: Full=Pre-mRNA-processing-splicing factor 8A {ECO:0000305};^Eukaryota; Viridiplantae; Streptophyta; Embryophyta; Tracheophyta; Spermatophyta; Magnoliopsida; eudicotyledons; Gunneridae; Pentapetalae; rosids; malvids; Brassicales; Brassicaceae; Camelineae; Arabidopsis	PF08082.12^PRO8NT^PRO8NT (NUC069), PrP8 N-terminal domain^68-219^E:1.1e-83`PF08083.12^PROCN^PROCN (NUC071) domain^407-812^E:7.3e-235`PF10598.10^RRM_4^RNA recognition motif of the spliceosomal PrP8^997-1087^E:1.9e-46`PF10597.10^U5_2-snRNA_bdg^U5-snRNA binding site 2 of PrP8^1222-1355^E:1.2e-71`PF10596.10^U6-snRNA_bdg^U6-snRNA interacting domain of PrP8^1454-1612^E:1.1e-89`PF12134.9^PRP8_domainIV^P…	.	.	.	KEGG:ath:AT1G80070	GO:0071013^cellular_component^catalytic step 2 spliceosome`GO:0005739^cellular_component^mitochondrion`GO:0005682^cellular_component^U5 snRNP`GO:0070122^molecular_function^isopeptidase activity`GO:0008237^molecular_function^metallopeptidase activity`GO:0097157^molecular_function^pre-mRNA intronic binding`GO:0030619^molecular_function^U1 snRNA binding`GO:0030620^molecular_function^U2 snRNA binding…	GO:0071013^cellular_component^catalytic step 2 spliceosome`GO:0005739^cellular_component^mitochondrion`GO:0005682^cellular_component^U5 snRNP`GO:0070122^molecular_function^isopeptidase activity`GO:0008237^molecular_function^metallopeptidase activity`GO:0097157^molecular_function^pre-mRNA intronic binding`GO:0030619^molecular_function^U1 snRNA binding`GO:0030620^molecular_function^U2 snRNA binding…	GO:0000398^biological_process^mRNA splicing, via spliceosome`GO:0003723^molecular_function^RNA binding`GO:0030623^molecular_function^U5 snRNA binding`GO:0017070^molecular_function^U6 snRNA binding`GO:0005515^molecular_function^protein binding	.	.
TRINITY_DN10775_c0_g1	TRINITY_DN10775_c0_g1_i1	CNOT1_HUMAN^CNOT1_HUMAN^Q:5143-7395,H:1621-2370^41.62%ID^E:2e-165^RecName: Full=CCR4-NOT transcription complex subunit 1;^Eukaryota; Metazoa; Chordata; Craniata; Vertebrata; Euteleostomi; Mammalia; Eutheria; Euarchontoglires; Primates; Haplorrhini; Catarrhini; Hominidae; Homo`CNOT1_HUMAN^CNOT1_HUMAN^Q:3055-4704,H:1074-1577^35.19%ID^E:2e-80^RecName: Full=CCR4-NOT transcription complex subunit 1;^E…	.	TRINITY_DN10775_c0_g1_i1.p1	214-7428[+]	CNOT1_MOUSE^CNOT1_MOUSE^Q:1644-2394,H:1620-2369^41.62%ID^E:1e-168^RecName: Full=CCR4-NOT transcription complex subunit 1;^Eukaryota; Metazoa; Chordata; Craniata; Vertebrata; Euteleostomi; Mammalia; Eutheria; Euarchontoglires; Glires; Rodentia; Myomorpha; Muroidea; Muridae; Murinae; Mus; Mus`CNOT1_MOUSE^CNOT1_MOUSE^Q:4-634,H:6-668^27.86%ID^E:4e-56^RecName: Full=CCR4-NOT transcription complex subun…	PF16418.6^CNOT1_HEAT^CCR4-NOT transcription complex subunit 1 HEAT repeat^477-618^E:1.7e-29`PF16417.6^CNOT1_TTP_bind^CCR4-NOT transcription complex subunit 1 TTP binding domain^648-816^E:1.2e-68`PF16415.6^CNOT1_CAF1_bind^CCR4-NOT transcription complex subunit 1 CAF1-binding domain^963-1182^E:7.6e-90`PF12842.8^DUF3819^Domain of unknown function (DUF3819)^1310-1451^E:5e-49`PF04054.16^Not1^CCR4-Not …	.	.	.	KEGG:mmu:234594	GO:0030014^cellular_component^CCR4-NOT complex`GO:0030015^cellular_component^CCR4-NOT core complex`GO:0005829^cellular_component^cytosol`GO:0005615^cellular_component^extracellular space`GO:0016020^cellular_component^membrane`GO:0005634^cellular_component^nucleus`GO:0000932^cellular_component^P-body`GO:0005778^cellular_component^peroxisomal membrane`GO:0070016^molecular_function^armadillo repeat …	GO:0030014^cellular_component^CCR4-NOT complex`GO:0030015^cellular_component^CCR4-NOT core complex`GO:0005829^cellular_component^cytosol`GO:0005634^cellular_component^nucleus`GO:0000932^cellular_component^P-body`GO:0070016^molecular_function^armadillo repeat domain binding`GO:0030331^molecular_function^estrogen receptor binding`GO:0060090^molecular_function^molecular adaptor activity`GO:0019904^m…	.	.	.
TRINITY_DN10794_c0_g1	TRINITY_DN10794_c0_g1_i2	BRM_ARATH^BRM_ARATH^Q:7123-326,H:1-2193^63.24%ID^E:0^RecName: Full=ATP-dependent helicase BRM {ECO:0000303|PubMed:15371304};^Eukaryota; Viridiplantae; Streptophyta; Embryophyta; Tracheophyta; Spermatophyta; Magnoliopsida; eudicotyledons; Gunneridae; Pentapetalae; rosids; malvids; Brassicales; Brassicaceae; Camelineae; Arabidopsis	.	TRINITY_DN10794_c0_g1_i2.p1	323-7123[-]	BRM_ARATH^BRM_ARATH^Q:1-2266,H:1-2193^63.97%ID^E:0^RecName: Full=ATP-dependent helicase BRM {ECO:0000303|PubMed:15371304};^Eukaryota; Viridiplantae; Streptophyta; Embryophyta; Tracheophyta; Spermatophyta; Magnoliopsida; eudicotyledons; Gunneridae; Pentapetalae; rosids; malvids; Brassicales; Brassicaceae; Camelineae; Arabidopsis	PF08880.12^QLQ^QLQ^474-507^E:1.5e-08`PF04851.16^ResIII^Type III restriction enzyme, res subunit^997-1156^E:2e-06`PF00176.24^SNF2_N^SNF2 family N-terminal domain^1009-1305^E:8.1e-65`PF00270.30^DEAD^DEAD/DEAH box helicase^1017-1156^E:2.3e-05`PF00271.32^Helicase_C^Helicase conserved C-terminal domain^1327-1438^E:2.3e-16	.	.	.	KEGG:ath:AT2G46020	GO:0005829^cellular_component^cytosol`GO:0005634^cellular_component^nucleus`GO:0005524^molecular_function^ATP binding`GO:0003682^molecular_function^chromatin binding`GO:0003677^molecular_function^DNA binding`GO:0003678^molecular_function^DNA helicase activity`GO:0008094^molecular_function^DNA-dependent ATPase activity`GO:0043044^biological_process^ATP-dependent chromatin remodeling`GO:0090691^bio…	GO:0005829^cellular_component^cytosol`GO:0005634^cellular_component^nucleus`GO:0005524^molecular_function^ATP binding`GO:0003682^molecular_function^chromatin binding`GO:0003677^molecular_function^DNA binding`GO:0003678^molecular_function^DNA helicase activity`GO:0008094^molecular_function^DNA-dependent ATPase activity`GO:0043044^biological_process^ATP-dependent chromatin remodeling`GO:0090691^bio…	GO:0005524^molecular_function^ATP binding`GO:0006355^biological_process^regulation of transcription, DNA-templated`GO:0005634^cellular_component^nucleus`GO:0003677^molecular_function^DNA binding`GO:0016787^molecular_function^hydrolase activity`GO:0003676^molecular_function^nucleic acid binding	.	.
TRINITY_DN10587_c0_g2	TRINITY_DN10587_c0_g2_i2	ACA9_ARATH^ACA9_ARATH^Q:130-3354,H:1-1075^74.07%ID^E:0^RecName: Full=Calcium-transporting ATPase 9, plasma membrane-type;^Eukaryota; Viridiplantae; Streptophyta; Embryophyta; Tracheophyta; Spermatophyta; Magnoliopsida; eudicotyledons; Gunneridae; Pentapetalae; rosids; malvids; Brassicales; Brassicaceae; Camelineae; Arabidopsis	.	TRINITY_DN10587_c0_g2_i2.p1	1-3387[+]	ACA9_ARATH^ACA9_ARATH^Q:44-1118,H:1-1075^74.07%ID^E:0^RecName: Full=Calcium-transporting ATPase 9, plasma membrane-type;^Eukaryota; Viridiplantae; Streptophyta; Embryophyta; Tracheophyta; Spermatophyta; Magnoliopsida; eudicotyledons; Gunneridae; Pentapetalae; rosids; malvids; Brassicales; Brassicaceae; Camelineae; Arabidopsis	PF12515.9^CaATP_NAI^Ca2+-ATPase N terminal autoinhibitory domain^85-127^E:1.3e-12`PF00690.27^Cation_ATPase_N^Cation transporter/ATPase, N-terminus^194-261^E:1.2e-13`PF00122.21^E1-E2_ATPase^E1-E2 ATPase^315-514^E:7e-38`PF00702.27^Hydrolase^haloacid dehalogenase-like hydrolase^533-857^E:6.5e-17`PF13246.7^Cation_ATPase^Cation transport ATPase (P-type)^595-670^E:1.4e-16`PF00689.22^Cation_ATPase_C^Cat…	.	.	.	KEGG:ath:AT3G21180	GO:0016021^cellular_component^integral component of membrane`GO:0043231^cellular_component^intracellular membrane-bounded organelle`GO:0016020^cellular_component^membrane`GO:0005886^cellular_component^plasma membrane`GO:0005524^molecular_function^ATP binding`GO:0019829^molecular_function^ATPase-coupled cation transmembrane transporter activity`GO:0005388^molecular_function^calcium transmembrane t…	GO:0016021^cellular_component^integral component of membrane`GO:0043231^cellular_component^intracellular membrane-bounded organelle`GO:0016020^cellular_component^membrane`GO:0005886^cellular_component^plasma membrane`GO:0005524^molecular_function^ATP binding`GO:0019829^molecular_function^ATPase-coupled cation transmembrane transporter activity`GO:0005388^molecular_function^calcium transmembrane t…	GO:0005516^molecular_function^calmodulin binding	.	.
TRINITY_DN10587_c0_g2	TRINITY_DN10587_c0_g2_i2	ACA9_ARATH^ACA9_ARATH^Q:130-3354,H:1-1075^74.07%ID^E:0^RecName: Full=Calcium-transporting ATPase 9, plasma membrane-type;^Eukaryota; Viridiplantae; Streptophyta; Embryophyta; Tracheophyta; Spermatophyta; Magnoliopsida; eudicotyledons; Gunneridae; Pentapetalae; rosids; malvids; Brassicales; Brassicaceae; Camelineae; Arabidopsis	.	TRINITY_DN10587_c0_g2_i2.p2	3823-7110[-]	RPK1_IPONI^RPK1_IPONI^Q:1-1088,H:1-1092^54.47%ID^E:0^RecName: Full=Receptor-like protein kinase;^Eukaryota; Viridiplantae; Streptophyta; Embryophyta; Tracheophyta; Spermatophyta; Magnoliopsida; eudicotyledons; Gunneridae; Pentapetalae; asterids; lamiids; Solanales; Convolvulaceae; Ipomoeeae; Ipomoea	PF08263.13^LRRNT_2^Leucine rich repeat N-terminal domain^25-65^E:7.1e-06`PF13516.7^LRR_6^Leucine Rich repeat^92-106^E:310`PF00560.34^LRR_1^Leucine Rich Repeat^93-115^E:170`PF13516.7^LRR_6^Leucine Rich repeat^115-131^E:2.2`PF00560.34^LRR_1^Leucine Rich Repeat^118-139^E:0.27`PF13855.7^LRR_8^Leucine rich repeat^133-176^E:1.1e-06`PF13516.7^LRR_6^Leucine Rich repeat^140-153^E:2000`PF00560.34^LRR_1^Leu…	.	.	.	KEGG:ini:109187519	GO:0016021^cellular_component^integral component of membrane`GO:0043231^cellular_component^intracellular membrane-bounded organelle`GO:0016020^cellular_component^membrane`GO:0005886^cellular_component^plasma membrane`GO:0005524^molecular_function^ATP binding`GO:0019829^molecular_function^ATPase-coupled cation transmembrane transporter activity`GO:0005388^molecular_function^calcium transmembrane t…	GO:0005576^cellular_component^extracellular region`GO:0016021^cellular_component^integral component of membrane`GO:0005886^cellular_component^plasma membrane`GO:0005524^molecular_function^ATP binding`GO:0004674^molecular_function^protein serine/threonine kinase activity`GO:0019199^molecular_function^transmembrane receptor protein kinase activity`GO:0006468^biological_process^protein phosphorylati…	GO:0005515^molecular_function^protein binding`GO:0004672^molecular_function^protein kinase activity`GO:0005524^molecular_function^ATP binding`GO:0006468^biological_process^protein phosphorylation	.	.
TRINITY_DN10533_c0_g1	TRINITY_DN10533_c0_g1_i4	C3H7_ARATH^C3H7_ARATH^Q:5971-6495,H:167-341^68.57%ID^E:7e-76^RecName: Full=Zinc finger CCCH domain-containing protein 7;^Eukaryota; Viridiplantae; Streptophyta; Embryophyta; Tracheophyta; Spermatophyta; Magnoliopsida; eudicotyledons; Gunneridae; Pentapetalae; rosids; malvids; Brassicales; Brassicaceae; Camelineae; Arabidopsis`C3H7_ARATH^C3H7_ARATH^Q:4875-5366,H:8-171^46.24%ID^E:3e-28^RecName: Ful…	.	TRINITY_DN10533_c0_g1_i4.p1	36-5381[+]	C3H7_ARATH^C3H7_ARATH^Q:1614-1777,H:8-171^46.24%ID^E:6e-29^RecName: Full=Zinc finger CCCH domain-containing protein 7;^Eukaryota; Viridiplantae; Streptophyta; Embryophyta; Tracheophyta; Spermatophyta; Magnoliopsida; eudicotyledons; Gunneridae; Pentapetalae; rosids; malvids; Brassicales; Brassicaceae; Camelineae; Arabidopsis	.	.	.	.	.	GO:0005634^cellular_component^nucleus`GO:0003677^molecular_function^DNA binding`GO:0046872^molecular_function^metal ion binding`GO:0004518^molecular_function^nuclease activity`GO:0003723^molecular_function^RNA binding	GO:0005634^cellular_component^nucleus`GO:0003677^molecular_function^DNA binding`GO:0046872^molecular_function^metal ion binding`GO:0004518^molecular_function^nuclease activity`GO:0003723^molecular_function^RNA binding	.	.	.
TRINITY_DN10611_c0_g1	TRINITY_DN10611_c0_g1_i2	SEN1_YEAST^SEN1_YEAST^Q:3798-6329,H:1117-1853^30.39%ID^E:2e-82^RecName: Full=Helicase SEN1;^Eukaryota; Fungi; Dikarya; Ascomycota; Saccharomycotina; Saccharomycetes; Saccharomycetales; Saccharomycetaceae; Saccharomyces	.	TRINITY_DN10611_c0_g1_i2.p1	114-7133[+]	SEN1_YEAST^SEN1_YEAST^Q:1229-2072,H:1117-1853^30.39%ID^E:4e-84^RecName: Full=Helicase SEN1;^Eukaryota; Fungi; Dikarya; Ascomycota; Saccharomycotina; Saccharomycetes; Saccharomycetales; Saccharomycetaceae; Saccharomyces	PF13086.7^AAA_11^AAA domain^1462-1837^E:2.9e-57`PF13087.7^AAA_12^AAA domain^1845-2050^E:1.5e-60	.	.	.	KEGG:sce:YLR430W	GO:0005737^cellular_component^cytoplasm`GO:0035649^cellular_component^Nrd1 complex`GO:0016604^cellular_component^nuclear body`GO:0005634^cellular_component^nucleus`GO:0005657^cellular_component^replication fork`GO:0043139^molecular_function^5'-3' DNA helicase activity`GO:0033678^molecular_function^5'-3' DNA/RNA helicase activity`GO:0032574^molecular_function^5'-3' RNA helicase activity`GO:0005524…	GO:0005737^cellular_component^cytoplasm`GO:0035649^cellular_component^Nrd1 complex`GO:0016604^cellular_component^nuclear body`GO:0005634^cellular_component^nucleus`GO:0005657^cellular_component^replication fork`GO:0043139^molecular_function^5'-3' DNA helicase activity`GO:0033678^molecular_function^5'-3' DNA/RNA helicase activity`GO:0032574^molecular_function^5'-3' RNA helicase activity`GO:0005524…	.	.	.
TRINITY_DN10866_c3_g1	TRINITY_DN10866_c3_g1_i2	ACC1_ARATH^ACC1_ARATH^Q:500-7210,H:17-2253^80.03%ID^E:0^RecName: Full=Acetyl-CoA carboxylase 1;^Eukaryota; Viridiplantae; Streptophyta; Embryophyta; Tracheophyta; Spermatophyta; Magnoliopsida; eudicotyledons; Gunneridae; Pentapetalae; rosids; malvids; Brassicales; Brassicaceae; Camelineae; Arabidopsis	.	TRINITY_DN10866_c3_g1_i2.p1	431-7216[+]	ACC1_ARATH^ACC1_ARATH^Q:24-2260,H:17-2253^80.03%ID^E:0^RecName: Full=Acetyl-CoA carboxylase 1;^Eukaryota; Viridiplantae; Streptophyta; Embryophyta; Tracheophyta; Spermatophyta; Magnoliopsida; eudicotyledons; Gunneridae; Pentapetalae; rosids; malvids; Brassicales; Brassicaceae; Camelineae; Arabidopsis	PF00289.23^Biotin_carb_N^Biotin carboxylase, N-terminal domain^44-163^E:4.2e-31`PF02786.18^CPSase_L_D2^Carbamoyl-phosphate synthase L chain, ATP binding domain^210-393^E:2.4e-46`PF02222.23^ATP-grasp^ATP-grasp domain^212-363^E:1.4e-07`PF02655.15^ATP-grasp_3^ATP-grasp domain^218-365^E:5.6e-09`PF07478.14^Dala_Dala_lig_C^D-ala D-ala ligase C-terminus^218-362^E:0.00016`PF02785.20^Biotin_carb_C^Biotin …	.	.	.	KEGG:ath:AT1G36160	GO:0005829^cellular_component^cytosol`GO:0005634^cellular_component^nucleus`GO:0005886^cellular_component^plasma membrane`GO:0003989^molecular_function^acetyl-CoA carboxylase activity`GO:0005524^molecular_function^ATP binding`GO:0004075^molecular_function^biotin carboxylase activity`GO:0046872^molecular_function^metal ion binding`GO:0009793^biological_process^embryo development ending in seed dor…	GO:0005829^cellular_component^cytosol`GO:0005634^cellular_component^nucleus`GO:0005886^cellular_component^plasma membrane`GO:0003989^molecular_function^acetyl-CoA carboxylase activity`GO:0005524^molecular_function^ATP binding`GO:0004075^molecular_function^biotin carboxylase activity`GO:0046872^molecular_function^metal ion binding`GO:0009793^biological_process^embryo development ending in seed dor…	GO:0005524^molecular_function^ATP binding`GO:0046872^molecular_function^metal ion binding`GO:0008716^molecular_function^D-alanine-D-alanine ligase activity`GO:0003989^molecular_function^acetyl-CoA carboxylase activity`GO:0006633^biological_process^fatty acid biosynthetic process	.	.
TRINITY_DN10731_c0_g2	TRINITY_DN10731_c0_g2_i1	DEK1_ARATH^DEK1_ARATH^Q:7056-604,H:1-2151^80.36%ID^E:0^RecName: Full=Calpain-type cysteine protease DEK1;^Eukaryota; Viridiplantae; Streptophyta; Embryophyta; Tracheophyta; Spermatophyta; Magnoliopsida; eudicotyledons; Gunneridae; Pentapetalae; rosids; malvids; Brassicales; Brassicaceae; Camelineae; Arabidopsis	.	TRINITY_DN10731_c0_g2_i1.p1	601-7056[-]	DEK1_ARATH^DEK1_ARATH^Q:1-2151,H:1-2151^80.73%ID^E:0^RecName: Full=Calpain-type cysteine protease DEK1;^Eukaryota; Viridiplantae; Streptophyta; Embryophyta; Tracheophyta; Spermatophyta; Magnoliopsida; eudicotyledons; Gunneridae; Pentapetalae; rosids; malvids; Brassicales; Brassicaceae; Camelineae; Arabidopsis	PF00648.22^Peptidase_C2^Calpain family cysteine protease^1696-1995^E:3.3e-88`PF01067.23^Calpain_III^Calpain large subunit, domain III^2007-2141^E:1.6e-15	.	.	.	KEGG:ath:AT1G55350	GO:0005737^cellular_component^cytoplasm`GO:0005789^cellular_component^endoplasmic reticulum membrane`GO:0010008^cellular_component^endosome membrane`GO:0005887^cellular_component^integral component of plasma membrane`GO:0004198^molecular_function^calcium-dependent cysteine-type endopeptidase activity`GO:0008234^molecular_function^cysteine-type peptidase activity`GO:0009793^biological_process^embr…	GO:0005737^cellular_component^cytoplasm`GO:0005789^cellular_component^endoplasmic reticulum membrane`GO:0010008^cellular_component^endosome membrane`GO:0005887^cellular_component^integral component of plasma membrane`GO:0004198^molecular_function^calcium-dependent cysteine-type endopeptidase activity`GO:0008234^molecular_function^cysteine-type peptidase activity`GO:0009793^biological_process^embr…	GO:0004198^molecular_function^calcium-dependent cysteine-type endopeptidase activity`GO:0006508^biological_process^proteolysis`GO:0005622^cellular_component^intracellular anatomical structure	.	.
TRINITY_DN10731_c0_g2	TRINITY_DN10731_c0_g2_i1	DEK1_ARATH^DEK1_ARATH^Q:7056-604,H:1-2151^80.36%ID^E:0^RecName: Full=Calpain-type cysteine protease DEK1;^Eukaryota; Viridiplantae; Streptophyta; Embryophyta; Tracheophyta; Spermatophyta; Magnoliopsida; eudicotyledons; Gunneridae; Pentapetalae; rosids; malvids; Brassicales; Brassicaceae; Camelineae; Arabidopsis	.	TRINITY_DN10731_c0_g2_i1.p2	204-635[+]	.	.	.	.	.	KEGG:ath:AT1G55350	GO:0005737^cellular_component^cytoplasm`GO:0005789^cellular_component^endoplasmic reticulum membrane`GO:0010008^cellular_component^endosome membrane`GO:0005887^cellular_component^integral component of plasma membrane`GO:0004198^molecular_function^calcium-dependent cysteine-type endopeptidase activity`GO:0008234^molecular_function^cysteine-type peptidase activity`GO:0009793^biological_process^embr…	.	.	.	.
TRINITY_DN10689_c0_g1	TRINITY_DN10689_c0_g1_i4	TI236_ARATH^TI236_ARATH^Q:388-4179,H:1-1285^56.44%ID^E:0^RecName: Full=Protein TIC236, chloroplastic {ECO:0000305};^Eukaryota; Viridiplantae; Streptophyta; Embryophyta; Tracheophyta; Spermatophyta; Magnoliopsida; eudicotyledons; Gunneridae; Pentapetalae; rosids; malvids; Brassicales; Brassicaceae; Camelineae; Arabidopsis`TI236_ARATH^TI236_ARATH^Q:4385-7069,H:1276-2165^78.24%ID^E:0^RecName: Full=P…	.	TRINITY_DN10689_c0_g1_i4.p1	388-4215[+]	TI236_ARATH^TI236_ARATH^Q:1-1264,H:1-1285^56.66%ID^E:0^RecName: Full=Protein TIC236, chloroplastic {ECO:0000305};^Eukaryota; Viridiplantae; Streptophyta; Embryophyta; Tracheophyta; Spermatophyta; Magnoliopsida; eudicotyledons; Gunneridae; Pentapetalae; rosids; malvids; Brassicales; Brassicaceae; Camelineae; Arabidopsis	.	.	.	.	KEGG:ath:AT2G25660	GO:0009501^cellular_component^amyloplast`GO:0009706^cellular_component^chloroplast inner membrane`GO:0031972^cellular_component^chloroplast intermembrane space`GO:0005887^cellular_component^integral component of plasma membrane`GO:0009660^biological_process^amyloplast organization`GO:0009306^biological_process^protein secretion	GO:0009501^cellular_component^amyloplast`GO:0009706^cellular_component^chloroplast inner membrane`GO:0031972^cellular_component^chloroplast intermembrane space`GO:0005887^cellular_component^integral component of plasma membrane`GO:0009660^biological_process^amyloplast organization`GO:0009306^biological_process^protein secretion	.	.	.
TRINITY_DN10689_c0_g1	TRINITY_DN10689_c0_g1_i4	TI236_ARATH^TI236_ARATH^Q:388-4179,H:1-1285^56.44%ID^E:0^RecName: Full=Protein TIC236, chloroplastic {ECO:0000305};^Eukaryota; Viridiplantae; Streptophyta; Embryophyta; Tracheophyta; Spermatophyta; Magnoliopsida; eudicotyledons; Gunneridae; Pentapetalae; rosids; malvids; Brassicales; Brassicaceae; Camelineae; Arabidopsis`TI236_ARATH^TI236_ARATH^Q:4385-7069,H:1276-2165^78.24%ID^E:0^RecName: Full=P…	.	TRINITY_DN10689_c0_g1_i4.p2	4355-7075[+]	TI236_ARATH^TI236_ARATH^Q:11-905,H:1276-2165^78.24%ID^E:0^RecName: Full=Protein TIC236, chloroplastic {ECO:0000305};^Eukaryota; Viridiplantae; Streptophyta; Embryophyta; Tracheophyta; Spermatophyta; Magnoliopsida; eudicotyledons; Gunneridae; Pentapetalae; rosids; malvids; Brassicales; Brassicaceae; Camelineae; Arabidopsis	PF04357.14^TamB^TamB, inner membrane protein subunit of TAM complex^493-890^E:1.9e-16	.	.	.	KEGG:ath:AT2G25660	GO:0009501^cellular_component^amyloplast`GO:0009706^cellular_component^chloroplast inner membrane`GO:0031972^cellular_component^chloroplast intermembrane space`GO:0005887^cellular_component^integral component of plasma membrane`GO:0009660^biological_process^amyloplast organization`GO:0009306^biological_process^protein secretion	GO:0009501^cellular_component^amyloplast`GO:0009706^cellular_component^chloroplast inner membrane`GO:0031972^cellular_component^chloroplast intermembrane space`GO:0005887^cellular_component^integral component of plasma membrane`GO:0009660^biological_process^amyloplast organization`GO:0009306^biological_process^protein secretion	.	.	.
TRINITY_DN10757_c0_g1	TRINITY_DN10757_c0_g1_i6	SWTIE_ARATH^SWTIE_ARATH^Q:6163-707,H:161-1974^61%ID^E:0^RecName: Full=Protein SWEETIE {ECO:0000303|PubMed:18452589};^Eukaryota; Viridiplantae; Streptophyta; Embryophyta; Tracheophyta; Spermatophyta; Magnoliopsida; eudicotyledons; Gunneridae; Pentapetalae; rosids; malvids; Brassicales; Brassicaceae; Camelineae; Arabidopsis`SWTIE_ARATH^SWTIE_ARATH^Q:6930-6457,H:3-160^78.48%ID^E:2e-69^RecName: Full=…	.	TRINITY_DN10757_c0_g1_i6.p1	275-6061[-]	SWTIE_ARATH^SWTIE_ARATH^Q:2-1827,H:196-2042^59.66%ID^E:0^RecName: Full=Protein SWEETIE {ECO:0000303|PubMed:18452589};^Eukaryota; Viridiplantae; Streptophyta; Embryophyta; Tracheophyta; Spermatophyta; Magnoliopsida; eudicotyledons; Gunneridae; Pentapetalae; rosids; malvids; Brassicales; Brassicaceae; Camelineae; Arabidopsis	.	.	.	.	KEGG:ath:AT1G67140	GO:0005829^cellular_component^cytosol`GO:0005975^biological_process^carbohydrate metabolic process`GO:0009693^biological_process^ethylene biosynthetic process`GO:0010364^biological_process^regulation of ethylene biosynthetic process`GO:1900055^biological_process^regulation of leaf senescence`GO:0005982^biological_process^starch metabolic process`GO:0005991^biological_process^trehalose metabolic p…	GO:0005829^cellular_component^cytosol`GO:0005975^biological_process^carbohydrate metabolic process`GO:0009693^biological_process^ethylene biosynthetic process`GO:0010364^biological_process^regulation of ethylene biosynthetic process`GO:1900055^biological_process^regulation of leaf senescence`GO:0005982^biological_process^starch metabolic process`GO:0005991^biological_process^trehalose metabolic p…	.	.	.
TRINITY_DN10757_c0_g1	TRINITY_DN10757_c0_g1_i6	SWTIE_ARATH^SWTIE_ARATH^Q:6163-707,H:161-1974^61%ID^E:0^RecName: Full=Protein SWEETIE {ECO:0000303|PubMed:18452589};^Eukaryota; Viridiplantae; Streptophyta; Embryophyta; Tracheophyta; Spermatophyta; Magnoliopsida; eudicotyledons; Gunneridae; Pentapetalae; rosids; malvids; Brassicales; Brassicaceae; Camelineae; Arabidopsis`SWTIE_ARATH^SWTIE_ARATH^Q:6930-6457,H:3-160^78.48%ID^E:2e-69^RecName: Full=…	.	TRINITY_DN10757_c0_g1_i6.p2	6445-6933[-]	SWTIE_ARATH^SWTIE_ARATH^Q:2-162,H:3-163^77.02%ID^E:3e-80^RecName: Full=Protein SWEETIE {ECO:0000303|PubMed:18452589};^Eukaryota; Viridiplantae; Streptophyta; Embryophyta; Tracheophyta; Spermatophyta; Magnoliopsida; eudicotyledons; Gunneridae; Pentapetalae; rosids; malvids; Brassicales; Brassicaceae; Camelineae; Arabidopsis	.	.	.	.	KEGG:ath:AT1G67140	GO:0005829^cellular_component^cytosol`GO:0005975^biological_process^carbohydrate metabolic process`GO:0009693^biological_process^ethylene biosynthetic process`GO:0010364^biological_process^regulation of ethylene biosynthetic process`GO:1900055^biological_process^regulation of leaf senescence`GO:0005982^biological_process^starch metabolic process`GO:0005991^biological_process^trehalose metabolic p…	GO:0005829^cellular_component^cytosol`GO:0005975^biological_process^carbohydrate metabolic process`GO:0009693^biological_process^ethylene biosynthetic process`GO:0010364^biological_process^regulation of ethylene biosynthetic process`GO:1900055^biological_process^regulation of leaf senescence`GO:0005982^biological_process^starch metabolic process`GO:0005991^biological_process^trehalose metabolic p…	.	.	.
TRINITY_DN10805_c0_g1	TRINITY_DN10805_c0_g1_i1	VIR_ARATH^VIR_ARATH^Q:201-5720,H:1-1837^55.41%ID^E:0^RecName: Full=Protein virilizer homolog {ECO:0000305};^Eukaryota; Viridiplantae; Streptophyta; Embryophyta; Tracheophyta; Spermatophyta; Magnoliopsida; eudicotyledons; Gunneridae; Pentapetalae; rosids; malvids; Brassicales; Brassicaceae; Camelineae; Arabidopsis`VIR_ARATH^VIR_ARATH^Q:6054-6776,H:1907-2138^48.56%ID^E:3e-23^RecName: Full=Protein v…	.	TRINITY_DN10805_c0_g1_i1.p1	201-6779[+]	VIR_ARATH^VIR_ARATH^Q:1-2192,H:1-2138^53.69%ID^E:0^RecName: Full=Protein virilizer homolog {ECO:0000305};^Eukaryota; Viridiplantae; Streptophyta; Embryophyta; Tracheophyta; Spermatophyta; Magnoliopsida; eudicotyledons; Gunneridae; Pentapetalae; rosids; malvids; Brassicales; Brassicaceae; Camelineae; Arabidopsis	.	.	.	.	KEGG:ath:AT3G05680	GO:0016607^cellular_component^nuclear speck`GO:0005654^cellular_component^nucleoplasm`GO:0009793^biological_process^embryo development ending in seed dormancy`GO:0080009^biological_process^mRNA methylation`GO:0006397^biological_process^mRNA processing`GO:0008380^biological_process^RNA splicing	GO:0016607^cellular_component^nuclear speck`GO:0005654^cellular_component^nucleoplasm`GO:0009793^biological_process^embryo development ending in seed dormancy`GO:0080009^biological_process^mRNA methylation`GO:0006397^biological_process^mRNA processing`GO:0008380^biological_process^RNA splicing	.	.	.
TRINITY_DN7361_c0_g1	TRINITY_DN7361_c0_g1_i4	SPT61_ARATH^SPT61_ARATH^Q:713-4750,H:100-1434^65.06%ID^E:0^RecName: Full=Transcription elongation factor SPT6 homolog {ECO:0000305};^Eukaryota; Viridiplantae; Streptophyta; Embryophyta; Tracheophyta; Spermatophyta; Magnoliopsida; eudicotyledons; Gunneridae; Pentapetalae; rosids; malvids; Brassicales; Brassicaceae; Camelineae; Arabidopsis	.	TRINITY_DN7361_c0_g1_i4.p1	449-6796[+]	SPT61_ARATH^SPT61_ARATH^Q:38-1434,H:44-1434^64.7%ID^E:0^RecName: Full=Transcription elongation factor SPT6 homolog {ECO:0000305};^Eukaryota; Viridiplantae; Streptophyta; Embryophyta; Tracheophyta; Spermatophyta; Magnoliopsida; eudicotyledons; Gunneridae; Pentapetalae; rosids; malvids; Brassicales; Brassicaceae; Camelineae; Arabidopsis	PF14632.7^SPT6_acidic^Acidic N-terminal SPT6^29-110^E:3.7e-14`PF14639.7^YqgF^Holliday-junction resolvase-like of SPT6^716-866^E:1.1e-13`PF14635.7^HHH_7^Helix-hairpin-helix motif^877-977^E:7.2e-18`PF17674.2^HHH_9^HHH domain^992-1078^E:5.7e-07`PF14633.7^SH2_2^SH2 domain^1192-1409^E:1.1e-71	.	.	.	KEGG:ath:AT1G65440	GO:0005829^cellular_component^cytosol`GO:0009506^cellular_component^plasmodesma`GO:0008023^cellular_component^transcription elongation factor complex`GO:0035327^cellular_component^transcriptionally active chromatin`GO:0042393^molecular_function^histone binding`GO:0031491^molecular_function^nucleosome binding`GO:0003746^molecular_function^translation elongation factor activity`GO:0070827^biologica…	GO:0005829^cellular_component^cytosol`GO:0009506^cellular_component^plasmodesma`GO:0008023^cellular_component^transcription elongation factor complex`GO:0035327^cellular_component^transcriptionally active chromatin`GO:0042393^molecular_function^histone binding`GO:0031491^molecular_function^nucleosome binding`GO:0003746^molecular_function^translation elongation factor activity`GO:0070827^biologica…	.	.	.
TRINITY_DN10825_c1_g1	TRINITY_DN10825_c1_g1_i1	PIE1_ARATH^PIE1_ARATH^Q:5643-496,H:360-2054^62.78%ID^E:0^RecName: Full=Protein PHOTOPERIOD-INDEPENDENT EARLY FLOWERING 1;^Eukaryota; Viridiplantae; Streptophyta; Embryophyta; Tracheophyta; Spermatophyta; Magnoliopsida; eudicotyledons; Gunneridae; Pentapetalae; rosids; malvids; Brassicales; Brassicaceae; Camelineae; Arabidopsis`PIE1_ARATH^PIE1_ARATH^Q:6702-6220,H:11-171^79.5%ID^E:7e-44^RecName: Fu…	.	TRINITY_DN10825_c1_g1_i1.p1	490-6693[-]	PIE1_ARATH^PIE1_ARATH^Q:1-2066,H:14-2054^61.72%ID^E:0^RecName: Full=Protein PHOTOPERIOD-INDEPENDENT EARLY FLOWERING 1;^Eukaryota; Viridiplantae; Streptophyta; Embryophyta; Tracheophyta; Spermatophyta; Magnoliopsida; eudicotyledons; Gunneridae; Pentapetalae; rosids; malvids; Brassicales; Brassicaceae; Camelineae; Arabidopsis	PF07529.14^HSA^HSA^27-93^E:1e-15`PF04851.16^ResIII^Type III restriction enzyme, res subunit^526-687^E:6.9e-09`PF00176.24^SNF2_N^SNF2 family N-terminal domain^542-816^E:3.9e-69`PF00270.30^DEAD^DEAD/DEAH box helicase^550-676^E:1.1e-05`PF00271.32^Helicase_C^Helicase conserved C-terminal domain^1069-1181^E:9.2e-21	.	.	.	KEGG:ath:AT3G12810	GO:0005618^cellular_component^cell wall`GO:0016514^cellular_component^SWI/SNF complex`GO:0000812^cellular_component^Swr1 complex`GO:0005524^molecular_function^ATP binding`GO:0016887^molecular_function^ATPase activity`GO:0003677^molecular_function^DNA binding`GO:0003678^molecular_function^DNA helicase activity`GO:0042393^molecular_function^histone binding`GO:0043044^biological_process^ATP-dependen…	GO:0005618^cellular_component^cell wall`GO:0016514^cellular_component^SWI/SNF complex`GO:0000812^cellular_component^Swr1 complex`GO:0005524^molecular_function^ATP binding`GO:0016887^molecular_function^ATPase activity`GO:0003677^molecular_function^DNA binding`GO:0003678^molecular_function^DNA helicase activity`GO:0042393^molecular_function^histone binding`GO:0043044^biological_process^ATP-dependen…	GO:0003677^molecular_function^DNA binding`GO:0005524^molecular_function^ATP binding`GO:0016787^molecular_function^hydrolase activity`GO:0003676^molecular_function^nucleic acid binding	.	.
TRINITY_DN10810_c1_g1	TRINITY_DN10810_c1_g1_i2	DEXHC_ARATH^DEXHC_ARATH^Q:153-6662,H:1-2165^81.94%ID^E:0^RecName: Full=DExH-box ATP-dependent RNA helicase DExH12 {ECO:0000305};^Eukaryota; Viridiplantae; Streptophyta; Embryophyta; Tracheophyta; Spermatophyta; Magnoliopsida; eudicotyledons; Gunneridae; Pentapetalae; rosids; malvids; Brassicales; Brassicaceae; Camelineae; Arabidopsis	.	TRINITY_DN10810_c1_g1_i2.p1	153-6689[+]	DEXHC_ARATH^DEXHC_ARATH^Q:1-2170,H:1-2165^81.98%ID^E:0^RecName: Full=DExH-box ATP-dependent RNA helicase DExH12 {ECO:0000305};^Eukaryota; Viridiplantae; Streptophyta; Embryophyta; Tracheophyta; Spermatophyta; Magnoliopsida; eudicotyledons; Gunneridae; Pentapetalae; rosids; malvids; Brassicales; Brassicaceae; Camelineae; Arabidopsis	PF18149.2^Helicase_PWI^N-terminal helicase PWI domain^271-380^E:9.1e-36`PF00270.30^DEAD^DEAD/DEAH box helicase^512-687^E:2.3e-27`PF04851.16^ResIII^Type III restriction enzyme, res subunit^523-685^E:6.5e-13`PF00271.32^Helicase_C^Helicase conserved C-terminal domain^743-887^E:4.8e-08`PF02889.17^Sec63^Sec63 Brl domain^1011-1313^E:6.5e-91`PF04851.16^ResIII^Type III restriction enzyme, res subunit^135…	.	.	.	KEGG:ath:AT1G20960	GO:0005829^cellular_component^cytosol`GO:0005730^cellular_component^nucleolus`GO:0005634^cellular_component^nucleus`GO:0005681^cellular_component^spliceosomal complex`GO:0005524^molecular_function^ATP binding`GO:0003723^molecular_function^RNA binding`GO:0003724^molecular_function^RNA helicase activity`GO:0006397^biological_process^mRNA processing`GO:0000398^biological_process^mRNA splicing, via s…	GO:0005829^cellular_component^cytosol`GO:0005730^cellular_component^nucleolus`GO:0005634^cellular_component^nucleus`GO:0005681^cellular_component^spliceosomal complex`GO:0005524^molecular_function^ATP binding`GO:0003723^molecular_function^RNA binding`GO:0003724^molecular_function^RNA helicase activity`GO:0006397^biological_process^mRNA processing`GO:0000398^biological_process^mRNA splicing, via s…	GO:0003676^molecular_function^nucleic acid binding`GO:0005524^molecular_function^ATP binding`GO:0003677^molecular_function^DNA binding`GO:0016787^molecular_function^hydrolase activity	.	.
TRINITY_DN8265_c1_g1	TRINITY_DN8265_c1_g1_i4	MATK_CUCSA^MATK_CUCSA^Q:1166-2668,H:1-504^83.73%ID^E:0^RecName: Full=Maturase K {ECO:0000255|HAMAP-Rule:MF_01390};^Eukaryota; Viridiplantae; Streptophyta; Embryophyta; Tracheophyta; Spermatophyta; Magnoliopsida; eudicotyledons; Gunneridae; Pentapetalae; rosids; fabids; Cucurbitales; Cucurbitaceae; Benincaseae; Cucumis	.	TRINITY_DN8265_c1_g1_i4.p1	1166-2671[+]	MATK_CUCSA^MATK_CUCSA^Q:1-501,H:1-504^83.73%ID^E:0^RecName: Full=Maturase K {ECO:0000255|HAMAP-Rule:MF_01390};^Eukaryota; Viridiplantae; Streptophyta; Embryophyta; Tracheophyta; Spermatophyta; Magnoliopsida; eudicotyledons; Gunneridae; Pentapetalae; rosids; fabids; Cucurbitales; Cucurbitaceae; Benincaseae; Cucumis	PF01824.19^MatK_N^MatK/TrnK amino terminal region^1-331^E:7.5e-173`PF01348.22^Intron_maturas2^Type II intron maturase^359-469^E:2.6e-35	.	.	.	KEGG:csv:3429381	GO:0009507^cellular_component^chloroplast`GO:0003723^molecular_function^RNA binding`GO:0006397^biological_process^mRNA processing`GO:0008380^biological_process^RNA splicing`GO:0008033^biological_process^tRNA processing	GO:0009507^cellular_component^chloroplast`GO:0003723^molecular_function^RNA binding`GO:0006397^biological_process^mRNA processing`GO:0008380^biological_process^RNA splicing`GO:0008033^biological_process^tRNA processing	GO:0006397^biological_process^mRNA processing	.	.
TRINITY_DN8265_c1_g1	TRINITY_DN8265_c1_g1_i4	MATK_CUCSA^MATK_CUCSA^Q:1166-2668,H:1-504^83.73%ID^E:0^RecName: Full=Maturase K {ECO:0000255|HAMAP-Rule:MF_01390};^Eukaryota; Viridiplantae; Streptophyta; Embryophyta; Tracheophyta; Spermatophyta; Magnoliopsida; eudicotyledons; Gunneridae; Pentapetalae; rosids; fabids; Cucurbitales; Cucurbitaceae; Benincaseae; Cucumis	.	TRINITY_DN8265_c1_g1_i4.p2	3246-4307[+]	PSBA_CUCSA^PSBA_CUCSA^Q:1-353,H:1-353^100%ID^E:0^RecName: Full=Photosystem II protein D1 {ECO:0000255|HAMAP-Rule:MF_01379};^Eukaryota; Viridiplantae; Streptophyta; Embryophyta; Tracheophyta; Spermatophyta; Magnoliopsida; eudicotyledons; Gunneridae; Pentapetalae; rosids; fabids; Cucurbitales; Cucurbitaceae; Benincaseae; Cucumis	PF00124.20^Photo_RC^Photosynthetic reaction centre protein^28-327^E:2.8e-98	.	.	.	KEGG:csv:3429275	GO:0009507^cellular_component^chloroplast`GO:0003723^molecular_function^RNA binding`GO:0006397^biological_process^mRNA processing`GO:0008380^biological_process^RNA splicing`GO:0008033^biological_process^tRNA processing	GO:0009535^cellular_component^chloroplast thylakoid membrane`GO:0016021^cellular_component^integral component of membrane`GO:0009523^cellular_component^photosystem II`GO:0016168^molecular_function^chlorophyll binding`GO:0045156^molecular_function^electron transporter, transferring electrons within the cyclic electron transport pathway of photosynthesis activity`GO:0005506^molecular_function^iron …	GO:0045156^molecular_function^electron transporter, transferring electrons within the cyclic electron transport pathway of photosynthesis activity`GO:0009772^biological_process^photosynthetic electron transport in photosystem II`GO:0019684^biological_process^photosynthesis, light reaction	.	.
TRINITY_DN8265_c1_g1	TRINITY_DN8265_c1_g1_i4	MATK_CUCSA^MATK_CUCSA^Q:1166-2668,H:1-504^83.73%ID^E:0^RecName: Full=Maturase K {ECO:0000255|HAMAP-Rule:MF_01390};^Eukaryota; Viridiplantae; Streptophyta; Embryophyta; Tracheophyta; Spermatophyta; Magnoliopsida; eudicotyledons; Gunneridae; Pentapetalae; rosids; fabids; Cucurbitales; Cucurbitaceae; Benincaseae; Cucumis	.	TRINITY_DN8265_c1_g1_i4.p3	4869-5297[-]	RK2A_POPAL^RK2A_POPAL^Q:1-142,H:134-275^97.89%ID^E:4e-94^RecName: Full=50S ribosomal protein L2-A, chloroplastic;^Eukaryota; Viridiplantae; Streptophyta; Embryophyta; Tracheophyta; Spermatophyta; Magnoliopsida; eudicotyledons; Gunneridae; Pentapetalae; rosids; fabids; Malpighiales; Salicaceae; Saliceae; Populus	PF03947.19^Ribosomal_L2_C^Ribosomal Proteins L2, C-terminal domain^1-117^E:5.8e-49	.	.	.	KEGG:csv:3429381	GO:0009507^cellular_component^chloroplast`GO:0003723^molecular_function^RNA binding`GO:0006397^biological_process^mRNA processing`GO:0008380^biological_process^RNA splicing`GO:0008033^biological_process^tRNA processing	GO:0009507^cellular_component^chloroplast`GO:0015934^cellular_component^large ribosomal subunit`GO:0019843^molecular_function^rRNA binding`GO:0003735^molecular_function^structural constituent of ribosome`GO:0016740^molecular_function^transferase activity`GO:0006412^biological_process^translation	GO:0003735^molecular_function^structural constituent of ribosome`GO:0006412^biological_process^translation`GO:0005840^cellular_component^ribosome	.	.
TRINITY_DN8265_c1_g1	TRINITY_DN8265_c1_g1_i4	MATK_CUCSA^MATK_CUCSA^Q:1166-2668,H:1-504^83.73%ID^E:0^RecName: Full=Maturase K {ECO:0000255|HAMAP-Rule:MF_01390};^Eukaryota; Viridiplantae; Streptophyta; Embryophyta; Tracheophyta; Spermatophyta; Magnoliopsida; eudicotyledons; Gunneridae; Pentapetalae; rosids; fabids; Cucurbitales; Cucurbitaceae; Benincaseae; Cucumis	.	TRINITY_DN8265_c1_g1_i4.p4	5967-6368[-]	RK2_CITSI^RK2_CITSI^Q:1-131,H:1-131^99.24%ID^E:5e-90^RecName: Full=50S ribosomal protein L2, chloroplastic;^Eukaryota; Viridiplantae; Streptophyta; Embryophyta; Tracheophyta; Spermatophyta; Magnoliopsida; eudicotyledons; Gunneridae; Pentapetalae; rosids; malvids; Sapindales; Rutaceae; Aurantioideae; Citrus	PF00181.24^Ribosomal_L2^Ribosomal Proteins L2, RNA binding domain^40-116^E:2.4e-30	.	.	.	KEGG:cit:4271193`KEGG:cit:4271224	GO:0009507^cellular_component^chloroplast`GO:0003723^molecular_function^RNA binding`GO:0006397^biological_process^mRNA processing`GO:0008380^biological_process^RNA splicing`GO:0008033^biological_process^tRNA processing	GO:0009507^cellular_component^chloroplast`GO:0015934^cellular_component^large ribosomal subunit`GO:0019843^molecular_function^rRNA binding`GO:0003735^molecular_function^structural constituent of ribosome`GO:0016740^molecular_function^transferase activity`GO:0006412^biological_process^translation	GO:0003735^molecular_function^structural constituent of ribosome`GO:0006412^biological_process^translation`GO:0005840^cellular_component^ribosome	.	.
TRINITY_DN10685_c0_g1	TRINITY_DN10685_c0_g1_i4	ATG2_ARATH^ATG2_ARATH^Q:6746-951,H:2-1882^46.1%ID^E:0^RecName: Full=Autophagy-related protein 2 {ECO:0000303|PubMed:21645148};^Eukaryota; Viridiplantae; Streptophyta; Embryophyta; Tracheophyta; Spermatophyta; Magnoliopsida; eudicotyledons; Gunneridae; Pentapetalae; rosids; malvids; Brassicales; Brassicaceae; Camelineae; Arabidopsis	.	TRINITY_DN10685_c0_g1_i4.p1	930-6746[-]	ATG2_ARATH^ATG2_ARATH^Q:1-1932,H:2-1882^46.1%ID^E:0^RecName: Full=Autophagy-related protein 2 {ECO:0000303|PubMed:21645148};^Eukaryota; Viridiplantae; Streptophyta; Embryophyta; Tracheophyta; Spermatophyta; Magnoliopsida; eudicotyledons; Gunneridae; Pentapetalae; rosids; malvids; Brassicales; Brassicaceae; Camelineae; Arabidopsis	PF12624.8^Chorein_N^N-terminal region of Chorein or VPS13^19-115^E:1.2e-15`PF13329.7^ATG2_CAD^Autophagy-related protein 2 CAD motif^1201-1270^E:5.2e-05`PF09333.12^ATG_C^Autophagy-related protein C terminal domain^1835-1929^E:1.3e-23	.	.	.	KEGG:ath:AT3G19190	GO:0005789^cellular_component^endoplasmic reticulum membrane`GO:0019898^cellular_component^extrinsic component of membrane`GO:0000407^cellular_component^phagophore assembly site`GO:0034045^cellular_component^phagophore assembly site membrane`GO:0032266^molecular_function^phosphatidylinositol-3-phosphate binding`GO:0000045^biological_process^autophagosome assembly`GO:0000422^biological_process^aut…	GO:0005789^cellular_component^endoplasmic reticulum membrane`GO:0019898^cellular_component^extrinsic component of membrane`GO:0000407^cellular_component^phagophore assembly site`GO:0034045^cellular_component^phagophore assembly site membrane`GO:0032266^molecular_function^phosphatidylinositol-3-phosphate binding`GO:0000045^biological_process^autophagosome assembly`GO:0000422^biological_process^aut…	.	.	.
TRINITY_DN10687_c0_g1	TRINITY_DN10687_c0_g1_i1	HEAT1_ARATH^HEAT1_ARATH^Q:6808-350,H:1-2197^47.55%ID^E:0^RecName: Full=Uncharacterized protein At3g06530;^Eukaryota; Viridiplantae; Streptophyta; Embryophyta; Tracheophyta; Spermatophyta; Magnoliopsida; eudicotyledons; Gunneridae; Pentapetalae; rosids; malvids; Brassicales; Brassicaceae; Camelineae; Arabidopsis	.	TRINITY_DN10687_c0_g1_i1.p1	347-6808[-]	HEAT1_ARATH^HEAT1_ARATH^Q:1-2153,H:1-2197^47.6%ID^E:0^RecName: Full=Uncharacterized protein At3g06530;^Eukaryota; Viridiplantae; Streptophyta; Embryophyta; Tracheophyta; Spermatophyta; Magnoliopsida; eudicotyledons; Gunneridae; Pentapetalae; rosids; malvids; Brassicales; Brassicaceae; Camelineae; Arabidopsis	PF12397.9^U3snoRNP10^U3 small nucleolar RNA-associated protein 10^232-356^E:7e-19`PF08146.13^BP28CT^BP28CT (NUC211) domain^1840-2009^E:2.4e-42	.	.	.	KEGG:ath:AT3G06530	GO:0030686^cellular_component^90S preribosome`GO:0032040^cellular_component^small-subunit processome`GO:0034455^cellular_component^t-UTP complex`GO:0030515^molecular_function^snoRNA binding`GO:0000462^biological_process^maturation of SSU-rRNA from tricistronic rRNA transcript (SSU-rRNA, 5.8S rRNA, LSU-rRNA)`GO:0045943^biological_process^positive regulation of transcription by RNA polymerase I	GO:0030686^cellular_component^90S preribosome`GO:0032040^cellular_component^small-subunit processome`GO:0034455^cellular_component^t-UTP complex`GO:0030515^molecular_function^snoRNA binding`GO:0000462^biological_process^maturation of SSU-rRNA from tricistronic rRNA transcript (SSU-rRNA, 5.8S rRNA, LSU-rRNA)`GO:0045943^biological_process^positive regulation of transcription by RNA polymerase I	.	.	.
TRINITY_DN10053_c0_g1	TRINITY_DN10053_c0_g1_i1	APC1_ARATH^APC1_ARATH^Q:86-5443,H:1-1644^57.53%ID^E:0^RecName: Full=Anaphase-promoting complex subunit 1;^Eukaryota; Viridiplantae; Streptophyta; Embryophyta; Tracheophyta; Spermatophyta; Magnoliopsida; eudicotyledons; Gunneridae; Pentapetalae; rosids; malvids; Brassicales; Brassicaceae; Camelineae; Arabidopsis	.	TRINITY_DN10053_c0_g1_i1.p2	5663-6844[-]	G2OX2_ARATH^G2OX2_ARATH^Q:51-350,H:17-321^21.26%ID^E:2e-09^RecName: Full=Gibberellin 2-beta-dioxygenase 2;^Eukaryota; Viridiplantae; Streptophyta; Embryophyta; Tracheophyta; Spermatophyta; Magnoliopsida; eudicotyledons; Gunneridae; Pentapetalae; rosids; malvids; Brassicales; Brassicaceae; Camelineae; Arabidopsis	.	.	.	.	KEGG:ath:AT1G30040	GO:0005680^cellular_component^anaphase-promoting complex`GO:0060090^molecular_function^molecular adaptor activity`GO:0031145^biological_process^anaphase-promoting complex-dependent catabolic process`GO:0010252^biological_process^auxin homeostasis`GO:0051301^biological_process^cell division`GO:0009793^biological_process^embryo development ending in seed dormancy`GO:0009553^biological_process^embry…	GO:0052634^molecular_function^C-19 gibberellin 2-beta-dioxygenase activity`GO:0051213^molecular_function^dioxygenase activity`GO:0046872^molecular_function^metal ion binding`GO:0071456^biological_process^cellular response to hypoxia`GO:0009686^biological_process^gibberellin biosynthetic process`GO:0045487^biological_process^gibberellin catabolic process`GO:0009416^biological_process^response to l…	.	.	.
TRINITY_DN10053_c0_g1	TRINITY_DN10053_c0_g1_i1	APC1_ARATH^APC1_ARATH^Q:86-5443,H:1-1644^57.53%ID^E:0^RecName: Full=Anaphase-promoting complex subunit 1;^Eukaryota; Viridiplantae; Streptophyta; Embryophyta; Tracheophyta; Spermatophyta; Magnoliopsida; eudicotyledons; Gunneridae; Pentapetalae; rosids; malvids; Brassicales; Brassicaceae; Camelineae; Arabidopsis	.	TRINITY_DN10053_c0_g1_i1.p1	86-5536[+]	APC1_ARATH^APC1_ARATH^Q:1-1815,H:1-1674^57.24%ID^E:0^RecName: Full=Anaphase-promoting complex subunit 1;^Eukaryota; Viridiplantae; Streptophyta; Embryophyta; Tracheophyta; Spermatophyta; Magnoliopsida; eudicotyledons; Gunneridae; Pentapetalae; rosids; malvids; Brassicales; Brassicaceae; Camelineae; Arabidopsis	PF12859.8^ANAPC1^Anaphase-promoting complex subunit 1^110-221^E:4.2e-13`PF18122.2^APC1_C^Anaphase-promoting complex sub unit 1 C-terminal domain^1606-1771^E:5e-33	.	.	.	.	GO:0005680^cellular_component^anaphase-promoting complex`GO:0060090^molecular_function^molecular adaptor activity`GO:0031145^biological_process^anaphase-promoting complex-dependent catabolic process`GO:0010252^biological_process^auxin homeostasis`GO:0051301^biological_process^cell division`GO:0009793^biological_process^embryo development ending in seed dormancy`GO:0009553^biological_process^embry…	GO:0005680^cellular_component^anaphase-promoting complex`GO:0060090^molecular_function^molecular adaptor activity`GO:0031145^biological_process^anaphase-promoting complex-dependent catabolic process`GO:0010252^biological_process^auxin homeostasis`GO:0051301^biological_process^cell division`GO:0009793^biological_process^embryo development ending in seed dormancy`GO:0009553^biological_process^embry…	GO:0005680^cellular_component^anaphase-promoting complex	.	.
TRINITY_DN7120_c2_g1	TRINITY_DN7120_c2_g1_i2	POL2_DROME^POL2_DROME^Q:1801-629,H:221-622^39.7%ID^E:4e-85^RecName: Full=Retrovirus-related Pol polyprotein from transposon 297;^Eukaryota; Metazoa; Ecdysozoa; Arthropoda; Hexapoda; Insecta; Pterygota; Neoptera; Holometabola; Diptera; Brachycera; Muscomorpha; Ephydroidea; Drosophilidae; Drosophila; Sophophora`POL2_DROME^POL2_DROME^Q:6902-6537,H:501-622^40.16%ID^E:1e-19^RecName: Full=Retrovirus-re…	.	TRINITY_DN7120_c2_g1_i2.p2	5049-6905[-]	YI31B_YEAST^YI31B_YEAST^Q:1-530,H:905-1465^33.39%ID^E:2e-83^RecName: Full=Transposon Ty3-I Gag-Pol polyprotein;^Eukaryota; Fungi; Dikarya; Ascomycota; Saccharomycotina; Saccharomycetes; Saccharomycetales; Saccharomycetaceae; Saccharomyces	PF17919.2^RT_RNaseH_2^RNase H-like domain found in reverse transcriptase^2-73^E:1e-20`PF17917.2^RT_RNaseH^RNase H-like domain found in reverse transcriptase^5-103^E:9.6e-32`PF17921.2^Integrase_H2C2^Integrase zinc binding domain^186-241^E:8.1e-16`PF09337.11^zf-H2C2^H2C2 zinc finger^201-236^E:1.2e-07	.	.	.	KEGG:sce:YIL082W-A	GO:0004190^molecular_function^aspartic-type endopeptidase activity`GO:0004519^molecular_function^endonuclease activity`GO:0003676^molecular_function^nucleic acid binding`GO:0003964^molecular_function^RNA-directed DNA polymerase activity`GO:0015074^biological_process^DNA integration	GO:0005737^cellular_component^cytoplasm`GO:0005634^cellular_component^nucleus`GO:0000943^cellular_component^retrotransposon nucleocapsid`GO:0004190^molecular_function^aspartic-type endopeptidase activity`GO:0005524^molecular_function^ATP binding`GO:0003677^molecular_function^DNA binding`GO:0003887^molecular_function^DNA-directed DNA polymerase activity`GO:0008233^molecular_function^peptidase acti…	.	.	.
TRINITY_DN7120_c2_g1	TRINITY_DN7120_c2_g1_i2	POL2_DROME^POL2_DROME^Q:1801-629,H:221-622^39.7%ID^E:4e-85^RecName: Full=Retrovirus-related Pol polyprotein from transposon 297;^Eukaryota; Metazoa; Ecdysozoa; Arthropoda; Hexapoda; Insecta; Pterygota; Neoptera; Holometabola; Diptera; Brachycera; Muscomorpha; Ephydroidea; Drosophilidae; Drosophila; Sophophora`POL2_DROME^POL2_DROME^Q:6902-6537,H:501-622^40.16%ID^E:1e-19^RecName: Full=Retrovirus-re…	.	TRINITY_DN7120_c2_g1_i2.p1	299-3754[-]	POL2_DROME^POL2_DROME^Q:652-1042,H:221-622^39.7%ID^E:6e-87^RecName: Full=Retrovirus-related Pol polyprotein from transposon 297;^Eukaryota; Metazoa; Ecdysozoa; Arthropoda; Hexapoda; Insecta; Pterygota; Neoptera; Holometabola; Diptera; Brachycera; Muscomorpha; Ephydroidea; Drosophilidae; Drosophila; Sophophora	PF03732.18^Retrotrans_gag^Retrotransposon gag protein^158-256^E:3.2e-17`PF00098.24^zf-CCHC^Zinc knuckle^342-359^E:0.0015`PF13917.7^zf-CCHC_3^Zinc knuckle^343-361^E:0.17`PF00078.28^RVT_1^Reverse transcriptase (RNA-dependent DNA polymerase)^680-840^E:4.5e-30`PF17919.2^RT_RNaseH_2^RNase H-like domain found in reverse transcriptase^903-997^E:1.8e-29`PF17917.2^RT_RNaseH^RNase H-like domain found in re…	.	.	.	.	GO:0004190^molecular_function^aspartic-type endopeptidase activity`GO:0004519^molecular_function^endonuclease activity`GO:0003676^molecular_function^nucleic acid binding`GO:0003964^molecular_function^RNA-directed DNA polymerase activity`GO:0015074^biological_process^DNA integration	GO:0004190^molecular_function^aspartic-type endopeptidase activity`GO:0004519^molecular_function^endonuclease activity`GO:0003676^molecular_function^nucleic acid binding`GO:0003964^molecular_function^RNA-directed DNA polymerase activity`GO:0015074^biological_process^DNA integration	GO:0003676^molecular_function^nucleic acid binding`GO:0008270^molecular_function^zinc ion binding	.	.
TRINITY_DN10682_c0_g1	TRINITY_DN10682_c0_g1_i1	FRYL_HUMAN^FRYL_HUMAN^Q:6659-3984,H:10-992^22.65%ID^E:3e-30^RecName: Full=Protein furry homolog-like;^Eukaryota; Metazoa; Chordata; Craniata; Vertebrata; Euteleostomi; Mammalia; Eutheria; Euarchontoglires; Primates; Haplorrhini; Catarrhini; Hominidae; Homo`FRYL_HUMAN^FRYL_HUMAN^Q:3287-2544,H:1173-1446^26.53%ID^E:2e-14^RecName: Full=Protein furry homolog-like;^Eukaryota; Metazoa; Chordata; Craniat…	.	TRINITY_DN10682_c0_g1_i1.p1	210-6668[-]	FRYL_HUMAN^FRYL_HUMAN^Q:4-1375,H:10-1446^22.38%ID^E:2e-54^RecName: Full=Protein furry homolog-like;^Eukaryota; Metazoa; Chordata; Craniata; Vertebrata; Euteleostomi; Mammalia; Eutheria; Euarchontoglires; Primates; Haplorrhini; Catarrhini; Hominidae; Homo`FRYL_HUMAN^FRYL_HUMAN^Q:1623-1755,H:1745-1881^29.71%ID^E:1e-10^RecName: Full=Protein furry homolog-like;^Eukaryota; Metazoa; Chordata; Craniata;…	PF14222.7^MOR2-PAG1_N^Cell morphogenesis N-terminal^85-585^E:6.4e-106`PF14228.7^MOR2-PAG1_mid^Cell morphogenesis central region^623-1739^E:0`PF14225.7^MOR2-PAG1_C^Cell morphogenesis C-terminal^1764-2048^E:9.3e-81	.	.	.	KEGG:hsa:285527	GO:0005938^cellular_component^cell cortex`GO:0030427^cellular_component^site of polarized growth`GO:0000902^biological_process^cell morphogenesis`GO:0031175^biological_process^neuron projection development	GO:0005938^cellular_component^cell cortex`GO:0030427^cellular_component^site of polarized growth`GO:0000902^biological_process^cell morphogenesis`GO:0031175^biological_process^neuron projection development	.	.	.
TRINITY_DN10724_c0_g1	TRINITY_DN10724_c0_g1_i4	Y1745_ARATH^Y1745_ARATH^Q:6275-4932,H:11-472^42.65%ID^E:4e-87^RecName: Full=Uncharacterized protein At1g51745;^Eukaryota; Viridiplantae; Streptophyta; Embryophyta; Tracheophyta; Spermatophyta; Magnoliopsida; eudicotyledons; Gunneridae; Pentapetalae; rosids; malvids; Brassicales; Brassicaceae; Camelineae; Arabidopsis`Y1745_ARATH^Y1745_ARATH^Q:4649-4212,H:483-584^36.99%ID^E:2e-15^RecName: Full=Unch…	.	TRINITY_DN10724_c0_g1_i4.p2	4209-6287[-]	Y1745_ARATH^Y1745_ARATH^Q:5-452,H:11-472^42.65%ID^E:3e-92^RecName: Full=Uncharacterized protein At1g51745;^Eukaryota; Viridiplantae; Streptophyta; Embryophyta; Tracheophyta; Spermatophyta; Magnoliopsida; eudicotyledons; Gunneridae; Pentapetalae; rosids; malvids; Brassicales; Brassicaceae; Camelineae; Arabidopsis`Y1745_ARATH^Y1745_ARATH^Q:547-692,H:483-584^36.99%ID^E:3e-16^RecName: Full=Uncharacte…	PF00855.18^PWWP^PWWP domain^9-101^E:4.5e-10	.	.	.	.	.	.	.	.	.
TRINITY_DN10724_c0_g1	TRINITY_DN10724_c0_g1_i4	Y1745_ARATH^Y1745_ARATH^Q:6275-4932,H:11-472^42.65%ID^E:4e-87^RecName: Full=Uncharacterized protein At1g51745;^Eukaryota; Viridiplantae; Streptophyta; Embryophyta; Tracheophyta; Spermatophyta; Magnoliopsida; eudicotyledons; Gunneridae; Pentapetalae; rosids; malvids; Brassicales; Brassicaceae; Camelineae; Arabidopsis`Y1745_ARATH^Y1745_ARATH^Q:4649-4212,H:483-584^36.99%ID^E:2e-15^RecName: Full=Unch…	.	TRINITY_DN10724_c0_g1_i4.p1	74-3790[+]	.	PF07303.14^Occludin_ELL^Occludin homology domain^1138-1235^E:2.1e-18	.	.	.	.	.	.	.	.	.
TRINITY_DN10758_c1_g1	TRINITY_DN10758_c1_g1_i2	CHR4_ARATH^CHR4_ARATH^Q:5282-174,H:344-2006^54.74%ID^E:0^RecName: Full=Protein CHROMATIN REMODELING 4 {ECO:0000303|PubMed:16547115};^Eukaryota; Viridiplantae; Streptophyta; Embryophyta; Tracheophyta; Spermatophyta; Magnoliopsida; eudicotyledons; Gunneridae; Pentapetalae; rosids; malvids; Brassicales; Brassicaceae; Camelineae; Arabidopsis`CHR4_ARATH^CHR4_ARATH^Q:6443-5895,H:1-178^48.39%ID^E:4e-37^…	.	TRINITY_DN10758_c1_g1_i2.p1	3-6443[-]	CHD5_RAT^CHD5_RAT^Q:646-1442,H:508-1352^41.88%ID^E:2e-173^RecName: Full=Chromodomain-helicase-DNA-binding protein 5;^Eukaryota; Metazoa; Chordata; Craniata; Vertebrata; Euteleostomi; Mammalia; Eutheria; Euarchontoglires; Glires; Rodentia; Myomorpha; Muroidea; Muridae; Murinae; Rattus`CHD5_RAT^CHD5_RAT^Q:79-129,H:417-464^62.75%ID^E:4e-13^RecName: Full=Chromodomain-helicase-DNA-binding protein 5;^E…	PF00628.30^PHD^PHD-finger^79-122^E:1.6e-08`PF00385.25^Chromo^Chromo (CHRromatin Organisation MOdifier) domain^697-746^E:3.6e-09`PF04851.16^ResIII^Type III restriction enzyme, res subunit^788-959^E:1.1e-09`PF00176.24^SNF2_N^SNF2 family N-terminal domain^803-1081^E:7.1e-59`PF00271.32^Helicase_C^Helicase conserved C-terminal domain^1107-1218^E:4.5e-17`PF06465.14^DUF1087^Domain of Unknown Function (D…	.	.	.	KEGG:ath:AT5G44800	GO:0005634^cellular_component^nucleus`GO:0009506^cellular_component^plasmodesma`GO:0005524^molecular_function^ATP binding`GO:0003677^molecular_function^DNA binding`GO:0004386^molecular_function^helicase activity`GO:0046872^molecular_function^metal ion binding`GO:0006325^biological_process^chromatin organization	GO:0000792^cellular_component^heterochromatin`GO:0005634^cellular_component^nucleus`GO:0016581^cellular_component^NuRD complex`GO:0005524^molecular_function^ATP binding`GO:0003682^molecular_function^chromatin binding`GO:0003677^molecular_function^DNA binding`GO:0003678^molecular_function^DNA helicase activity`GO:0061628^molecular_function^H3K27me3 modified histone binding`GO:0042826^molecular_fun…	GO:0003677^molecular_function^DNA binding`GO:0005524^molecular_function^ATP binding`GO:0016787^molecular_function^hydrolase activity	.	.
TRINITY_DN10845_c3_g1	TRINITY_DN10845_c3_g1_i7	FAB1C_ARATH^FAB1C_ARATH^Q:5227-614,H:142-1646^55.58%ID^E:0^RecName: Full=Putative 1-phosphatidylinositol-3-phosphate 5-kinase FAB1C;^Eukaryota; Viridiplantae; Streptophyta; Embryophyta; Tracheophyta; Spermatophyta; Magnoliopsida; eudicotyledons; Gunneridae; Pentapetalae; rosids; malvids; Brassicales; Brassicaceae; Camelineae; Arabidopsis	.	TRINITY_DN10845_c3_g1_i7.p2	6275-6601[+]	.	.	.	.	.	KEGG:ath:AT1G71010	GO:0010008^cellular_component^endosome membrane`GO:0000285^molecular_function^1-phosphatidylinositol-3-phosphate 5-kinase activity`GO:0005524^molecular_function^ATP binding`GO:0046854^biological_process^phosphatidylinositol phosphorylation`GO:0090332^biological_process^stomatal closure	.	.	.	.
TRINITY_DN10845_c3_g1	TRINITY_DN10845_c3_g1_i7	FAB1C_ARATH^FAB1C_ARATH^Q:5227-614,H:142-1646^55.58%ID^E:0^RecName: Full=Putative 1-phosphatidylinositol-3-phosphate 5-kinase FAB1C;^Eukaryota; Viridiplantae; Streptophyta; Embryophyta; Tracheophyta; Spermatophyta; Magnoliopsida; eudicotyledons; Gunneridae; Pentapetalae; rosids; malvids; Brassicales; Brassicaceae; Camelineae; Arabidopsis	.	TRINITY_DN10845_c3_g1_i7.p1	605-5809[-]	FAB1C_ARATH^FAB1C_ARATH^Q:1-1734,H:1-1648^53.86%ID^E:0^RecName: Full=Putative 1-phosphatidylinositol-3-phosphate 5-kinase FAB1C;^Eukaryota; Viridiplantae; Streptophyta; Embryophyta; Tracheophyta; Spermatophyta; Magnoliopsida; eudicotyledons; Gunneridae; Pentapetalae; rosids; malvids; Brassicales; Brassicaceae; Camelineae; Arabidopsis	PF00118.25^Cpn60_TCP1^TCP-1/cpn60 chaperonin family^402-644^E:4.5e-30`PF01504.19^PIP5K^Phosphatidylinositol-4-phosphate 5-Kinase^1501-1667^E:4.9e-34`PF01504.19^PIP5K^Phosphatidylinositol-4-phosphate 5-Kinase^1666-1723^E:2.9e-07	.	.	.	KEGG:ath:AT1G71010	GO:0010008^cellular_component^endosome membrane`GO:0000285^molecular_function^1-phosphatidylinositol-3-phosphate 5-kinase activity`GO:0005524^molecular_function^ATP binding`GO:0046854^biological_process^phosphatidylinositol phosphorylation`GO:0090332^biological_process^stomatal closure	GO:0010008^cellular_component^endosome membrane`GO:0000285^molecular_function^1-phosphatidylinositol-3-phosphate 5-kinase activity`GO:0005524^molecular_function^ATP binding`GO:0046854^biological_process^phosphatidylinositol phosphorylation`GO:0090332^biological_process^stomatal closure	GO:0005524^molecular_function^ATP binding`GO:0016307^molecular_function^phosphatidylinositol phosphate kinase activity`GO:0046488^biological_process^phosphatidylinositol metabolic process	.	.
TRINITY_DN10632_c1_g1	TRINITY_DN10632_c1_g1_i5	UPL1_ARATH^UPL1_ARATH^Q:6678-571,H:1699-3681^59.59%ID^E:0^RecName: Full=E3 ubiquitin-protein ligase UPL1;^Eukaryota; Viridiplantae; Streptophyta; Embryophyta; Tracheophyta; Spermatophyta; Magnoliopsida; eudicotyledons; Gunneridae; Pentapetalae; rosids; malvids; Brassicales; Brassicaceae; Camelineae; Arabidopsis	.	TRINITY_DN10632_c1_g1_i5.p2	568-3645[-]	UPL1_ARATH^UPL1_ARATH^Q:16-1025,H:2699-3681^70.45%ID^E:0^RecName: Full=E3 ubiquitin-protein ligase UPL1;^Eukaryota; Viridiplantae; Streptophyta; Embryophyta; Tracheophyta; Spermatophyta; Magnoliopsida; eudicotyledons; Gunneridae; Pentapetalae; rosids; malvids; Brassicales; Brassicaceae; Camelineae; Arabidopsis	PF00632.26^HECT^HECT-domain (ubiquitin-transferase)^714-1024^E:3.6e-89	.	.	.	KEGG:ath:AT1G55860	GO:0005737^cellular_component^cytoplasm`GO:0005829^cellular_component^cytosol`GO:0005739^cellular_component^mitochondrion`GO:0005634^cellular_component^nucleus`GO:0009506^cellular_component^plasmodesma`GO:0000151^cellular_component^ubiquitin ligase complex`GO:0061630^molecular_function^ubiquitin protein ligase activity`GO:0004842^molecular_function^ubiquitin-protein transferase activity`GO:004573…	GO:0005737^cellular_component^cytoplasm`GO:0005829^cellular_component^cytosol`GO:0005739^cellular_component^mitochondrion`GO:0005634^cellular_component^nucleus`GO:0009506^cellular_component^plasmodesma`GO:0000151^cellular_component^ubiquitin ligase complex`GO:0061630^molecular_function^ubiquitin protein ligase activity`GO:0004842^molecular_function^ubiquitin-protein transferase activity`GO:004573…	GO:0004842^molecular_function^ubiquitin-protein transferase activity	.	.
TRINITY_DN10632_c1_g1	TRINITY_DN10632_c1_g1_i5	UPL1_ARATH^UPL1_ARATH^Q:6678-571,H:1699-3681^59.59%ID^E:0^RecName: Full=E3 ubiquitin-protein ligase UPL1;^Eukaryota; Viridiplantae; Streptophyta; Embryophyta; Tracheophyta; Spermatophyta; Magnoliopsida; eudicotyledons; Gunneridae; Pentapetalae; rosids; malvids; Brassicales; Brassicaceae; Camelineae; Arabidopsis	.	TRINITY_DN10632_c1_g1_i5.p1	3670-6471[-]	UPL1_ARATH^UPL1_ARATH^Q:1-933,H:1768-2702^52.12%ID^E:0^RecName: Full=E3 ubiquitin-protein ligase UPL1;^Eukaryota; Viridiplantae; Streptophyta; Embryophyta; Tracheophyta; Spermatophyta; Magnoliopsida; eudicotyledons; Gunneridae; Pentapetalae; rosids; malvids; Brassicales; Brassicaceae; Camelineae; Arabidopsis	PF14377.7^UBM^Ubiquitin binding region^834-863^E:4.5e-10`PF14377.7^UBM^Ubiquitin binding region^873-902^E:3.6e-11`PF14377.7^UBM^Ubiquitin binding region^909-930^E:0.00015	.	.	.	KEGG:ath:AT1G55860	GO:0005737^cellular_component^cytoplasm`GO:0005829^cellular_component^cytosol`GO:0005739^cellular_component^mitochondrion`GO:0005634^cellular_component^nucleus`GO:0009506^cellular_component^plasmodesma`GO:0000151^cellular_component^ubiquitin ligase complex`GO:0061630^molecular_function^ubiquitin protein ligase activity`GO:0004842^molecular_function^ubiquitin-protein transferase activity`GO:004573…	GO:0005737^cellular_component^cytoplasm`GO:0005829^cellular_component^cytosol`GO:0005739^cellular_component^mitochondrion`GO:0005634^cellular_component^nucleus`GO:0009506^cellular_component^plasmodesma`GO:0000151^cellular_component^ubiquitin ligase complex`GO:0061630^molecular_function^ubiquitin protein ligase activity`GO:0004842^molecular_function^ubiquitin-protein transferase activity`GO:004573…	.	.	.
TRINITY_DN10680_c0_g1	TRINITY_DN10680_c0_g1_i1	MED12_ARATH^MED12_ARATH^Q:6160-35,H:1-2007^56.14%ID^E:0^RecName: Full=Mediator of RNA polymerase II transcription subunit 12;^Eukaryota; Viridiplantae; Streptophyta; Embryophyta; Tracheophyta; Spermatophyta; Magnoliopsida; eudicotyledons; Gunneridae; Pentapetalae; rosids; malvids; Brassicales; Brassicaceae; Camelineae; Arabidopsis	.	TRINITY_DN10680_c0_g1_i1.p1	2-6160[-]	MED12_ARATH^MED12_ARATH^Q:1-2042,H:1-2007^57.07%ID^E:0^RecName: Full=Mediator of RNA polymerase II transcription subunit 12;^Eukaryota; Viridiplantae; Streptophyta; Embryophyta; Tracheophyta; Spermatophyta; Magnoliopsida; eudicotyledons; Gunneridae; Pentapetalae; rosids; malvids; Brassicales; Brassicaceae; Camelineae; Arabidopsis	PF09497.11^Med12^Transcription mediator complex subunit Med12^159-219^E:2e-18	.	.	.	KEGG:ath:AT4G00450	GO:0016592^cellular_component^mediator complex`GO:0005634^cellular_component^nucleus`GO:0003712^molecular_function^transcription coregulator activity`GO:0007275^biological_process^multicellular organism development`GO:0040034^biological_process^regulation of development, heterochronic`GO:0040008^biological_process^regulation of growth`GO:0090213^biological_process^regulation of radial pattern for…	GO:0016592^cellular_component^mediator complex`GO:0005634^cellular_component^nucleus`GO:0003712^molecular_function^transcription coregulator activity`GO:0007275^biological_process^multicellular organism development`GO:0040034^biological_process^regulation of development, heterochronic`GO:0040008^biological_process^regulation of growth`GO:0090213^biological_process^regulation of radial pattern for…	GO:0003712^molecular_function^transcription coregulator activity`GO:0006357^biological_process^regulation of transcription by RNA polymerase II`GO:0016592^cellular_component^mediator complex	.	.
TRINITY_DN10589_c0_g1	TRINITY_DN10589_c0_g1_i2	RGI1_ARATH^RGI1_ARATH^Q:3299-5977,H:61-967^52.42%ID^E:0^.^.`RGI1_ARATH^RGI1_ARATH^Q:6054-6374,H:966-1067^60.75%ID^E:0^.^.	.	TRINITY_DN10589_c0_g1_i2.p2	247-1833[+]	.	.	.	.	.	.	.	.	.	.	.
TRINITY_DN10589_c0_g1	TRINITY_DN10589_c0_g1_i2	RGI1_ARATH^RGI1_ARATH^Q:3299-5977,H:61-967^52.42%ID^E:0^.^.`RGI1_ARATH^RGI1_ARATH^Q:6054-6374,H:966-1067^60.75%ID^E:0^.^.	.	TRINITY_DN10589_c0_g1_i2.p1	3152-6100[+]	RCH1_ARATH^RCH1_ARATH^Q:5-942,H:21-968^50.84%ID^E:0^RecName: Full=LRR receptor-like serine/threonine-protein kinase RCH1;^Eukaryota; Viridiplantae; Streptophyta; Embryophyta; Tracheophyta; Spermatophyta; Magnoliopsida; eudicotyledons; Gunneridae; Pentapetalae; rosids; malvids; Brassicales; Brassicaceae; Camelineae; Arabidopsis	PF08263.13^LRRNT_2^Leucine rich repeat N-terminal domain^25-66^E:0.0025`PF00560.34^LRR_1^Leucine Rich Repeat^119-138^E:110`PF00560.34^LRR_1^Leucine Rich Repeat^142-164^E:75`PF00560.34^LRR_1^Leucine Rich Repeat^167-184^E:4000`PF00560.34^LRR_1^Leucine Rich Repeat^263-281^E:1600`PF13855.7^LRR_8^Leucine rich repeat^287-346^E:1.6e-06`PF00560.34^LRR_1^Leucine Rich Repeat^287-306^E:490`PF00560.34^LRR_1^…	.	.	.	KEGG:ath:AT5G48940	.	GO:0016021^cellular_component^integral component of membrane`GO:0005886^cellular_component^plasma membrane`GO:0005524^molecular_function^ATP binding`GO:0004674^molecular_function^protein serine/threonine kinase activity`GO:0010082^biological_process^regulation of root meristem growth`GO:0010449^biological_process^root meristem growth	GO:0005515^molecular_function^protein binding`GO:0004672^molecular_function^protein kinase activity`GO:0005524^molecular_function^ATP binding`GO:0006468^biological_process^protein phosphorylation	.	.
TRINITY_DN10589_c0_g1	TRINITY_DN10589_c0_g1_i2	RGI1_ARATH^RGI1_ARATH^Q:3299-5977,H:61-967^52.42%ID^E:0^.^.`RGI1_ARATH^RGI1_ARATH^Q:6054-6374,H:966-1067^60.75%ID^E:0^.^.	.	TRINITY_DN10589_c0_g1_i2.p3	6153-6506[+]	RCH2_ARATH^RCH2_ARATH^Q:2-78,H:1000-1071^50.65%ID^E:5e-16^RecName: Full=Receptor-like protein kinase 2;^Eukaryota; Viridiplantae; Streptophyta; Embryophyta; Tracheophyta; Spermatophyta; Magnoliopsida; eudicotyledons; Gunneridae; Pentapetalae; rosids; malvids; Brassicales; Brassicaceae; Camelineae; Arabidopsis	.	.	.	.	KEGG:ath:AT3G24240	.	GO:0016021^cellular_component^integral component of membrane`GO:0005886^cellular_component^plasma membrane`GO:0005524^molecular_function^ATP binding`GO:0004674^molecular_function^protein serine/threonine kinase activity`GO:0010082^biological_process^regulation of root meristem growth`GO:0010449^biological_process^root meristem growth`GO:0016032^biological_process^viral process	.	.	.
TRINITY_DN10756_c0_g1	TRINITY_DN10756_c0_g1_i2	BTAF1_ARATH^BTAF1_ARATH^Q:6438-370,H:4-2045^66.33%ID^E:0^RecName: Full=TATA-binding protein-associated factor BTAF1;^Eukaryota; Viridiplantae; Streptophyta; Embryophyta; Tracheophyta; Spermatophyta; Magnoliopsida; eudicotyledons; Gunneridae; Pentapetalae; rosids; malvids; Brassicales; Brassicaceae; Camelineae; Arabidopsis	.	TRINITY_DN10756_c0_g1_i2.p1	367-6444[-]	BTAF1_ARATH^BTAF1_ARATH^Q:3-2025,H:4-2045^66.37%ID^E:0^RecName: Full=TATA-binding protein-associated factor BTAF1;^Eukaryota; Viridiplantae; Streptophyta; Embryophyta; Tracheophyta; Spermatophyta; Magnoliopsida; eudicotyledons; Gunneridae; Pentapetalae; rosids; malvids; Brassicales; Brassicaceae; Camelineae; Arabidopsis	PF12054.9^DUF3535^Domain of unknown function (DUF3535)^766-1212^E:4.1e-92`PF00176.24^SNF2_N^SNF2 family N-terminal domain^1446-1743^E:4.6e-61`PF00271.32^Helicase_C^Helicase conserved C-terminal domain^1807-1907^E:2.4e-13	.	.	.	KEGG:ath:AT3G54280	GO:0005634^cellular_component^nucleus`GO:0005524^molecular_function^ATP binding`GO:0003677^molecular_function^DNA binding`GO:0008094^molecular_function^DNA-dependent ATPase activity`GO:0004386^molecular_function^helicase activity`GO:1902185^biological_process^positive regulation of shoot apical meristem development	GO:0005634^cellular_component^nucleus`GO:0005524^molecular_function^ATP binding`GO:0003677^molecular_function^DNA binding`GO:0008094^molecular_function^DNA-dependent ATPase activity`GO:0004386^molecular_function^helicase activity`GO:1902185^biological_process^positive regulation of shoot apical meristem development	GO:0005524^molecular_function^ATP binding	.	.
TRINITY_DN10720_c0_g1	TRINITY_DN10720_c0_g1_i2	MOR1_ARATH^MOR1_ARATH^Q:249-6260,H:16-1976^73.48%ID^E:0^RecName: Full=Protein MOR1;^Eukaryota; Viridiplantae; Streptophyta; Embryophyta; Tracheophyta; Spermatophyta; Magnoliopsida; eudicotyledons; Gunneridae; Pentapetalae; rosids; malvids; Brassicales; Brassicaceae; Camelineae; Arabidopsis	.	TRINITY_DN10720_c0_g1_i2.p1	207-6269[+]	MOR1_ARATH^MOR1_ARATH^Q:2-2018,H:3-1976^73.95%ID^E:0^RecName: Full=Protein MOR1;^Eukaryota; Viridiplantae; Streptophyta; Embryophyta; Tracheophyta; Spermatophyta; Magnoliopsida; eudicotyledons; Gunneridae; Pentapetalae; rosids; malvids; Brassicales; Brassicaceae; Camelineae; Arabidopsis	PF12348.9^CLASP_N^CLASP N terminal^297-475^E:2.9e-11`PF02985.23^HEAT^HEAT repeat^447-474^E:6.4e-05	.	.	.	KEGG:ath:AT2G35630	GO:0030981^cellular_component^cortical microtubule cytoskeleton`GO:0000776^cellular_component^kinetochore`GO:0005874^cellular_component^microtubule`GO:0009524^cellular_component^phragmoplast`GO:0009506^cellular_component^plasmodesma`GO:0009574^cellular_component^preprophase band`GO:0005819^cellular_component^spindle`GO:0000922^cellular_component^spindle pole`GO:0008017^molecular_function^microtub…	GO:0030981^cellular_component^cortical microtubule cytoskeleton`GO:0000776^cellular_component^kinetochore`GO:0005874^cellular_component^microtubule`GO:0009524^cellular_component^phragmoplast`GO:0009506^cellular_component^plasmodesma`GO:0009574^cellular_component^preprophase band`GO:0005819^cellular_component^spindle`GO:0000922^cellular_component^spindle pole`GO:0008017^molecular_function^microtub…	GO:0005515^molecular_function^protein binding	.	.
TRINITY_DN10272_c0_g1	TRINITY_DN10272_c0_g1_i2	DEXHE_ARATH^DEXHE_ARATH^Q:6428-195,H:72-2153^78.01%ID^E:0^RecName: Full=DExH-box ATP-dependent RNA helicase DExH14 {ECO:0000305};^Eukaryota; Viridiplantae; Streptophyta; Embryophyta; Tracheophyta; Spermatophyta; Magnoliopsida; eudicotyledons; Gunneridae; Pentapetalae; rosids; malvids; Brassicales; Brassicaceae; Camelineae; Arabidopsis	.	TRINITY_DN10272_c0_g1_i2.p1	162-6428[-]	DEXHE_ARATH^DEXHE_ARATH^Q:1-2078,H:72-2153^78.01%ID^E:0^RecName: Full=DExH-box ATP-dependent RNA helicase DExH14 {ECO:0000305};^Eukaryota; Viridiplantae; Streptophyta; Embryophyta; Tracheophyta; Spermatophyta; Magnoliopsida; eudicotyledons; Gunneridae; Pentapetalae; rosids; malvids; Brassicales; Brassicaceae; Camelineae; Arabidopsis	PF00270.30^DEAD^DEAD/DEAH box helicase^437-610^E:5e-27`PF04851.16^ResIII^Type III restriction enzyme, res subunit^440-609^E:9.9e-13`PF00271.32^Helicase_C^Helicase conserved C-terminal domain^667-812^E:1.1e-06`PF02889.17^Sec63^Sec63 Brl domain^935-1242^E:1.4e-81`PF00270.30^DEAD^DEAD/DEAH box helicase^1285-1449^E:1.7e-19`PF04851.16^ResIII^Type III restriction enzyme, res subunit^1296-1432^E:1e-09`P…	.	.	.	KEGG:ath:AT5G61140	GO:0005634^cellular_component^nucleus`GO:0005681^cellular_component^spliceosomal complex`GO:0043138^molecular_function^3'-5' DNA helicase activity`GO:0005524^molecular_function^ATP binding`GO:0003729^molecular_function^mRNA binding`GO:0003723^molecular_function^RNA binding`GO:0003724^molecular_function^RNA helicase activity`GO:0006397^biological_process^mRNA processing`GO:0008380^biological_proce…	GO:0005634^cellular_component^nucleus`GO:0005681^cellular_component^spliceosomal complex`GO:0043138^molecular_function^3'-5' DNA helicase activity`GO:0005524^molecular_function^ATP binding`GO:0003729^molecular_function^mRNA binding`GO:0003723^molecular_function^RNA binding`GO:0003724^molecular_function^RNA helicase activity`GO:0006397^biological_process^mRNA processing`GO:0008380^biological_proce…	GO:0003676^molecular_function^nucleic acid binding`GO:0005524^molecular_function^ATP binding`GO:0003677^molecular_function^DNA binding`GO:0016787^molecular_function^hydrolase activity	.	.
TRINITY_DN10607_c0_g1	TRINITY_DN10607_c0_g1_i1	THADA_HUMAN^THADA_HUMAN^Q:5358-1852,H:390-1463^23.69%ID^E:8e-44^RecName: Full=Thyroid adenoma-associated protein;^Eukaryota; Metazoa; Chordata; Craniata; Vertebrata; Euteleostomi; Mammalia; Eutheria; Euarchontoglires; Primates; Haplorrhini; Catarrhini; Hominidae; Homo	.	TRINITY_DN10607_c0_g1_i1.p1	67-6603[-]	THADA_CHLAE^THADA_CHLAE^Q:416-1584,H:390-1463^23.2%ID^E:2e-49^RecName: Full=Thyroid adenoma-associated protein homolog;^Eukaryota; Metazoa; Chordata; Craniata; Vertebrata; Euteleostomi; Mammalia; Eutheria; Euarchontoglires; Primates; Haplorrhini; Catarrhini; Cercopithecidae; Cercopithecinae; Chlorocebus	PF10350.10^DUF2428^Putative death-receptor fusion protein (DUF2428)^1030-1358^E:9.7e-84	.	.	.	KEGG:hsa:63892	GO:0098554^cellular_component^cytoplasmic side of endoplasmic reticulum membrane`GO:0005829^cellular_component^cytosol`GO:1990845^biological_process^adaptive thermogenesis`GO:0055088^biological_process^lipid homeostasis`GO:1901895^biological_process^negative regulation of ATPase-coupled calcium transmembrane transporter activity`GO:0032471^biological_process^negative regulation of endoplasmic ret…	.	.	.	.
TRINITY_DN10660_c0_g1	TRINITY_DN10660_c0_g1_i1	ASHH2_ARATH^ASHH2_ARATH^Q:3855-610,H:795-1739^40.43%ID^E:0^RecName: Full=Histone-lysine N-methyltransferase ASHH2;^Eukaryota; Viridiplantae; Streptophyta; Embryophyta; Tracheophyta; Spermatophyta; Magnoliopsida; eudicotyledons; Gunneridae; Pentapetalae; rosids; malvids; Brassicales; Brassicaceae; Camelineae; Arabidopsis	.	TRINITY_DN10660_c0_g1_i1.p1	565-6237[-]	ASHH2_ARATH^ASHH2_ARATH^Q:441-1876,H:429-1739^37.25%ID^E:0^RecName: Full=Histone-lysine N-methyltransferase ASHH2;^Eukaryota; Viridiplantae; Streptophyta; Embryophyta; Tracheophyta; Spermatophyta; Magnoliopsida; eudicotyledons; Gunneridae; Pentapetalae; rosids; malvids; Brassicales; Brassicaceae; Camelineae; Arabidopsis	PF07496.16^zf-CW^CW-type Zinc Finger^864-909^E:1.1e-12`PF17907.2^AWS^AWS domain^987-1021^E:1e-12`PF00856.29^SET^SET domain^1035-1141^E:1.6e-17	.	.	.	KEGG:ath:AT1G77300	GO:0000785^cellular_component^chromatin`GO:0000775^cellular_component^chromosome, centromeric region`GO:0005634^cellular_component^nucleus`GO:0042800^molecular_function^histone methyltransferase activity (H3-K4 specific)`GO:0008270^molecular_function^zinc ion binding`GO:0048653^biological_process^anther development`GO:0016116^biological_process^carotenoid metabolic process`GO:0009553^biological_p…	GO:0000785^cellular_component^chromatin`GO:0000775^cellular_component^chromosome, centromeric region`GO:0005634^cellular_component^nucleus`GO:0042800^molecular_function^histone methyltransferase activity (H3-K4 specific)`GO:0008270^molecular_function^zinc ion binding`GO:0048653^biological_process^anther development`GO:0016116^biological_process^carotenoid metabolic process`GO:0009553^biological_p…	GO:0008270^molecular_function^zinc ion binding`GO:0018024^molecular_function^histone-lysine N-methyltransferase activity`GO:0005634^cellular_component^nucleus`GO:0005515^molecular_function^protein binding	.	.
TRINITY_DN10644_c0_g1	TRINITY_DN10644_c0_g1_i1	SPK1_ARATH^SPK1_ARATH^Q:953-6406,H:27-1830^80.83%ID^E:0^RecName: Full=Guanine nucleotide exchange factor SPIKE 1 {ECO:0000303|PubMed:11826302};^Eukaryota; Viridiplantae; Streptophyta; Embryophyta; Tracheophyta; Spermatophyta; Magnoliopsida; eudicotyledons; Gunneridae; Pentapetalae; rosids; malvids; Brassicales; Brassicaceae; Camelineae; Arabidopsis	.	TRINITY_DN10644_c0_g1_i1.p1	896-6409[+]	SPK1_ARATH^SPK1_ARATH^Q:20-1837,H:27-1830^81%ID^E:0^RecName: Full=Guanine nucleotide exchange factor SPIKE 1 {ECO:0000303|PubMed:11826302};^Eukaryota; Viridiplantae; Streptophyta; Embryophyta; Tracheophyta; Spermatophyta; Magnoliopsida; eudicotyledons; Gunneridae; Pentapetalae; rosids; malvids; Brassicales; Brassicaceae; Camelineae; Arabidopsis	PF14429.7^DOCK-C2^C2 domain in Dock180 and Zizimin proteins^467-635^E:1.4e-28`PF06920.14^DHR-2^Dock homology region 2^1263-1828^E:1.1e-163	.	.	.	KEGG:ath:AT4G16340	GO:0005829^cellular_component^cytosol`GO:0070971^cellular_component^endoplasmic reticulum exit site`GO:0005789^cellular_component^endoplasmic reticulum membrane`GO:0019898^cellular_component^extrinsic component of membrane`GO:0005634^cellular_component^nucleus`GO:0005886^cellular_component^plasma membrane`GO:0009734^biological_process^auxin-activated signaling pathway`GO:0007275^biological_proces…	GO:0005829^cellular_component^cytosol`GO:0070971^cellular_component^endoplasmic reticulum exit site`GO:0005789^cellular_component^endoplasmic reticulum membrane`GO:0019898^cellular_component^extrinsic component of membrane`GO:0005634^cellular_component^nucleus`GO:0005886^cellular_component^plasma membrane`GO:0009734^biological_process^auxin-activated signaling pathway`GO:0007275^biological_proces…	.	.	.
TRINITY_DN10365_c0_g1	TRINITY_DN10365_c0_g1_i3	CALS7_ARATH^CALS7_ARATH^Q:557-6310,H:3-1927^73.87%ID^E:0^RecName: Full=Callose synthase 7;^Eukaryota; Viridiplantae; Streptophyta; Embryophyta; Tracheophyta; Spermatophyta; Magnoliopsida; eudicotyledons; Gunneridae; Pentapetalae; rosids; malvids; Brassicales; Brassicaceae; Camelineae; Arabidopsis	.	TRINITY_DN10365_c0_g1_i3.p1	554-6325[+]	CALS7_ARATH^CALS7_ARATH^Q:2-1919,H:3-1927^74.24%ID^E:0^RecName: Full=Callose synthase 7;^Eukaryota; Viridiplantae; Streptophyta; Embryophyta; Tracheophyta; Spermatophyta; Magnoliopsida; eudicotyledons; Gunneridae; Pentapetalae; rosids; malvids; Brassicales; Brassicaceae; Camelineae; Arabidopsis	PF04652.17^Vta1^Vta1 like^51-178^E:6.6e-14`PF14288.7^FKS1_dom1^1,3-beta-glucan synthase subunit FKS1, domain-1^335-443^E:4e-37`PF02364.16^Glucan_synthase^1,3-beta-glucan synthase component^1042-1736^E:1.6e-232	.	.	.	KEGG:ath:AT1G06490	GO:0000148^cellular_component^1,3-beta-D-glucan synthase complex`GO:0016021^cellular_component^integral component of membrane`GO:0005886^cellular_component^plasma membrane`GO:0003843^molecular_function^1,3-beta-D-glucan synthase activity`GO:0046527^molecular_function^glucosyltransferase activity`GO:0006075^biological_process^(1->3)-beta-D-glucan biosynthetic process`GO:0080165^biological_process^…	GO:0000148^cellular_component^1,3-beta-D-glucan synthase complex`GO:0016021^cellular_component^integral component of membrane`GO:0005886^cellular_component^plasma membrane`GO:0003843^molecular_function^1,3-beta-D-glucan synthase activity`GO:0046527^molecular_function^glucosyltransferase activity`GO:0006075^biological_process^(1->3)-beta-D-glucan biosynthetic process`GO:0080165^biological_process^…	GO:0003843^molecular_function^1,3-beta-D-glucan synthase activity`GO:0006075^biological_process^(1->3)-beta-D-glucan biosynthetic process`GO:0000148^cellular_component^1,3-beta-D-glucan synthase complex`GO:0016020^cellular_component^membrane	.	.
TRINITY_DN10592_c0_g1	TRINITY_DN10592_c0_g1_i2	DCL1_ARATH^DCL1_ARATH^Q:1229-6379,H:176-1898^80.05%ID^E:0^RecName: Full=Endoribonuclease Dicer homolog 1;^Eukaryota; Viridiplantae; Streptophyta; Embryophyta; Tracheophyta; Spermatophyta; Magnoliopsida; eudicotyledons; Gunneridae; Pentapetalae; rosids; malvids; Brassicales; Brassicaceae; Camelineae; Arabidopsis`DCL1_ARATH^DCL1_ARATH^Q:437-703,H:2-77^40%ID^E:3e-07^RecName: Full=Endoribonuclease Di…	.	TRINITY_DN10592_c0_g1_i2.p2	2-328[-]	.	.	.	.	.	KEGG:ath:AT1G01040	GO:0005737^cellular_component^cytoplasm`GO:0005634^cellular_component^nucleus`GO:0005524^molecular_function^ATP binding`GO:0003677^molecular_function^DNA binding`GO:0004386^molecular_function^helicase activity`GO:0046872^molecular_function^metal ion binding`GO:0004525^molecular_function^ribonuclease III activity`GO:0003723^molecular_function^RNA binding`GO:0030422^biological_process^production of…	.	.	.	.
TRINITY_DN10592_c0_g1	TRINITY_DN10592_c0_g1_i2	DCL1_ARATH^DCL1_ARATH^Q:1229-6379,H:176-1898^80.05%ID^E:0^RecName: Full=Endoribonuclease Dicer homolog 1;^Eukaryota; Viridiplantae; Streptophyta; Embryophyta; Tracheophyta; Spermatophyta; Magnoliopsida; eudicotyledons; Gunneridae; Pentapetalae; rosids; malvids; Brassicales; Brassicaceae; Camelineae; Arabidopsis`DCL1_ARATH^DCL1_ARATH^Q:437-703,H:2-77^40%ID^E:3e-07^RecName: Full=Endoribonuclease Di…	.	TRINITY_DN10592_c0_g1_i2.p1	440-6415[+]	DCL1_ARATH^DCL1_ARATH^Q:14-1991,H:6-1909^73.07%ID^E:0^RecName: Full=Endoribonuclease Dicer homolog 1;^Eukaryota; Viridiplantae; Streptophyta; Embryophyta; Tracheophyta; Spermatophyta; Magnoliopsida; eudicotyledons; Gunneridae; Pentapetalae; rosids; malvids; Brassicales; Brassicaceae; Camelineae; Arabidopsis	PF00270.30^DEAD^DEAD/DEAH box helicase^337-499^E:3.4e-12`PF04851.16^ResIII^Type III restriction enzyme, res subunit^339-500^E:1.8e-13`PF00271.32^Helicase_C^Helicase conserved C-terminal domain^735-852^E:4.8e-17`PF03368.15^Dicer_dimer^Dicer dimerisation domain^927-1015^E:2.3e-21`PF02170.23^PAZ^PAZ domain^1284-1428^E:2.9e-23`PF00636.27^Ribonuclease_3^Ribonuclease III domain^1465-1610^E:2.4e-30`PF14…	.	.	.	KEGG:ath:AT1G01040	GO:0005737^cellular_component^cytoplasm`GO:0005634^cellular_component^nucleus`GO:0005524^molecular_function^ATP binding`GO:0003677^molecular_function^DNA binding`GO:0004386^molecular_function^helicase activity`GO:0046872^molecular_function^metal ion binding`GO:0004525^molecular_function^ribonuclease III activity`GO:0003723^molecular_function^RNA binding`GO:0030422^biological_process^production of…	GO:0005737^cellular_component^cytoplasm`GO:0005634^cellular_component^nucleus`GO:0005524^molecular_function^ATP binding`GO:0003677^molecular_function^DNA binding`GO:0004386^molecular_function^helicase activity`GO:0046872^molecular_function^metal ion binding`GO:0004525^molecular_function^ribonuclease III activity`GO:0003723^molecular_function^RNA binding`GO:0030422^biological_process^production of…	GO:0003676^molecular_function^nucleic acid binding`GO:0005524^molecular_function^ATP binding`GO:0003677^molecular_function^DNA binding`GO:0016787^molecular_function^hydrolase activity`GO:0016891^molecular_function^endoribonuclease activity, producing 5'-phosphomonoesters`GO:0005515^molecular_function^protein binding`GO:0004525^molecular_function^ribonuclease III activity`GO:0006396^biological_pro…	.	.
TRINITY_DN10783_c0_g1	TRINITY_DN10783_c0_g1_i3	GP210_ARATH^GP210_ARATH^Q:381-6200,H:18-1923^53.06%ID^E:0^RecName: Full=Nuclear pore complex protein GP210 {ECO:0000303|PubMed:21189294};^Eukaryota; Viridiplantae; Streptophyta; Embryophyta; Tracheophyta; Spermatophyta; Magnoliopsida; eudicotyledons; Gunneridae; Pentapetalae; rosids; malvids; Brassicales; Brassicaceae; Camelineae; Arabidopsis	.	TRINITY_DN10783_c0_g1_i3.p1	336-6203[+]	GP210_ARATH^GP210_ARATH^Q:16-1955,H:18-1923^53.06%ID^E:0^RecName: Full=Nuclear pore complex protein GP210 {ECO:0000303|PubMed:21189294};^Eukaryota; Viridiplantae; Streptophyta; Embryophyta; Tracheophyta; Spermatophyta; Magnoliopsida; eudicotyledons; Gunneridae; Pentapetalae; rosids; malvids; Brassicales; Brassicaceae; Camelineae; Arabidopsis	PF02368.19^Big_2^Bacterial Ig-like domain (group 2)^1152-1212^E:4.8e-05	.	.	.	KEGG:ath:AT5G40480	GO:0005783^cellular_component^endoplasmic reticulum`GO:0016021^cellular_component^integral component of membrane`GO:0005635^cellular_component^nuclear envelope`GO:0031965^cellular_component^nuclear membrane`GO:0005643^cellular_component^nuclear pore`GO:0051028^biological_process^mRNA transport`GO:0015031^biological_process^protein transport	GO:0005783^cellular_component^endoplasmic reticulum`GO:0016021^cellular_component^integral component of membrane`GO:0005635^cellular_component^nuclear envelope`GO:0031965^cellular_component^nuclear membrane`GO:0005643^cellular_component^nuclear pore`GO:0051028^biological_process^mRNA transport`GO:0015031^biological_process^protein transport	.	.	.
TRINITY_DN5537_c0_g1	TRINITY_DN5537_c0_g1_i1	KN12C_ARATH^KN12C_ARATH^Q:63-2279,H:1-798^55.01%ID^E:0^RecName: Full=Kinesin-like protein KIN-12C {ECO:0000305};^Eukaryota; Viridiplantae; Streptophyta; Embryophyta; Tracheophyta; Spermatophyta; Magnoliopsida; eudicotyledons; Gunneridae; Pentapetalae; rosids; malvids; Brassicales; Brassicaceae; Camelineae; Arabidopsis`KN12C_ARATH^KN12C_ARATH^Q:3750-6161,H:1226-2044^43.39%ID^E:6e-145^RecName: Full…	.	TRINITY_DN5537_c0_g1_i1.p1	33-6194[+]	KN12C_ARATH^KN12C_ARATH^Q:11-749,H:1-798^55.01%ID^E:0^RecName: Full=Kinesin-like protein KIN-12C {ECO:0000305};^Eukaryota; Viridiplantae; Streptophyta; Embryophyta; Tracheophyta; Spermatophyta; Magnoliopsida; eudicotyledons; Gunneridae; Pentapetalae; rosids; malvids; Brassicales; Brassicaceae; Camelineae; Arabidopsis`KN12C_ARATH^KN12C_ARATH^Q:1240-2043,H:1226-2044^43.39%ID^E:3e-173^RecName: Full=…	PF16796.6^Microtub_bd^Microtubule binding^178-330^E:2.6e-23`PF00225.24^Kinesin^Kinesin motor domain^184-515^E:1.2e-107	.	.	.	KEGG:ath:AT3G17360	GO:0005871^cellular_component^kinesin complex`GO:0005874^cellular_component^microtubule`GO:0009524^cellular_component^phragmoplast`GO:0005524^molecular_function^ATP binding`GO:0016887^molecular_function^ATPase activity`GO:0008017^molecular_function^microtubule binding`GO:0003777^molecular_function^microtubule motor activity`GO:0000911^biological_process^cytokinesis by cell plate formation`GO:0007…	GO:0005871^cellular_component^kinesin complex`GO:0005874^cellular_component^microtubule`GO:0009524^cellular_component^phragmoplast`GO:0005524^molecular_function^ATP binding`GO:0016887^molecular_function^ATPase activity`GO:0008017^molecular_function^microtubule binding`GO:0003777^molecular_function^microtubule motor activity`GO:0000911^biological_process^cytokinesis by cell plate formation`GO:0007…	GO:0008017^molecular_function^microtubule binding`GO:0003777^molecular_function^microtubule motor activity`GO:0005524^molecular_function^ATP binding`GO:0007018^biological_process^microtubule-based movement	.	.
TRINITY_DN10764_c0_g1	TRINITY_DN10764_c0_g1_i3	.	.	TRINITY_DN10764_c0_g1_i3.p1	621-6176[-]	.	.	.	.	.	.	.	.	.	.	.
TRINITY_DN10667_c0_g1	TRINITY_DN10667_c0_g1_i1	NUA_ARATH^NUA_ARATH^Q:6399-1090,H:3-1821^53.74%ID^E:0^RecName: Full=Nuclear-pore anchor {ECO:0000303|PubMed:17513499, ECO:0000303|PubMed:21189294};^Eukaryota; Viridiplantae; Streptophyta; Embryophyta; Tracheophyta; Spermatophyta; Magnoliopsida; eudicotyledons; Gunneridae; Pentapetalae; rosids; malvids; Brassicales; Brassicaceae; Camelineae; Arabidopsis	.	TRINITY_DN10667_c0_g1_i1.p1	217-5745[-]	NUA_ARATH^NUA_ARATH^Q:1-1818,H:222-2065^48.28%ID^E:0^RecName: Full=Nuclear-pore anchor {ECO:0000303|PubMed:17513499, ECO:0000303|PubMed:21189294};^Eukaryota; Viridiplantae; Streptophyta; Embryophyta; Tracheophyta; Spermatophyta; Magnoliopsida; eudicotyledons; Gunneridae; Pentapetalae; rosids; malvids; Brassicales; Brassicaceae; Camelineae; Arabidopsis	PF07926.13^TPR_MLP1_2^TPR/MLP1/MLP2-like protein^823-950^E:3.9e-25	.	.	.	KEGG:ath:AT1G79280	GO:0005829^cellular_component^cytosol`GO:0005739^cellular_component^mitochondrion`GO:0005635^cellular_component^nuclear envelope`GO:0031965^cellular_component^nuclear membrane`GO:0005643^cellular_component^nuclear pore`GO:0005730^cellular_component^nucleolus`GO:0009506^cellular_component^plasmodesma`GO:0017056^molecular_function^structural constituent of nuclear pore`GO:0006406^biological_process…	GO:0005829^cellular_component^cytosol`GO:0005739^cellular_component^mitochondrion`GO:0005635^cellular_component^nuclear envelope`GO:0031965^cellular_component^nuclear membrane`GO:0005643^cellular_component^nuclear pore`GO:0005730^cellular_component^nucleolus`GO:0009506^cellular_component^plasmodesma`GO:0017056^molecular_function^structural constituent of nuclear pore`GO:0006406^biological_process…	GO:0006606^biological_process^protein import into nucleus	.	.
TRINITY_DN10784_c0_g1	TRINITY_DN10784_c0_g1_i1	MED13_ARATH^MED13_ARATH^Q:6289-386,H:1-1914^56.14%ID^E:0^RecName: Full=Mediator of RNA polymerase II transcription subunit 13;^Eukaryota; Viridiplantae; Streptophyta; Embryophyta; Tracheophyta; Spermatophyta; Magnoliopsida; eudicotyledons; Gunneridae; Pentapetalae; rosids; malvids; Brassicales; Brassicaceae; Camelineae; Arabidopsis	.	TRINITY_DN10784_c0_g1_i1.p1	362-6289[-]	MED13_ARATH^MED13_ARATH^Q:1-1968,H:1-1914^56.19%ID^E:0^RecName: Full=Mediator of RNA polymerase II transcription subunit 13;^Eukaryota; Viridiplantae; Streptophyta; Embryophyta; Tracheophyta; Spermatophyta; Magnoliopsida; eudicotyledons; Gunneridae; Pentapetalae; rosids; malvids; Brassicales; Brassicaceae; Camelineae; Arabidopsis	PF11597.9^Med13_N^Mediator complex subunit 13 N-terminal^2-335^E:1.8e-27`PF18296.2^MID_MedPIWI^MID domain of medPIWI^1156-1392^E:2.2e-36`PF06333.13^Med13_C^Mediator complex subunit 13 C-terminal domain^1558-1952^E:4.5e-11	.	.	.	KEGG:ath:AT1G55325	GO:0016592^cellular_component^mediator complex`GO:0003712^molecular_function^transcription coregulator activity`GO:0007275^biological_process^multicellular organism development`GO:0040034^biological_process^regulation of development, heterochronic`GO:0040008^biological_process^regulation of growth`GO:0090213^biological_process^regulation of radial pattern formation`GO:0006357^biological_process^r…	GO:0016592^cellular_component^mediator complex`GO:0003712^molecular_function^transcription coregulator activity`GO:0007275^biological_process^multicellular organism development`GO:0040034^biological_process^regulation of development, heterochronic`GO:0040008^biological_process^regulation of growth`GO:0090213^biological_process^regulation of radial pattern formation`GO:0006357^biological_process^r…	GO:0003712^molecular_function^transcription coregulator activity`GO:0006357^biological_process^regulation of transcription by RNA polymerase II`GO:0016592^cellular_component^mediator complex	.	.
TRINITY_DN10678_c0_g1	TRINITY_DN10678_c0_g1_i3	UBE4_ARATH^UBE4_ARATH^Q:6214-3104,H:1-1038^73.4%ID^E:0^RecName: Full=Probable ubiquitin conjugation factor E4;^Eukaryota; Viridiplantae; Streptophyta; Embryophyta; Tracheophyta; Spermatophyta; Magnoliopsida; eudicotyledons; Gunneridae; Pentapetalae; rosids; malvids; Brassicales; Brassicaceae; Camelineae; Arabidopsis	.	TRINITY_DN10678_c0_g1_i3.p2	32-1390[+]	SCPDL_ARATH^SCPDL_ARATH^Q:8-449,H:6-449^66.22%ID^E:0^RecName: Full=Probable mitochondrial saccharopine dehydrogenase-like oxidoreductase At5g39410;^Eukaryota; Viridiplantae; Streptophyta; Embryophyta; Tracheophyta; Spermatophyta; Magnoliopsida; eudicotyledons; Gunneridae; Pentapetalae; rosids; malvids; Brassicales; Brassicaceae; Camelineae; Arabidopsis	PF03435.19^Sacchrp_dh_NADP^Saccharopine dehydrogenase NADP binding domain^16-149^E:3.4e-14	.	.	.	KEGG:ath:AT5G39410	GO:0005737^cellular_component^cytoplasm`GO:0005829^cellular_component^cytosol`GO:0005634^cellular_component^nucleus`GO:0000151^cellular_component^ubiquitin ligase complex`GO:0061630^molecular_function^ubiquitin protein ligase activity`GO:0034450^molecular_function^ubiquitin-ubiquitin ligase activity`GO:0000209^biological_process^protein polyubiquitination`GO:0016567^biological_process^protein ubi…	GO:0009941^cellular_component^chloroplast envelope`GO:0005811^cellular_component^lipid droplet`GO:0031966^cellular_component^mitochondrial membrane`GO:0005739^cellular_component^mitochondrion`GO:0005886^cellular_component^plasma membrane`GO:0009536^cellular_component^plastid`GO:0005774^cellular_component^vacuolar membrane`GO:0005773^cellular_component^vacuole`GO:0016491^molecular_function^oxidore…	GO:0016491^molecular_function^oxidoreductase activity`GO:0055114^biological_process^obsolete oxidation-reduction process	.	.
TRINITY_DN10678_c0_g1	TRINITY_DN10678_c0_g1_i3	UBE4_ARATH^UBE4_ARATH^Q:6214-3104,H:1-1038^73.4%ID^E:0^RecName: Full=Probable ubiquitin conjugation factor E4;^Eukaryota; Viridiplantae; Streptophyta; Embryophyta; Tracheophyta; Spermatophyta; Magnoliopsida; eudicotyledons; Gunneridae; Pentapetalae; rosids; malvids; Brassicales; Brassicaceae; Camelineae; Arabidopsis	.	TRINITY_DN10678_c0_g1_i3.p4	2249-2791[+]	TRMH_AQUAE^TRMH_AQUAE^Q:26-153,H:67-195^36.43%ID^E:6e-23^RecName: Full=tRNA (guanosine(18)-2'-O)-methyltransferase {ECO:0000255|HAMAP-Rule:MF_02060, ECO:0000305};^Bacteria; Aquificae; Aquificales; Aquificaceae; Aquifex	PF00588.20^SpoU_methylase^SpoU rRNA Methylase family^16-125^E:1.8e-25	.	.	COG0566^Methyltransferase	KEGG:aae:aq_1661	GO:0005737^cellular_component^cytoplasm`GO:0005829^cellular_component^cytosol`GO:0005634^cellular_component^nucleus`GO:0000151^cellular_component^ubiquitin ligase complex`GO:0061630^molecular_function^ubiquitin protein ligase activity`GO:0034450^molecular_function^ubiquitin-ubiquitin ligase activity`GO:0000209^biological_process^protein polyubiquitination`GO:0016567^biological_process^protein ubi…	GO:0009020^molecular_function^tRNA (guanosine-2'-O-)-methyltransferase activity`GO:0000049^molecular_function^tRNA binding`GO:0002938^biological_process^tRNA guanine ribose methylation	GO:0003723^molecular_function^RNA binding`GO:0008173^molecular_function^RNA methyltransferase activity`GO:0006396^biological_process^RNA processing	.	.
TRINITY_DN10678_c0_g1	TRINITY_DN10678_c0_g1_i3	UBE4_ARATH^UBE4_ARATH^Q:6214-3104,H:1-1038^73.4%ID^E:0^RecName: Full=Probable ubiquitin conjugation factor E4;^Eukaryota; Viridiplantae; Streptophyta; Embryophyta; Tracheophyta; Spermatophyta; Magnoliopsida; eudicotyledons; Gunneridae; Pentapetalae; rosids; malvids; Brassicales; Brassicaceae; Camelineae; Arabidopsis	.	TRINITY_DN10678_c0_g1_i3.p1	3101-6214[-]	UBE4_ARATH^UBE4_ARATH^Q:1-1037,H:1-1038^73.8%ID^E:0^RecName: Full=Probable ubiquitin conjugation factor E4;^Eukaryota; Viridiplantae; Streptophyta; Embryophyta; Tracheophyta; Spermatophyta; Magnoliopsida; eudicotyledons; Gunneridae; Pentapetalae; rosids; malvids; Brassicales; Brassicaceae; Camelineae; Arabidopsis	PF10408.10^Ufd2P_core^Ubiquitin elongating factor core^259-922^E:1.8e-200`PF04564.16^U-box^U-box domain^939-1010^E:1.5e-29	.	.	.	KEGG:ath:AT5G15400	GO:0005737^cellular_component^cytoplasm`GO:0005829^cellular_component^cytosol`GO:0005634^cellular_component^nucleus`GO:0000151^cellular_component^ubiquitin ligase complex`GO:0061630^molecular_function^ubiquitin protein ligase activity`GO:0034450^molecular_function^ubiquitin-ubiquitin ligase activity`GO:0000209^biological_process^protein polyubiquitination`GO:0016567^biological_process^protein ubi…	GO:0005737^cellular_component^cytoplasm`GO:0005829^cellular_component^cytosol`GO:0005634^cellular_component^nucleus`GO:0000151^cellular_component^ubiquitin ligase complex`GO:0061630^molecular_function^ubiquitin protein ligase activity`GO:0034450^molecular_function^ubiquitin-ubiquitin ligase activity`GO:0000209^biological_process^protein polyubiquitination`GO:0016567^biological_process^protein ubi…	GO:0034450^molecular_function^ubiquitin-ubiquitin ligase activity`GO:0006511^biological_process^ubiquitin-dependent protein catabolic process`GO:0016567^biological_process^protein ubiquitination`GO:0000151^cellular_component^ubiquitin ligase complex`GO:0004842^molecular_function^ubiquitin-protein transferase activity	.	.
TRINITY_DN10891_c7_g1	TRINITY_DN10891_c7_g1_i2	P4KA1_ARATH^P4KA1_ARATH^Q:178-6294,H:1-2028^75.37%ID^E:0^RecName: Full=Phosphatidylinositol 4-kinase alpha 1;^Eukaryota; Viridiplantae; Streptophyta; Embryophyta; Tracheophyta; Spermatophyta; Magnoliopsida; eudicotyledons; Gunneridae; Pentapetalae; rosids; malvids; Brassicales; Brassicaceae; Camelineae; Arabidopsis	.	TRINITY_DN10891_c7_g1_i2.p1	178-6297[+]	P4KA1_ARATH^P4KA1_ARATH^Q:1-2039,H:1-2028^75.37%ID^E:0^RecName: Full=Phosphatidylinositol 4-kinase alpha 1;^Eukaryota; Viridiplantae; Streptophyta; Embryophyta; Tracheophyta; Spermatophyta; Magnoliopsida; eudicotyledons; Gunneridae; Pentapetalae; rosids; malvids; Brassicales; Brassicaceae; Camelineae; Arabidopsis	PF00613.21^PI3Ka^Phosphoinositide 3-kinase family, accessory domain (PIK domain)^1539-1660^E:2.3e-20`PF00454.28^PI3_PI4_kinase^Phosphatidylinositol 3- and 4-kinase^1779-1986^E:5.9e-26	.	.	.	KEGG:ath:AT1G49340	GO:0005737^cellular_component^cytoplasm`GO:0016020^cellular_component^membrane`GO:0005634^cellular_component^nucleus`GO:0048471^cellular_component^perinuclear region of cytoplasm`GO:0005886^cellular_component^plasma membrane`GO:0009506^cellular_component^plasmodesma`GO:0004430^molecular_function^1-phosphatidylinositol 4-kinase activity`GO:0051015^molecular_function^actin filament binding`GO:00703…	GO:0005737^cellular_component^cytoplasm`GO:0016020^cellular_component^membrane`GO:0005634^cellular_component^nucleus`GO:0048471^cellular_component^perinuclear region of cytoplasm`GO:0005886^cellular_component^plasma membrane`GO:0009506^cellular_component^plasmodesma`GO:0004430^molecular_function^1-phosphatidylinositol 4-kinase activity`GO:0051015^molecular_function^actin filament binding`GO:00703…	.	.	.
TRINITY_DN10701_c0_g1	TRINITY_DN10701_c0_g1_i1	FPA_ARATH^FPA_ARATH^Q:1684-2148,H:441-581^49.68%ID^E:2e-35^RecName: Full=Flowering time control protein FPA;^Eukaryota; Viridiplantae; Streptophyta; Embryophyta; Tracheophyta; Spermatophyta; Magnoliopsida; eudicotyledons; Gunneridae; Pentapetalae; rosids; malvids; Brassicales; Brassicaceae; Camelineae; Arabidopsis`FPA_ARATH^FPA_ARATH^Q:307-927,H:93-282^31.58%ID^E:5e-25^RecName: Full=Flowering tim…	.	TRINITY_DN10701_c0_g1_i1.p2	205-2901[+]	FPA_ARATH^FPA_ARATH^Q:494-648,H:441-581^49.68%ID^E:2e-36^RecName: Full=Flowering time control protein FPA;^Eukaryota; Viridiplantae; Streptophyta; Embryophyta; Tracheophyta; Spermatophyta; Magnoliopsida; eudicotyledons; Gunneridae; Pentapetalae; rosids; malvids; Brassicales; Brassicaceae; Camelineae; Arabidopsis`FPA_ARATH^FPA_ARATH^Q:35-241,H:93-282^31.58%ID^E:5e-26^RecName: Full=Flowering time c…	PF00076.23^RRM_1^RNA recognition motif. (a.k.a. RRM, RBD, or RNP domain)^39-102^E:1.4e-08`PF00076.23^RRM_1^RNA recognition motif. (a.k.a. RRM, RBD, or RNP domain)^179-234^E:2.6e-10`PF07744.14^SPOC^SPOC domain^488-602^E:4.9e-17	.	.	.	KEGG:ath:AT2G43410	GO:0000785^cellular_component^chromatin`GO:0005634^cellular_component^nucleus`GO:0003676^molecular_function^nucleic acid binding`GO:0003723^molecular_function^RNA binding`GO:0030154^biological_process^cell differentiation`GO:0009553^biological_process^embryo sac development`GO:0009908^biological_process^flower development`GO:0031048^biological_process^heterochromatin assembly by small RNA`GO:0006…	GO:0000785^cellular_component^chromatin`GO:0005634^cellular_component^nucleus`GO:0003676^molecular_function^nucleic acid binding`GO:0003723^molecular_function^RNA binding`GO:0030154^biological_process^cell differentiation`GO:0009553^biological_process^embryo sac development`GO:0009908^biological_process^flower development`GO:0031048^biological_process^heterochromatin assembly by small RNA`GO:0006…	GO:0003676^molecular_function^nucleic acid binding	.	.
TRINITY_DN10701_c0_g1	TRINITY_DN10701_c0_g1_i1	FPA_ARATH^FPA_ARATH^Q:1684-2148,H:441-581^49.68%ID^E:2e-35^RecName: Full=Flowering time control protein FPA;^Eukaryota; Viridiplantae; Streptophyta; Embryophyta; Tracheophyta; Spermatophyta; Magnoliopsida; eudicotyledons; Gunneridae; Pentapetalae; rosids; malvids; Brassicales; Brassicaceae; Camelineae; Arabidopsis`FPA_ARATH^FPA_ARATH^Q:307-927,H:93-282^31.58%ID^E:5e-25^RecName: Full=Flowering tim…	.	TRINITY_DN10701_c0_g1_i1.p1	3386-6391[-]	.	.	.	.	.	KEGG:ath:AT2G43410	GO:0000785^cellular_component^chromatin`GO:0005634^cellular_component^nucleus`GO:0003676^molecular_function^nucleic acid binding`GO:0003723^molecular_function^RNA binding`GO:0030154^biological_process^cell differentiation`GO:0009553^biological_process^embryo sac development`GO:0009908^biological_process^flower development`GO:0031048^biological_process^heterochromatin assembly by small RNA`GO:0006…	.	.	.	.
TRINITY_DN10707_c0_g1	TRINITY_DN10707_c0_g1_i3	CABIN_ARATH^CABIN_ARATH^Q:3444-5963,H:998-1835^64.65%ID^E:0^RecName: Full=Calcineurin-binding protein 1 {ECO:0000303|PubMed:25086063, ECO:0000303|PubMed:25600486};^Eukaryota; Viridiplantae; Streptophyta; Embryophyta; Tracheophyta; Spermatophyta; Magnoliopsida; eudicotyledons; Gunneridae; Pentapetalae; rosids; malvids; Brassicales; Brassicaceae; Camelineae; Arabidopsis`CABIN_ARATH^CABIN_ARATH^Q:24…	.	TRINITY_DN10707_c0_g1_i3.p2	3645-6158[+]	CABIN_ARATH^CABIN_ARATH^Q:11-773,H:1074-1835^64.75%ID^E:0^RecName: Full=Calcineurin-binding protein 1 {ECO:0000303|PubMed:25086063, ECO:0000303|PubMed:25600486};^Eukaryota; Viridiplantae; Streptophyta; Embryophyta; Tracheophyta; Spermatophyta; Magnoliopsida; eudicotyledons; Gunneridae; Pentapetalae; rosids; malvids; Brassicales; Brassicaceae; Camelineae; Arabidopsis	.	.	.	.	KEGG:ath:AT4G32820	GO:0005634^cellular_component^nucleus`GO:0006336^biological_process^DNA replication-independent nucleosome assembly	GO:0005634^cellular_component^nucleus`GO:0006336^biological_process^DNA replication-independent nucleosome assembly	.	.	.
TRINITY_DN10707_c0_g1	TRINITY_DN10707_c0_g1_i3	CABIN_ARATH^CABIN_ARATH^Q:3444-5963,H:998-1835^64.65%ID^E:0^RecName: Full=Calcineurin-binding protein 1 {ECO:0000303|PubMed:25086063, ECO:0000303|PubMed:25600486};^Eukaryota; Viridiplantae; Streptophyta; Embryophyta; Tracheophyta; Spermatophyta; Magnoliopsida; eudicotyledons; Gunneridae; Pentapetalae; rosids; malvids; Brassicales; Brassicaceae; Camelineae; Arabidopsis`CABIN_ARATH^CABIN_ARATH^Q:24…	.	TRINITY_DN10707_c0_g1_i3.p1	247-3507[+]	CABIN_ARATH^CABIN_ARATH^Q:1-1068,H:1-1007^49.03%ID^E:0^RecName: Full=Calcineurin-binding protein 1 {ECO:0000303|PubMed:25086063, ECO:0000303|PubMed:25600486};^Eukaryota; Viridiplantae; Streptophyta; Embryophyta; Tracheophyta; Spermatophyta; Magnoliopsida; eudicotyledons; Gunneridae; Pentapetalae; rosids; malvids; Brassicales; Brassicaceae; Camelineae; Arabidopsis	.	.	.	.	KEGG:ath:AT4G32820	GO:0005634^cellular_component^nucleus`GO:0006336^biological_process^DNA replication-independent nucleosome assembly	GO:0005634^cellular_component^nucleus`GO:0006336^biological_process^DNA replication-independent nucleosome assembly	.	.	.
TRINITY_DN10213_c1_g1	TRINITY_DN10213_c1_g1_i7	RAY1_ARATH^RAY1_ARATH^Q:1943-3577,H:1-537^58.05%ID^E:0^RecName: Full=Beta-arabinofuranosyltransferase RAY1 {ECO:0000305};^Eukaryota; Viridiplantae; Streptophyta; Embryophyta; Tracheophyta; Spermatophyta; Magnoliopsida; eudicotyledons; Gunneridae; Pentapetalae; rosids; malvids; Brassicales; Brassicaceae; Camelineae; Arabidopsis	.	TRINITY_DN10213_c1_g1_i7.p5	648-962[-]	.	.	.	.	.	KEGG:ath:AT1G70630	GO:0005794^cellular_component^Golgi apparatus`GO:0016757^molecular_function^transferase activity, transferring glycosyl groups`GO:0042546^biological_process^cell wall biogenesis`GO:0071555^biological_process^cell wall organization	.	.	.	.
TRINITY_DN10213_c1_g1	TRINITY_DN10213_c1_g1_i7	RAY1_ARATH^RAY1_ARATH^Q:1943-3577,H:1-537^58.05%ID^E:0^RecName: Full=Beta-arabinofuranosyltransferase RAY1 {ECO:0000305};^Eukaryota; Viridiplantae; Streptophyta; Embryophyta; Tracheophyta; Spermatophyta; Magnoliopsida; eudicotyledons; Gunneridae; Pentapetalae; rosids; malvids; Brassicales; Brassicaceae; Camelineae; Arabidopsis	.	TRINITY_DN10213_c1_g1_i7.p3	3971-4462[-]	PHT21_ARATH^PHT21_ARATH^Q:1-163,H:423-587^89.09%ID^E:3e-93^RecName: Full=Inorganic phosphate transporter 2-1, chloroplastic;^Eukaryota; Viridiplantae; Streptophyta; Embryophyta; Tracheophyta; Spermatophyta; Magnoliopsida; eudicotyledons; Gunneridae; Pentapetalae; rosids; malvids; Brassicales; Brassicaceae; Camelineae; Arabidopsis	PF01384.21^PHO4^Phosphate transporter family^1-148^E:4e-54	.	.	.	KEGG:ath:AT3G26570	GO:0005794^cellular_component^Golgi apparatus`GO:0016757^molecular_function^transferase activity, transferring glycosyl groups`GO:0042546^biological_process^cell wall biogenesis`GO:0071555^biological_process^cell wall organization	GO:0009507^cellular_component^chloroplast`GO:0009941^cellular_component^chloroplast envelope`GO:0009706^cellular_component^chloroplast inner membrane`GO:0005829^cellular_component^cytosol`GO:0005887^cellular_component^integral component of plasma membrane`GO:0005315^molecular_function^inorganic phosphate transmembrane transporter activity`GO:0009673^molecular_function^low-affinity phosphate trans…	GO:0005315^molecular_function^inorganic phosphate transmembrane transporter activity`GO:0006817^biological_process^phosphate ion transport`GO:0016020^cellular_component^membrane	.	.
TRINITY_DN10213_c1_g1	TRINITY_DN10213_c1_g1_i7	RAY1_ARATH^RAY1_ARATH^Q:1943-3577,H:1-537^58.05%ID^E:0^RecName: Full=Beta-arabinofuranosyltransferase RAY1 {ECO:0000305};^Eukaryota; Viridiplantae; Streptophyta; Embryophyta; Tracheophyta; Spermatophyta; Magnoliopsida; eudicotyledons; Gunneridae; Pentapetalae; rosids; malvids; Brassicales; Brassicaceae; Camelineae; Arabidopsis	.	TRINITY_DN10213_c1_g1_i7.p2	5217-6104[-]	PHT21_ARATH^PHT21_ARATH^Q:4-294,H:3-315^65.94%ID^E:2e-128^RecName: Full=Inorganic phosphate transporter 2-1, chloroplastic;^Eukaryota; Viridiplantae; Streptophyta; Embryophyta; Tracheophyta; Spermatophyta; Magnoliopsida; eudicotyledons; Gunneridae; Pentapetalae; rosids; malvids; Brassicales; Brassicaceae; Camelineae; Arabidopsis	PF01384.21^PHO4^Phosphate transporter family^151-295^E:3.6e-46	.	.	.	KEGG:ath:AT3G26570	GO:0005794^cellular_component^Golgi apparatus`GO:0016757^molecular_function^transferase activity, transferring glycosyl groups`GO:0042546^biological_process^cell wall biogenesis`GO:0071555^biological_process^cell wall organization	GO:0009507^cellular_component^chloroplast`GO:0009941^cellular_component^chloroplast envelope`GO:0009706^cellular_component^chloroplast inner membrane`GO:0005829^cellular_component^cytosol`GO:0005887^cellular_component^integral component of plasma membrane`GO:0005315^molecular_function^inorganic phosphate transmembrane transporter activity`GO:0009673^molecular_function^low-affinity phosphate trans…	GO:0005315^molecular_function^inorganic phosphate transmembrane transporter activity`GO:0006817^biological_process^phosphate ion transport`GO:0016020^cellular_component^membrane	.	.
TRINITY_DN10213_c1_g1	TRINITY_DN10213_c1_g1_i7	RAY1_ARATH^RAY1_ARATH^Q:1943-3577,H:1-537^58.05%ID^E:0^RecName: Full=Beta-arabinofuranosyltransferase RAY1 {ECO:0000305};^Eukaryota; Viridiplantae; Streptophyta; Embryophyta; Tracheophyta; Spermatophyta; Magnoliopsida; eudicotyledons; Gunneridae; Pentapetalae; rosids; malvids; Brassicales; Brassicaceae; Camelineae; Arabidopsis	.	TRINITY_DN10213_c1_g1_i7.p1	1943-3601[+]	RAY1_ARATH^RAY1_ARATH^Q:1-545,H:1-537^58.05%ID^E:0^RecName: Full=Beta-arabinofuranosyltransferase RAY1 {ECO:0000305};^Eukaryota; Viridiplantae; Streptophyta; Embryophyta; Tracheophyta; Spermatophyta; Magnoliopsida; eudicotyledons; Gunneridae; Pentapetalae; rosids; malvids; Brassicales; Brassicaceae; Camelineae; Arabidopsis	PF03407.17^Nucleotid_trans^Nucleotide-diphospho-sugar transferase^307-528^E:1.3e-45	.	.	.	KEGG:ath:AT1G70630	GO:0005794^cellular_component^Golgi apparatus`GO:0016757^molecular_function^transferase activity, transferring glycosyl groups`GO:0042546^biological_process^cell wall biogenesis`GO:0071555^biological_process^cell wall organization	GO:0005794^cellular_component^Golgi apparatus`GO:0016757^molecular_function^transferase activity, transferring glycosyl groups`GO:0042546^biological_process^cell wall biogenesis`GO:0071555^biological_process^cell wall organization	.	.	.
TRINITY_DN4652_c0_g5	TRINITY_DN4652_c0_g5_i4	YCX91_PHAAO^YCX91_PHAAO^Q:6349-6146,H:24-91^92.65%ID^E:2e-33^RecName: Full=Uncharacterized protein ORF91;^Eukaryota; Viridiplantae; Streptophyta; Embryophyta; Tracheophyta; Spermatophyta; Magnoliopsida; Liliopsida; Asparagales; Orchidaceae; Epidendroideae; Vandeae; Aeridinae; Phalaenopsis	.	.	.	.	.	.	.	.	.	GO:0009507^cellular_component^chloroplast	.	.	.	.
TRINITY_DN10704_c0_g1	TRINITY_DN10704_c0_g1_i6	Y5241_ARATH^Y5241_ARATH^Q:679-1971,H:26-451^39.41%ID^E:5e-80^RecName: Full=Probable receptor-like protein kinase At5g24010;^Eukaryota; Viridiplantae; Streptophyta; Embryophyta; Tracheophyta; Spermatophyta; Magnoliopsida; eudicotyledons; Gunneridae; Pentapetalae; rosids; malvids; Brassicales; Brassicaceae; Camelineae; Arabidopsis	.	TRINITY_DN10704_c0_g1_i6.p2	598-1992[+]	Y5241_ARATH^Y5241_ARATH^Q:10-458,H:15-451^39.08%ID^E:3e-87^RecName: Full=Probable receptor-like protein kinase At5g24010;^Eukaryota; Viridiplantae; Streptophyta; Embryophyta; Tracheophyta; Spermatophyta; Magnoliopsida; eudicotyledons; Gunneridae; Pentapetalae; rosids; malvids; Brassicales; Brassicaceae; Camelineae; Arabidopsis	PF12819.8^Malectin_like^Malectin-like domain^36-395^E:2.2e-30`PF11721.9^Malectin^Malectin domain^219-348^E:2.5e-09	.	.	.	KEGG:ath:AT5G24010	GO:0016021^cellular_component^integral component of membrane`GO:0005886^cellular_component^plasma membrane`GO:0009506^cellular_component^plasmodesma`GO:0005524^molecular_function^ATP binding`GO:0004672^molecular_function^protein kinase activity`GO:0004674^molecular_function^protein serine/threonine kinase activity`GO:0046777^biological_process^protein autophosphorylation	GO:0016021^cellular_component^integral component of membrane`GO:0005886^cellular_component^plasma membrane`GO:0009506^cellular_component^plasmodesma`GO:0005524^molecular_function^ATP binding`GO:0004672^molecular_function^protein kinase activity`GO:0004674^molecular_function^protein serine/threonine kinase activity`GO:0046777^biological_process^protein autophosphorylation	.	.	.
TRINITY_DN10704_c0_g1	TRINITY_DN10704_c0_g1_i6	Y5241_ARATH^Y5241_ARATH^Q:679-1971,H:26-451^39.41%ID^E:5e-80^RecName: Full=Probable receptor-like protein kinase At5g24010;^Eukaryota; Viridiplantae; Streptophyta; Embryophyta; Tracheophyta; Spermatophyta; Magnoliopsida; eudicotyledons; Gunneridae; Pentapetalae; rosids; malvids; Brassicales; Brassicaceae; Camelineae; Arabidopsis	.	TRINITY_DN10704_c0_g1_i6.p1	2659-6027[-]	RIC1_MOUSE^RIC1_MOUSE^Q:1-1029,H:1-1111^24.77%ID^E:6e-70^RecName: Full=Guanine nucleotide exchange factor subunit RIC1 {ECO:0000305};^Eukaryota; Metazoa; Chordata; Craniata; Vertebrata; Euteleostomi; Mammalia; Eutheria; Euarchontoglires; Glires; Rodentia; Myomorpha; Muroidea; Muridae; Murinae; Mus; Mus	PF07064.14^RIC1^RIC1^677-929^E:2.5e-68	.	.	.	KEGG:ath:AT5G24010	GO:0016021^cellular_component^integral component of membrane`GO:0005886^cellular_component^plasma membrane`GO:0009506^cellular_component^plasmodesma`GO:0005524^molecular_function^ATP binding`GO:0004672^molecular_function^protein kinase activity`GO:0004674^molecular_function^protein serine/threonine kinase activity`GO:0046777^biological_process^protein autophosphorylation	GO:0005829^cellular_component^cytosol`GO:0000139^cellular_component^Golgi membrane`GO:0016020^cellular_component^membrane`GO:0032991^cellular_component^protein-containing complex`GO:0034066^cellular_component^Ric1-Rgp1 guanyl-nucleotide exchange factor complex`GO:1904888^biological_process^cranial skeletal system development`GO:0006886^biological_process^intracellular protein transport`GO:1903363…	.	.	.
TRINITY_DN10738_c0_g1	TRINITY_DN10738_c0_g1_i2	SUS_VIGRR^SUS_VIGRR^Q:3-443,H:659-805^84.35%ID^E:6e-76^RecName: Full=Sucrose synthase;^Eukaryota; Viridiplantae; Streptophyta; Embryophyta; Tracheophyta; Spermatophyta; Magnoliopsida; eudicotyledons; Gunneridae; Pentapetalae; rosids; fabids; Fabales; Fabaceae; Papilionoideae; 50 kb inversion clade; NPAAA clade; indigoferoid/millettioid clade; Phaseoleae; Vigna	.	TRINITY_DN10738_c0_g1_i2.p5	3-446[+]	SUS_VIGRR^SUS_VIGRR^Q:1-147,H:659-805^84.35%ID^E:3e-87^RecName: Full=Sucrose synthase;^Eukaryota; Viridiplantae; Streptophyta; Embryophyta; Tracheophyta; Spermatophyta; Magnoliopsida; eudicotyledons; Gunneridae; Pentapetalae; rosids; fabids; Fabales; Fabaceae; Papilionoideae; 50 kb inversion clade; NPAAA clade; indigoferoid/millettioid clade; Phaseoleae; Vigna	PF00534.21^Glycos_transf_1^Glycosyl transferases group 1^5-71^E:1e-18`PF13692.7^Glyco_trans_1_4^Glycosyl transferases group 1^7-66^E:2.7e-08`PF13524.7^Glyco_trans_1_2^Glycosyl transferases group 1^11-103^E:2.7e-06	.	.	.	KEGG:vra:106768289	GO:0016157^molecular_function^sucrose synthase activity`GO:0005985^biological_process^sucrose metabolic process	GO:0016157^molecular_function^sucrose synthase activity`GO:0005985^biological_process^sucrose metabolic process	.	.	.
TRINITY_DN10738_c0_g1	TRINITY_DN10738_c0_g1_i2	SUS_VIGRR^SUS_VIGRR^Q:3-443,H:659-805^84.35%ID^E:6e-76^RecName: Full=Sucrose synthase;^Eukaryota; Viridiplantae; Streptophyta; Embryophyta; Tracheophyta; Spermatophyta; Magnoliopsida; eudicotyledons; Gunneridae; Pentapetalae; rosids; fabids; Fabales; Fabaceae; Papilionoideae; 50 kb inversion clade; NPAAA clade; indigoferoid/millettioid clade; Phaseoleae; Vigna	.	TRINITY_DN10738_c0_g1_i2.p2	5026-6207[-]	EMB8_PICGL^EMB8_PICGL^Q:155-387,H:116-357^33.06%ID^E:3e-36^RecName: Full=Embryogenesis-associated protein EMB8;^Eukaryota; Viridiplantae; Streptophyta; Embryophyta; Tracheophyta; Spermatophyta; Pinopsida; Pinidae; Pinales; Pinaceae; Picea	.	.	.	.	KEGG:vra:106768289	GO:0016157^molecular_function^sucrose synthase activity`GO:0005985^biological_process^sucrose metabolic process	GO:0052689^molecular_function^carboxylic ester hydrolase activity	.	.	.
TRINITY_DN10738_c0_g1	TRINITY_DN10738_c0_g1_i2	SUS_VIGRR^SUS_VIGRR^Q:3-443,H:659-805^84.35%ID^E:6e-76^RecName: Full=Sucrose synthase;^Eukaryota; Viridiplantae; Streptophyta; Embryophyta; Tracheophyta; Spermatophyta; Magnoliopsida; eudicotyledons; Gunneridae; Pentapetalae; rosids; fabids; Fabales; Fabaceae; Papilionoideae; 50 kb inversion clade; NPAAA clade; indigoferoid/millettioid clade; Phaseoleae; Vigna	.	TRINITY_DN10738_c0_g1_i2.p1	972-4781[-]	.	PF02517.17^CPBP^CPBP intramembrane metalloprotease^1124-1202^E:3.9e-05	.	.	.	KEGG:vra:106768289	GO:0016157^molecular_function^sucrose synthase activity`GO:0005985^biological_process^sucrose metabolic process	.	GO:0016020^cellular_component^membrane	.	.
TRINITY_DN3949_c0_g1	TRINITY_DN3949_c0_g1_i6	.	.	TRINITY_DN3949_c0_g1_i6.p3	625-990[-]	.	.	.	.	.	.	.	.	.	.	.
TRINITY_DN3949_c0_g1	TRINITY_DN3949_c0_g1_i6	.	.	TRINITY_DN3949_c0_g1_i6.p1	2594-3565[-]	.	.	.	.	.	.	.	.	.	.	.
TRINITY_DN3949_c0_g1	TRINITY_DN3949_c0_g1_i6	.	.	TRINITY_DN3949_c0_g1_i6.p4	4644-4976[-]	.	.	.	.	.	.	.	.	.	.	.
TRINITY_DN3949_c0_g1	TRINITY_DN3949_c0_g1_i6	.	.	TRINITY_DN3949_c0_g1_i6.p2	3784-4593[-]	.	.	.	.	.	.	.	.	.	.	.
TRINITY_DN10780_c0_g1	TRINITY_DN10780_c0_g1_i2	NU188_HUMAN^NU188_HUMAN^Q:225-1895,H:43-595^22.95%ID^E:7e-10^RecName: Full=Nucleoporin NUP188 {ECO:0000305};^Eukaryota; Metazoa; Chordata; Craniata; Vertebrata; Euteleostomi; Mammalia; Eutheria; Euarchontoglires; Primates; Haplorrhini; Catarrhini; Hominidae; Homo	.	TRINITY_DN10780_c0_g1_i2.p1	87-5987[+]	NU188_HUMAN^NU188_HUMAN^Q:47-1046,H:43-1014^21.44%ID^E:2e-17^RecName: Full=Nucleoporin NUP188 {ECO:0000305};^Eukaryota; Metazoa; Chordata; Craniata; Vertebrata; Euteleostomi; Mammalia; Eutheria; Euarchontoglires; Primates; Haplorrhini; Catarrhini; Hominidae; Homo	.	.	.	.	KEGG:hsa:23511	GO:0043657^cellular_component^host cell`GO:0016020^cellular_component^membrane`GO:0005635^cellular_component^nuclear envelope`GO:0044611^cellular_component^nuclear pore inner ring`GO:0017056^molecular_function^structural constituent of nuclear pore`GO:0075733^biological_process^intracellular transport of virus`GO:0006406^biological_process^mRNA export from nucleus`GO:0006606^biological_process^pr…	GO:0043657^cellular_component^host cell`GO:0016020^cellular_component^membrane`GO:0005635^cellular_component^nuclear envelope`GO:0044611^cellular_component^nuclear pore inner ring`GO:0017056^molecular_function^structural constituent of nuclear pore`GO:0075733^biological_process^intracellular transport of virus`GO:0006406^biological_process^mRNA export from nucleus`GO:0006606^biological_process^pr…	.	.	.
TRINITY_DN10846_c1_g1	TRINITY_DN10846_c1_g1_i1	CSLD5_ARATH^CSLD5_ARATH^Q:259-3780,H:1-1181^80.54%ID^E:0^RecName: Full=Cellulose synthase-like protein D5;^Eukaryota; Viridiplantae; Streptophyta; Embryophyta; Tracheophyta; Spermatophyta; Magnoliopsida; eudicotyledons; Gunneridae; Pentapetalae; rosids; malvids; Brassicales; Brassicaceae; Camelineae; Arabidopsis	.	TRINITY_DN10846_c1_g1_i1.p5	4471-4860[-]	.	.	.	.	.	KEGG:ath:AT1G02730	GO:0005794^cellular_component^Golgi apparatus`GO:0000139^cellular_component^Golgi membrane`GO:0016021^cellular_component^integral component of membrane`GO:0005886^cellular_component^plasma membrane`GO:0005802^cellular_component^trans-Golgi network`GO:0016760^molecular_function^cellulose synthase (UDP-forming) activity`GO:0046527^molecular_function^glucosyltransferase activity`GO:0051753^molecular…	.	.	.	.
TRINITY_DN10846_c1_g1	TRINITY_DN10846_c1_g1_i1	CSLD5_ARATH^CSLD5_ARATH^Q:259-3780,H:1-1181^80.54%ID^E:0^RecName: Full=Cellulose synthase-like protein D5;^Eukaryota; Viridiplantae; Streptophyta; Embryophyta; Tracheophyta; Spermatophyta; Magnoliopsida; eudicotyledons; Gunneridae; Pentapetalae; rosids; malvids; Brassicales; Brassicaceae; Camelineae; Arabidopsis	.	TRINITY_DN10846_c1_g1_i1.p1	259-3783[+]	CSLD5_ARATH^CSLD5_ARATH^Q:1-1174,H:1-1181^81.12%ID^E:0^RecName: Full=Cellulose synthase-like protein D5;^Eukaryota; Viridiplantae; Streptophyta; Embryophyta; Tracheophyta; Spermatophyta; Magnoliopsida; eudicotyledons; Gunneridae; Pentapetalae; rosids; malvids; Brassicales; Brassicaceae; Camelineae; Arabidopsis	PF14570.7^zf-RING_4^RING/Ubox like zinc-binding domain^153-198^E:1.8e-11`PF03552.15^Cellulose_synt^Cellulose synthase^394-1172^E:0`PF13632.7^Glyco_trans_2_3^Glycosyl transferase family group 2^866-994^E:9.2e-08	.	.	.	KEGG:ath:AT1G02730	GO:0005794^cellular_component^Golgi apparatus`GO:0000139^cellular_component^Golgi membrane`GO:0016021^cellular_component^integral component of membrane`GO:0005886^cellular_component^plasma membrane`GO:0005802^cellular_component^trans-Golgi network`GO:0016760^molecular_function^cellulose synthase (UDP-forming) activity`GO:0046527^molecular_function^glucosyltransferase activity`GO:0051753^molecular…	GO:0005794^cellular_component^Golgi apparatus`GO:0000139^cellular_component^Golgi membrane`GO:0016021^cellular_component^integral component of membrane`GO:0005886^cellular_component^plasma membrane`GO:0005802^cellular_component^trans-Golgi network`GO:0016760^molecular_function^cellulose synthase (UDP-forming) activity`GO:0046527^molecular_function^glucosyltransferase activity`GO:0051753^molecular…	GO:0016760^molecular_function^cellulose synthase (UDP-forming) activity`GO:0030244^biological_process^cellulose biosynthetic process`GO:0016020^cellular_component^membrane	.	.
TRINITY_DN10243_c0_g1	TRINITY_DN10243_c0_g1_i2	RRP5_ARATH^RRP5_ARATH^Q:187-5841,H:35-1920^60.18%ID^E:0^RecName: Full=rRNA biogenesis protein RRP5 {ECO:0000303|PubMed:23382868};^Eukaryota; Viridiplantae; Streptophyta; Embryophyta; Tracheophyta; Spermatophyta; Magnoliopsida; eudicotyledons; Gunneridae; Pentapetalae; rosids; malvids; Brassicales; Brassicaceae; Camelineae; Arabidopsis	.	TRINITY_DN10243_c0_g1_i2.p1	82-5844[+]	RRP5_ARATH^RRP5_ARATH^Q:36-1920,H:35-1920^60.18%ID^E:0^RecName: Full=rRNA biogenesis protein RRP5 {ECO:0000303|PubMed:23382868};^Eukaryota; Viridiplantae; Streptophyta; Embryophyta; Tracheophyta; Spermatophyta; Magnoliopsida; eudicotyledons; Gunneridae; Pentapetalae; rosids; malvids; Brassicales; Brassicaceae; Camelineae; Arabidopsis	PF00575.24^S1^S1 RNA binding domain^490-554^E:6.1e-08`PF00575.24^S1^S1 RNA binding domain^583-647^E:2.7e-07`PF00575.24^S1^S1 RNA binding domain^756-825^E:2.5e-05`PF00575.24^S1^S1 RNA binding domain^1258-1322^E:5.8e-05`PF00575.24^S1^S1 RNA binding domain^1457-1528^E:2.6e-15`PF05843.15^Suf^Suppressor of forked protein (Suf)^1820-1916^E:3.3e-11	.	.	.	KEGG:ath:AT3G11964	GO:0005730^cellular_component^nucleolus`GO:0005886^cellular_component^plasma membrane`GO:0032040^cellular_component^small-subunit processome`GO:0003723^molecular_function^RNA binding`GO:0009553^biological_process^embryo sac development`GO:0006397^biological_process^mRNA processing`GO:0006364^biological_process^rRNA processing	GO:0005730^cellular_component^nucleolus`GO:0005886^cellular_component^plasma membrane`GO:0032040^cellular_component^small-subunit processome`GO:0003723^molecular_function^RNA binding`GO:0009553^biological_process^embryo sac development`GO:0006397^biological_process^mRNA processing`GO:0006364^biological_process^rRNA processing	GO:0003676^molecular_function^nucleic acid binding`GO:0006397^biological_process^mRNA processing`GO:0005634^cellular_component^nucleus	.	.
TRINITY_DN10095_c0_g1	TRINITY_DN10095_c0_g1_i1	CHLH_ARATH^CHLH_ARATH^Q:4025-1368,H:496-1381^89.05%ID^E:0^RecName: Full=Magnesium-chelatase subunit ChlH, chloroplastic;^Eukaryota; Viridiplantae; Streptophyta; Embryophyta; Tracheophyta; Spermatophyta; Magnoliopsida; eudicotyledons; Gunneridae; Pentapetalae; rosids; malvids; Brassicales; Brassicaceae; Camelineae; Arabidopsis`CHLH_ARATH^CHLH_ARATH^Q:5799-4312,H:1-496^81.93%ID^E:0^RecName: Full=Ma…	.	TRINITY_DN10095_c0_g1_i1.p3	57-1160[+]	.	PF04862.13^DUF642^Protein of unknown function (DUF642)^29-185^E:3.1e-58`PF04862.13^DUF642^Protein of unknown function (DUF642)^196-363^E:3.4e-17	.	.	.	KEGG:ath:AT5G13630	GO:0009507^cellular_component^chloroplast`GO:0009706^cellular_component^chloroplast inner membrane`GO:0009570^cellular_component^chloroplast stroma`GO:0010007^cellular_component^magnesium chelatase complex`GO:0005739^cellular_component^mitochondrion`GO:0009536^cellular_component^plastid`GO:0005524^molecular_function^ATP binding`GO:0016851^molecular_function^magnesium chelatase activity`GO:0003729…	.	.	.	.
TRINITY_DN10095_c0_g1	TRINITY_DN10095_c0_g1_i1	CHLH_ARATH^CHLH_ARATH^Q:4025-1368,H:496-1381^89.05%ID^E:0^RecName: Full=Magnesium-chelatase subunit ChlH, chloroplastic;^Eukaryota; Viridiplantae; Streptophyta; Embryophyta; Tracheophyta; Spermatophyta; Magnoliopsida; eudicotyledons; Gunneridae; Pentapetalae; rosids; malvids; Brassicales; Brassicaceae; Camelineae; Arabidopsis`CHLH_ARATH^CHLH_ARATH^Q:5799-4312,H:1-496^81.93%ID^E:0^RecName: Full=Ma…	.	TRINITY_DN10095_c0_g1_i1.p1	1365-3791[-]	CHLH_ARATH^CHLH_ARATH^Q:1-808,H:574-1381^89.48%ID^E:0^RecName: Full=Magnesium-chelatase subunit ChlH, chloroplastic;^Eukaryota; Viridiplantae; Streptophyta; Embryophyta; Tracheophyta; Spermatophyta; Magnoliopsida; eudicotyledons; Gunneridae; Pentapetalae; rosids; malvids; Brassicales; Brassicaceae; Camelineae; Arabidopsis	PF02514.17^CobN-Mg_chel^CobN/Magnesium Chelatase^13-788^E:2.4e-259	.	.	.	KEGG:ath:AT5G13630	GO:0009507^cellular_component^chloroplast`GO:0009706^cellular_component^chloroplast inner membrane`GO:0009570^cellular_component^chloroplast stroma`GO:0010007^cellular_component^magnesium chelatase complex`GO:0005739^cellular_component^mitochondrion`GO:0009536^cellular_component^plastid`GO:0005524^molecular_function^ATP binding`GO:0016851^molecular_function^magnesium chelatase activity`GO:0003729…	GO:0009507^cellular_component^chloroplast`GO:0009706^cellular_component^chloroplast inner membrane`GO:0009570^cellular_component^chloroplast stroma`GO:0010007^cellular_component^magnesium chelatase complex`GO:0005739^cellular_component^mitochondrion`GO:0009536^cellular_component^plastid`GO:0005524^molecular_function^ATP binding`GO:0016851^molecular_function^magnesium chelatase activity`GO:0003729…	GO:0009058^biological_process^biosynthetic process	.	.
TRINITY_DN10095_c0_g1	TRINITY_DN10095_c0_g1_i1	CHLH_ARATH^CHLH_ARATH^Q:4025-1368,H:496-1381^89.05%ID^E:0^RecName: Full=Magnesium-chelatase subunit ChlH, chloroplastic;^Eukaryota; Viridiplantae; Streptophyta; Embryophyta; Tracheophyta; Spermatophyta; Magnoliopsida; eudicotyledons; Gunneridae; Pentapetalae; rosids; malvids; Brassicales; Brassicaceae; Camelineae; Arabidopsis`CHLH_ARATH^CHLH_ARATH^Q:5799-4312,H:1-496^81.93%ID^E:0^RecName: Full=Ma…	.	TRINITY_DN10095_c0_g1_i1.p2	4258-5799[-]	CHLH_ARATH^CHLH_ARATH^Q:1-496,H:1-496^81.93%ID^E:0^RecName: Full=Magnesium-chelatase subunit ChlH, chloroplastic;^Eukaryota; Viridiplantae; Streptophyta; Embryophyta; Tracheophyta; Spermatophyta; Magnoliopsida; eudicotyledons; Gunneridae; Pentapetalae; rosids; malvids; Brassicales; Brassicaceae; Camelineae; Arabidopsis	PF11965.9^DUF3479^Domain of unknown function (DUF3479)^80-240^E:1.6e-47`PF02514.17^CobN-Mg_chel^CobN/Magnesium Chelatase^244-496^E:6.8e-50	.	.	.	KEGG:ath:AT5G13630	GO:0009507^cellular_component^chloroplast`GO:0009706^cellular_component^chloroplast inner membrane`GO:0009570^cellular_component^chloroplast stroma`GO:0010007^cellular_component^magnesium chelatase complex`GO:0005739^cellular_component^mitochondrion`GO:0009536^cellular_component^plastid`GO:0005524^molecular_function^ATP binding`GO:0016851^molecular_function^magnesium chelatase activity`GO:0003729…	GO:0009507^cellular_component^chloroplast`GO:0009706^cellular_component^chloroplast inner membrane`GO:0009570^cellular_component^chloroplast stroma`GO:0010007^cellular_component^magnesium chelatase complex`GO:0005739^cellular_component^mitochondrion`GO:0009536^cellular_component^plastid`GO:0005524^molecular_function^ATP binding`GO:0016851^molecular_function^magnesium chelatase activity`GO:0003729…	GO:0016851^molecular_function^magnesium chelatase activity`GO:0009058^biological_process^biosynthetic process	.	.
TRINITY_DN10616_c0_g1	TRINITY_DN10616_c0_g1_i1	PTM_ARATH^PTM_ARATH^Q:4512-3478,H:184-555^37.63%ID^E:7e-59^RecName: Full=DDT domain-containing protein PTM {ECO:0000305};^Eukaryota; Viridiplantae; Streptophyta; Embryophyta; Tracheophyta; Spermatophyta; Magnoliopsida; eudicotyledons; Gunneridae; Pentapetalae; rosids; malvids; Brassicales; Brassicaceae; Camelineae; Arabidopsis`PTM_ARATH^PTM_ARATH^Q:2913-1549,H:677-1132^28.76%ID^E:1e-43^RecName: F…	.	TRINITY_DN10616_c0_g1_i1.p1	868-5985[-]	PTM_ARATH^PTM_ARATH^Q:492-836,H:184-555^37.89%ID^E:2e-67^RecName: Full=DDT domain-containing protein PTM {ECO:0000305};^Eukaryota; Viridiplantae; Streptophyta; Embryophyta; Tracheophyta; Spermatophyta; Magnoliopsida; eudicotyledons; Gunneridae; Pentapetalae; rosids; malvids; Brassicales; Brassicaceae; Camelineae; Arabidopsis`PTM_ARATH^PTM_ARATH^Q:1025-1693,H:677-1292^26.5%ID^E:5e-61^RecName: Full…	PF02791.18^DDT^DDT domain^505-557^E:5e-13`PF00628.30^PHD^PHD-finger^699-741^E:2.7e-08	.	.	.	KEGG:ath:AT5G35210	GO:0009941^cellular_component^chloroplast envelope`GO:0009707^cellular_component^chloroplast outer membrane`GO:0016021^cellular_component^integral component of membrane`GO:0005634^cellular_component^nucleus`GO:0046872^molecular_function^metal ion binding`GO:0035064^molecular_function^methylated histone binding`GO:0010019^biological_process^chloroplast-nucleus signaling pathway`GO:0045893^biologic…	GO:0009941^cellular_component^chloroplast envelope`GO:0009707^cellular_component^chloroplast outer membrane`GO:0016021^cellular_component^integral component of membrane`GO:0005634^cellular_component^nucleus`GO:0046872^molecular_function^metal ion binding`GO:0035064^molecular_function^methylated histone binding`GO:0010019^biological_process^chloroplast-nucleus signaling pathway`GO:0045893^biologic…	.	.	.
TRINITY_DN10641_c0_g1	TRINITY_DN10641_c0_g1_i2	DOT2_ARATH^DOT2_ARATH^Q:5137-2993,H:102-811^63.2%ID^E:0^RecName: Full=SART-1 family protein DOT2 {ECO:0000305};^Eukaryota; Viridiplantae; Streptophyta; Embryophyta; Tracheophyta; Spermatophyta; Magnoliopsida; eudicotyledons; Gunneridae; Pentapetalae; rosids; malvids; Brassicales; Brassicaceae; Camelineae; Arabidopsis	.	TRINITY_DN10641_c0_g1_i2.p1	2966-5926[-]	DOT2_ARATH^DOT2_ARATH^Q:144-978,H:25-811^60.07%ID^E:0^RecName: Full=SART-1 family protein DOT2 {ECO:0000305};^Eukaryota; Viridiplantae; Streptophyta; Embryophyta; Tracheophyta; Spermatophyta; Magnoliopsida; eudicotyledons; Gunneridae; Pentapetalae; rosids; malvids; Brassicales; Brassicaceae; Camelineae; Arabidopsis	PF03343.14^SART-1^SART-1 family^326-894^E:5.5e-63	.	.	.	KEGG:ath:AT5G16780	GO:0005730^cellular_component^nucleolus`GO:0005634^cellular_component^nucleus`GO:0046540^cellular_component^U4/U6 x U5 tri-snRNP complex`GO:0010588^biological_process^cotyledon vascular tissue pattern formation`GO:0009908^biological_process^flower development`GO:0048366^biological_process^leaf development`GO:0010305^biological_process^leaf vascular tissue pattern formation`GO:0000481^biological_p…	GO:0005730^cellular_component^nucleolus`GO:0005634^cellular_component^nucleus`GO:0046540^cellular_component^U4/U6 x U5 tri-snRNP complex`GO:0010588^biological_process^cotyledon vascular tissue pattern formation`GO:0009908^biological_process^flower development`GO:0048366^biological_process^leaf development`GO:0010305^biological_process^leaf vascular tissue pattern formation`GO:0000481^biological_p…	GO:0000398^biological_process^mRNA splicing, via spliceosome	.	.
TRINITY_DN10641_c0_g1	TRINITY_DN10641_c0_g1_i2	DOT2_ARATH^DOT2_ARATH^Q:5137-2993,H:102-811^63.2%ID^E:0^RecName: Full=SART-1 family protein DOT2 {ECO:0000305};^Eukaryota; Viridiplantae; Streptophyta; Embryophyta; Tracheophyta; Spermatophyta; Magnoliopsida; eudicotyledons; Gunneridae; Pentapetalae; rosids; malvids; Brassicales; Brassicaceae; Camelineae; Arabidopsis	.	TRINITY_DN10641_c0_g1_i2.p2	476-2029[+]	FRL4A_ARATH^FRL4A_ARATH^Q:1-506,H:1-505^70.16%ID^E:0^RecName: Full=FRIGIDA-like protein 4a;^Eukaryota; Viridiplantae; Streptophyta; Embryophyta; Tracheophyta; Spermatophyta; Magnoliopsida; eudicotyledons; Gunneridae; Pentapetalae; rosids; malvids; Brassicales; Brassicaceae; Camelineae; Arabidopsis	PF07899.12^Frigida^Frigida-like protein^120-405^E:3.7e-98	.	.	.	KEGG:ath:AT3G22440	GO:0005730^cellular_component^nucleolus`GO:0005634^cellular_component^nucleus`GO:0046540^cellular_component^U4/U6 x U5 tri-snRNP complex`GO:0010588^biological_process^cotyledon vascular tissue pattern formation`GO:0009908^biological_process^flower development`GO:0048366^biological_process^leaf development`GO:0010305^biological_process^leaf vascular tissue pattern formation`GO:0000481^biological_p…	GO:0030154^biological_process^cell differentiation`GO:0009908^biological_process^flower development	.	.	.
TRINITY_DN9514_c0_g1	TRINITY_DN9514_c0_g1_i4	NRPB1_ARATH^NRPB1_ARATH^Q:180-4784,H:1-1536^88.48%ID^E:0^RecName: Full=DNA-directed RNA polymerase II subunit RPB1 {ECO:0000303|PubMed:19110459, ECO:0000303|PubMed:2103447};^Eukaryota; Viridiplantae; Streptophyta; Embryophyta; Tracheophyta; Spermatophyta; Magnoliopsida; eudicotyledons; Gunneridae; Pentapetalae; rosids; malvids; Brassicales; Brassicaceae; Camelineae; Arabidopsis	.	TRINITY_DN9514_c0_g1_i4.p1	180-5693[+]	NRPB1_ARATH^NRPB1_ARATH^Q:1-1743,H:1-1819^83.21%ID^E:0^RecName: Full=DNA-directed RNA polymerase II subunit RPB1 {ECO:0000303|PubMed:19110459, ECO:0000303|PubMed:2103447};^Eukaryota; Viridiplantae; Streptophyta; Embryophyta; Tracheophyta; Spermatophyta; Magnoliopsida; eudicotyledons; Gunneridae; Pentapetalae; rosids; malvids; Brassicales; Brassicaceae; Camelineae; Arabidopsis	PF04997.13^RNA_pol_Rpb1_1^RNA polymerase Rpb1, domain 1^14-350^E:5.5e-111`PF00623.21^RNA_pol_Rpb1_2^RNA polymerase Rpb1, domain 2^352-520^E:1.1e-71`PF04983.19^RNA_pol_Rpb1_3^RNA polymerase Rpb1, domain 3^524-687^E:2e-49`PF05000.18^RNA_pol_Rpb1_4^RNA polymerase Rpb1, domain 4^717-818^E:1.7e-38`PF04998.18^RNA_pol_Rpb1_5^RNA polymerase Rpb1, domain 5^825-1415^E:1.3e-105`PF04992.15^RNA_pol_Rpb1_6^RNA…	.	.	.	KEGG:ath:AT4G35800	GO:0009506^cellular_component^plasmodesma`GO:0005665^cellular_component^RNA polymerase II, core complex`GO:0005773^cellular_component^vacuole`GO:0003677^molecular_function^DNA binding`GO:0003899^molecular_function^DNA-directed 5'-3' RNA polymerase activity`GO:0046872^molecular_function^metal ion binding`GO:0006366^biological_process^transcription by RNA polymerase II	GO:0009506^cellular_component^plasmodesma`GO:0005665^cellular_component^RNA polymerase II, core complex`GO:0005773^cellular_component^vacuole`GO:0003677^molecular_function^DNA binding`GO:0003899^molecular_function^DNA-directed 5'-3' RNA polymerase activity`GO:0046872^molecular_function^metal ion binding`GO:0006366^biological_process^transcription by RNA polymerase II	GO:0003677^molecular_function^DNA binding`GO:0003899^molecular_function^DNA-directed 5'-3' RNA polymerase activity`GO:0006351^biological_process^transcription, DNA-templated`GO:0006366^biological_process^transcription by RNA polymerase II`GO:0005665^cellular_component^RNA polymerase II, core complex	.	.
TRINITY_DN10638_c0_g1	TRINITY_DN10638_c0_g1_i2	AB4C_ARATH^AB4C_ARATH^Q:6162-1672,H:4-1516^69.65%ID^E:0^RecName: Full=ABC transporter C family member 4;^Eukaryota; Viridiplantae; Streptophyta; Embryophyta; Tracheophyta; Spermatophyta; Magnoliopsida; eudicotyledons; Gunneridae; Pentapetalae; rosids; malvids; Brassicales; Brassicaceae; Camelineae; Arabidopsis	.	TRINITY_DN10638_c0_g1_i2.p2	194-1144[+]	EID1_ARATH^EID1_ARATH^Q:1-316,H:5-336^62.46%ID^E:5e-143^RecName: Full=Phytochrome A-associated F-box protein;^Eukaryota; Viridiplantae; Streptophyta; Embryophyta; Tracheophyta; Spermatophyta; Magnoliopsida; eudicotyledons; Gunneridae; Pentapetalae; rosids; malvids; Brassicales; Brassicaceae; Camelineae; Arabidopsis	PF00646.34^F-box^F-box domain^4-44^E:0.002	.	.	.	KEGG:ath:AT4G02440	GO:0005829^cellular_component^cytosol`GO:0005794^cellular_component^Golgi apparatus`GO:0016021^cellular_component^integral component of membrane`GO:0016020^cellular_component^membrane`GO:0000325^cellular_component^plant-type vacuole`GO:0005886^cellular_component^plasma membrane`GO:0009506^cellular_component^plasmodesma`GO:0005774^cellular_component^vacuolar membrane`GO:0005773^cellular_component^…	GO:0005634^cellular_component^nucleus`GO:0004842^molecular_function^ubiquitin-protein transferase activity`GO:0048366^biological_process^leaf development`GO:0048573^biological_process^photoperiodism, flowering`GO:0009585^biological_process^red, far-red light phototransduction`GO:0010099^biological_process^regulation of photomorphogenesis	GO:0005515^molecular_function^protein binding	.	.
TRINITY_DN10638_c0_g1	TRINITY_DN10638_c0_g1_i2	AB4C_ARATH^AB4C_ARATH^Q:6162-1672,H:4-1516^69.65%ID^E:0^RecName: Full=ABC transporter C family member 4;^Eukaryota; Viridiplantae; Streptophyta; Embryophyta; Tracheophyta; Spermatophyta; Magnoliopsida; eudicotyledons; Gunneridae; Pentapetalae; rosids; malvids; Brassicales; Brassicaceae; Camelineae; Arabidopsis	.	TRINITY_DN10638_c0_g1_i2.p1	1669-6162[-]	AB4C_ARATH^AB4C_ARATH^Q:1-1497,H:4-1516^69.78%ID^E:0^RecName: Full=ABC transporter C family member 4;^Eukaryota; Viridiplantae; Streptophyta; Embryophyta; Tracheophyta; Spermatophyta; Magnoliopsida; eudicotyledons; Gunneridae; Pentapetalae; rosids; malvids; Brassicales; Brassicaceae; Camelineae; Arabidopsis	PF00664.24^ABC_membrane^ABC transporter transmembrane region^322-588^E:3.3e-26`PF00005.28^ABC_tran^ABC transporter^653-786^E:5.6e-20`PF00664.24^ABC_membrane^ABC transporter transmembrane region^940-1191^E:2.6e-26`PF00005.28^ABC_tran^ABC transporter^1272-1420^E:2.3e-27	.	.	.	KEGG:ath:AT2G47800	GO:0005829^cellular_component^cytosol`GO:0005794^cellular_component^Golgi apparatus`GO:0016021^cellular_component^integral component of membrane`GO:0016020^cellular_component^membrane`GO:0000325^cellular_component^plant-type vacuole`GO:0005886^cellular_component^plasma membrane`GO:0009506^cellular_component^plasmodesma`GO:0005774^cellular_component^vacuolar membrane`GO:0005773^cellular_component^…	GO:0005829^cellular_component^cytosol`GO:0005794^cellular_component^Golgi apparatus`GO:0016021^cellular_component^integral component of membrane`GO:0016020^cellular_component^membrane`GO:0000325^cellular_component^plant-type vacuole`GO:0005886^cellular_component^plasma membrane`GO:0009506^cellular_component^plasmodesma`GO:0005774^cellular_component^vacuolar membrane`GO:0005773^cellular_component^…	GO:0005524^molecular_function^ATP binding`GO:0042626^molecular_function^ATPase-coupled transmembrane transporter activity`GO:0055085^biological_process^transmembrane transport`GO:0016021^cellular_component^integral component of membrane`GO:0016887^molecular_function^ATPase activity	.	.
TRINITY_DN10573_c0_g1	TRINITY_DN10573_c0_g1_i1	CALSA_ARATH^CALSA_ARATH^Q:239-5965,H:1-1904^75.98%ID^E:0^RecName: Full=Callose synthase 10;^Eukaryota; Viridiplantae; Streptophyta; Embryophyta; Tracheophyta; Spermatophyta; Magnoliopsida; eudicotyledons; Gunneridae; Pentapetalae; rosids; malvids; Brassicales; Brassicaceae; Camelineae; Arabidopsis	.	TRINITY_DN10573_c0_g1_i1.p1	239-5968[+]	CALSA_ARATH^CALSA_ARATH^Q:1-1909,H:1-1904^75.98%ID^E:0^RecName: Full=Callose synthase 10;^Eukaryota; Viridiplantae; Streptophyta; Embryophyta; Tracheophyta; Spermatophyta; Magnoliopsida; eudicotyledons; Gunneridae; Pentapetalae; rosids; malvids; Brassicales; Brassicaceae; Camelineae; Arabidopsis	PF14288.7^FKS1_dom1^1,3-beta-glucan synthase subunit FKS1, domain-1^350-458^E:3.5e-34`PF02364.16^Glucan_synthase^1,3-beta-glucan synthase component^1034-1810^E:3.7e-234	.	.	.	KEGG:ath:AT2G36850	GO:0000148^cellular_component^1,3-beta-D-glucan synthase complex`GO:0005794^cellular_component^Golgi apparatus`GO:0016021^cellular_component^integral component of membrane`GO:0005886^cellular_component^plasma membrane`GO:0009506^cellular_component^plasmodesma`GO:0003843^molecular_function^1,3-beta-D-glucan synthase activity`GO:0046527^molecular_function^glucosyltransferase activity`GO:0006075^bio…	GO:0000148^cellular_component^1,3-beta-D-glucan synthase complex`GO:0005794^cellular_component^Golgi apparatus`GO:0016021^cellular_component^integral component of membrane`GO:0005886^cellular_component^plasma membrane`GO:0009506^cellular_component^plasmodesma`GO:0003843^molecular_function^1,3-beta-D-glucan synthase activity`GO:0046527^molecular_function^glucosyltransferase activity`GO:0006075^bio…	GO:0003843^molecular_function^1,3-beta-D-glucan synthase activity`GO:0006075^biological_process^(1->3)-beta-D-glucan biosynthetic process`GO:0000148^cellular_component^1,3-beta-D-glucan synthase complex`GO:0016020^cellular_component^membrane	.	.
TRINITY_DN10747_c1_g1	TRINITY_DN10747_c1_g1_i2	YEJJ_SCHPO^YEJJ_SCHPO^Q:4094-3330,H:241-496^57.42%ID^E:2e-87^RecName: Full=Uncharacterized AAA domain-containing protein C31G5.19;^Eukaryota; Fungi; Dikarya; Ascomycota; Taphrinomycotina; Schizosaccharomycetes; Schizosaccharomycetales; Schizosaccharomycetaceae; Schizosaccharomyces	.	TRINITY_DN10747_c1_g1_i2.p1	345-5858[-]	TBP7_YEAST^TBP7_YEAST^Q:598-1114,H:398-844^37.72%ID^E:4e-91^RecName: Full=Tat-binding homolog 7;^Eukaryota; Fungi; Dikarya; Ascomycota; Saccharomycotina; Saccharomycetes; Saccharomycetales; Saccharomycetaceae; Saccharomyces	PF13832.7^zf-HC5HC2H_2^PHD-zinc-finger like domain^444-518^E:3.2e-08`PF13771.7^zf-HC5HC2H^PHD-like zinc-binding domain^448-527^E:4.6e-11`PF00004.30^AAA^ATPase family associated with various cellular activities (AAA)^650-785^E:3e-36`PF17862.2^AAA_lid_3^AAA+ lid domain^811-843^E:2.5e-09	.	.	.	KEGG:sce:YGR270W	GO:0005634^cellular_component^nucleus`GO:0005524^molecular_function^ATP binding`GO:0016887^molecular_function^ATPase activity`GO:0003682^molecular_function^chromatin binding`GO:0042393^molecular_function^histone binding`GO:0006338^biological_process^chromatin remodeling`GO:0031936^biological_process^negative regulation of chromatin silencing`GO:0016584^biological_process^nucleosome positioning`GO…	GO:0005829^cellular_component^cytosol`GO:0042406^cellular_component^extrinsic component of endoplasmic reticulum membrane`GO:0005634^cellular_component^nucleus`GO:0005524^molecular_function^ATP binding`GO:0016887^molecular_function^ATPase activity`GO:0003682^molecular_function^chromatin binding`GO:0042393^molecular_function^histone binding`GO:0031936^biological_process^negative regulation of chro…	GO:0005524^molecular_function^ATP binding	.	.
TRINITY_DN9916_c1_g1	TRINITY_DN9916_c1_g1_i3	PP158_ARATH^PP158_ARATH^Q:2955-5444,H:44-873^57.23%ID^E:0^RecName: Full=Pentatricopeptide repeat-containing protein At2g17140;^Eukaryota; Viridiplantae; Streptophyta; Embryophyta; Tracheophyta; Spermatophyta; Magnoliopsida; eudicotyledons; Gunneridae; Pentapetalae; rosids; malvids; Brassicales; Brassicaceae; Camelineae; Arabidopsis	.	TRINITY_DN9916_c1_g1_i3.p2	191-2230[+]	GAUT3_ARATH^GAUT3_ARATH^Q:60-679,H:53-680^68.31%ID^E:0^RecName: Full=Probable galacturonosyltransferase 3;^Eukaryota; Viridiplantae; Streptophyta; Embryophyta; Tracheophyta; Spermatophyta; Magnoliopsida; eudicotyledons; Gunneridae; Pentapetalae; rosids; malvids; Brassicales; Brassicaceae; Camelineae; Arabidopsis	PF01501.21^Glyco_transf_8^Glycosyl transferase family 8^337-652^E:3e-91	.	.	.	KEGG:ath:AT4G38270	.	GO:0005768^cellular_component^endosome`GO:0005794^cellular_component^Golgi apparatus`GO:0005797^cellular_component^Golgi medial cisterna`GO:0000139^cellular_component^Golgi membrane`GO:0016021^cellular_component^integral component of membrane`GO:0005802^cellular_component^trans-Golgi network`GO:0005774^cellular_component^vacuolar membrane`GO:0047262^molecular_function^polygalacturonate 4-alpha-ga…	GO:0016757^molecular_function^transferase activity, transferring glycosyl groups	.	.
TRINITY_DN9916_c1_g1	TRINITY_DN9916_c1_g1_i3	PP158_ARATH^PP158_ARATH^Q:2955-5444,H:44-873^57.23%ID^E:0^RecName: Full=Pentatricopeptide repeat-containing protein At2g17140;^Eukaryota; Viridiplantae; Streptophyta; Embryophyta; Tracheophyta; Spermatophyta; Magnoliopsida; eudicotyledons; Gunneridae; Pentapetalae; rosids; malvids; Brassicales; Brassicaceae; Camelineae; Arabidopsis	.	TRINITY_DN9916_c1_g1_i3.p1	2826-5450[+]	PP158_ARATH^PP158_ARATH^Q:7-873,H:5-873^57.08%ID^E:0^RecName: Full=Pentatricopeptide repeat-containing protein At2g17140;^Eukaryota; Viridiplantae; Streptophyta; Embryophyta; Tracheophyta; Spermatophyta; Magnoliopsida; eudicotyledons; Gunneridae; Pentapetalae; rosids; malvids; Brassicales; Brassicaceae; Camelineae; Arabidopsis	PF17177.5^PPR_long^Pentacotripeptide-repeat region of PRORP^124-248^E:5.7e-07`PF13812.7^PPR_3^Pentatricopeptide repeat domain^137-184^E:1.2e-05`PF12854.8^PPR_1^PPR repeat^143-174^E:1.8e-06`PF13041.7^PPR_2^PPR repeat family^145-194^E:8.2e-16`PF01535.21^PPR^PPR repeat^148-178^E:1.5e-07`PF01535.21^PPR^PPR repeat^187-213^E:1.3`PF13812.7^PPR_3^Pentatricopeptide repeat domain^204-259^E:3.5e-07`PF12854.…	.	.	.	KEGG:ath:AT2G17140	.	.	.	.	.
TRINITY_DN9966_c0_g1	TRINITY_DN9966_c0_g1_i1	REV3_ARATH^REV3_ARATH^Q:3549-283,H:808-1889^61.9%ID^E:0^RecName: Full=DNA polymerase zeta catalytic subunit;^Eukaryota; Viridiplantae; Streptophyta; Embryophyta; Tracheophyta; Spermatophyta; Magnoliopsida; eudicotyledons; Gunneridae; Pentapetalae; rosids; malvids; Brassicales; Brassicaceae; Camelineae; Arabidopsis`REV3_ARATH^REV3_ARATH^Q:6077-5478,H:1-200^62.69%ID^E:2e-126^RecName: Full=DNA polym…	.	TRINITY_DN9966_c0_g1_i1.p1	277-5328[-]	REV3_ARATH^REV3_ARATH^Q:594-1683,H:808-1890^62.44%ID^E:0^RecName: Full=DNA polymerase zeta catalytic subunit;^Eukaryota; Viridiplantae; Streptophyta; Embryophyta; Tracheophyta; Spermatophyta; Magnoliopsida; eudicotyledons; Gunneridae; Pentapetalae; rosids; malvids; Brassicales; Brassicaceae; Camelineae; Arabidopsis`REV3_ARATH^REV3_ARATH^Q:20-421,H:272-686^35.07%ID^E:9e-52^RecName: Full=DNA polyme…	PF03104.20^DNA_pol_B_exo1^DNA polymerase family B, exonuclease domain^822-1021^E:3.8e-09`PF00136.22^DNA_pol_B^DNA polymerase family B^1088-1536^E:6.7e-98`PF14260.7^zf-C4pol^C4-type zinc-finger of DNA polymerase delta^1582-1655^E:2.7e-12	.	.	.	KEGG:ath:AT1G67500	GO:0005634^cellular_component^nucleus`GO:0016035^cellular_component^zeta DNA polymerase complex`GO:0051539^molecular_function^4 iron, 4 sulfur cluster binding`GO:0003677^molecular_function^DNA binding`GO:0003887^molecular_function^DNA-directed DNA polymerase activity`GO:0046872^molecular_function^metal ion binding`GO:0000166^molecular_function^nucleotide binding`GO:0006974^biological_process^cell…	GO:0005634^cellular_component^nucleus`GO:0016035^cellular_component^zeta DNA polymerase complex`GO:0051539^molecular_function^4 iron, 4 sulfur cluster binding`GO:0003677^molecular_function^DNA binding`GO:0003887^molecular_function^DNA-directed DNA polymerase activity`GO:0046872^molecular_function^metal ion binding`GO:0000166^molecular_function^nucleotide binding`GO:0006974^biological_process^cell…	GO:0000166^molecular_function^nucleotide binding`GO:0003677^molecular_function^DNA binding	.	.
TRINITY_DN10860_c3_g1	TRINITY_DN10860_c3_g1_i1	HAC1_ARATH^HAC1_ARATH^Q:5729-528,H:1-1693^60.05%ID^E:0^RecName: Full=Histone acetyltransferase HAC1;^Eukaryota; Viridiplantae; Streptophyta; Embryophyta; Tracheophyta; Spermatophyta; Magnoliopsida; eudicotyledons; Gunneridae; Pentapetalae; rosids; malvids; Brassicales; Brassicaceae; Camelineae; Arabidopsis	.	TRINITY_DN10860_c3_g1_i1.p1	516-5729[-]	HAC1_ARATH^HAC1_ARATH^Q:1-1734,H:1-1693^60.58%ID^E:0^RecName: Full=Histone acetyltransferase HAC1;^Eukaryota; Viridiplantae; Streptophyta; Embryophyta; Tracheophyta; Spermatophyta; Magnoliopsida; eudicotyledons; Gunneridae; Pentapetalae; rosids; malvids; Brassicales; Brassicaceae; Camelineae; Arabidopsis	PF02135.17^zf-TAZ^TAZ zinc finger^679-747^E:1.1e-15`PF00628.30^PHD^PHD-finger^1063-1105^E:4.1e-07`PF08214.12^HAT_KAT11^Histone acetylation protein^1162-1378^E:1.1e-32`PF00569.18^ZZ^Zinc finger, ZZ type^1562-1601^E:2.2e-06`PF02135.17^zf-TAZ^TAZ zinc finger^1630-1700^E:8.8e-13	.	.	.	KEGG:ath:AT1G79000	GO:0000123^cellular_component^histone acetyltransferase complex`GO:0005667^cellular_component^transcription regulator complex`GO:0031490^molecular_function^chromatin DNA binding`GO:0004402^molecular_function^histone acetyltransferase activity`GO:0001085^molecular_function^RNA polymerase II transcription factor binding`GO:0003713^molecular_function^transcription coactivator activity`GO:0008270^mol…	GO:0000123^cellular_component^histone acetyltransferase complex`GO:0005667^cellular_component^transcription regulator complex`GO:0031490^molecular_function^chromatin DNA binding`GO:0004402^molecular_function^histone acetyltransferase activity`GO:0001085^molecular_function^RNA polymerase II transcription factor binding`GO:0003713^molecular_function^transcription coactivator activity`GO:0008270^mol…	GO:0003712^molecular_function^transcription coregulator activity`GO:0004402^molecular_function^histone acetyltransferase activity`GO:0008270^molecular_function^zinc ion binding`GO:0006355^biological_process^regulation of transcription, DNA-templated`GO:0005634^cellular_component^nucleus`GO:0016573^biological_process^histone acetylation	.	.
TRINITY_DN9106_c2_g1	TRINITY_DN9106_c2_g1_i3	CHX15_ARATH^CHX15_ARATH^Q:6120-3841,H:57-788^41.81%ID^E:3e-180^RecName: Full=Cation/H(+) antiporter 15;^Eukaryota; Viridiplantae; Streptophyta; Embryophyta; Tracheophyta; Spermatophyta; Magnoliopsida; eudicotyledons; Gunneridae; Pentapetalae; rosids; malvids; Brassicales; Brassicaceae; Camelineae; Arabidopsis	.	TRINITY_DN9106_c2_g1_i3.p2	413-1954[-]	AATPD_ARATH^AATPD_ARATH^Q:2-446,H:3-465^44.59%ID^E:3e-129^RecName: Full=AAA-ATPase At4g25835;^Eukaryota; Viridiplantae; Streptophyta; Embryophyta; Tracheophyta; Spermatophyta; Magnoliopsida; eudicotyledons; Gunneridae; Pentapetalae; rosids; malvids; Brassicales; Brassicaceae; Camelineae; Arabidopsis	PF14363.7^AAA_assoc^Domain associated at C-terminal with AAA^21-117^E:1.6e-21`PF00004.30^AAA^ATPase family associated with various cellular activities (AAA)^230-368^E:1e-13	.	.	.	KEGG:ath:AT4G25835	GO:0012505^cellular_component^endomembrane system`GO:0016021^cellular_component^integral component of membrane`GO:0015299^molecular_function^solute:proton antiporter activity`GO:0006813^biological_process^potassium ion transport`GO:0006885^biological_process^regulation of pH	GO:0005524^molecular_function^ATP binding`GO:0016887^molecular_function^ATPase activity	GO:0005524^molecular_function^ATP binding	.	.
TRINITY_DN9106_c2_g1	TRINITY_DN9106_c2_g1_i3	CHX15_ARATH^CHX15_ARATH^Q:6120-3841,H:57-788^41.81%ID^E:3e-180^RecName: Full=Cation/H(+) antiporter 15;^Eukaryota; Viridiplantae; Streptophyta; Embryophyta; Tracheophyta; Spermatophyta; Magnoliopsida; eudicotyledons; Gunneridae; Pentapetalae; rosids; malvids; Brassicales; Brassicaceae; Camelineae; Arabidopsis	.	TRINITY_DN9106_c2_g1_i3.p1	3655-5961[-]	CHX15_ARATH^CHX15_ARATH^Q:1-707,H:80-788^42.94%ID^E:0^RecName: Full=Cation/H(+) antiporter 15;^Eukaryota; Viridiplantae; Streptophyta; Embryophyta; Tracheophyta; Spermatophyta; Magnoliopsida; eudicotyledons; Gunneridae; Pentapetalae; rosids; malvids; Brassicales; Brassicaceae; Camelineae; Arabidopsis	PF00999.22^Na_H_Exchanger^Sodium/hydrogen exchanger family^16-351^E:1.3e-45	.	.	.	KEGG:ath:AT2G13620	GO:0012505^cellular_component^endomembrane system`GO:0016021^cellular_component^integral component of membrane`GO:0015299^molecular_function^solute:proton antiporter activity`GO:0006813^biological_process^potassium ion transport`GO:0006885^biological_process^regulation of pH	GO:0012505^cellular_component^endomembrane system`GO:0016021^cellular_component^integral component of membrane`GO:0015299^molecular_function^solute:proton antiporter activity`GO:0006813^biological_process^potassium ion transport`GO:0006885^biological_process^regulation of pH	GO:0015299^molecular_function^solute:proton antiporter activity`GO:0006812^biological_process^cation transport`GO:0055085^biological_process^transmembrane transport`GO:0016021^cellular_component^integral component of membrane	.	.
TRINITY_DN10718_c0_g1	TRINITY_DN10718_c0_g1_i1	VPS8_MOUSE^VPS8_MOUSE^Q:2201-5719,H:325-1369^23.67%ID^E:2e-85^RecName: Full=Vacuolar protein sorting-associated protein 8 homolog;^Eukaryota; Metazoa; Chordata; Craniata; Vertebrata; Euteleostomi; Mammalia; Eutheria; Euarchontoglires; Glires; Rodentia; Myomorpha; Muroidea; Muridae; Murinae; Mus; Mus	.	TRINITY_DN10718_c0_g1_i1.p1	77-5986[+]	VPS8_MOUSE^VPS8_MOUSE^Q:474-1886,H:141-1374^23.45%ID^E:8e-93^RecName: Full=Vacuolar protein sorting-associated protein 8 homolog;^Eukaryota; Metazoa; Chordata; Craniata; Vertebrata; Euteleostomi; Mammalia; Eutheria; Euarchontoglires; Glires; Rodentia; Myomorpha; Muroidea; Muridae; Murinae; Mus; Mus	PF00400.33^WD40^WD domain, G-beta repeat^541-567^E:0.0094`PF12816.8^Vps8^Golgi CORVET complex core vacuolar protein 8^1014-1196^E:1.8e-53	.	.	.	KEGG:mmu:209018	GO:0033263^cellular_component^CORVET complex`GO:0005769^cellular_component^early endosome`GO:0046872^molecular_function^metal ion binding`GO:0034058^biological_process^endosomal vesicle fusion	GO:0033263^cellular_component^CORVET complex`GO:0005769^cellular_component^early endosome`GO:0046872^molecular_function^metal ion binding`GO:0034058^biological_process^endosomal vesicle fusion	GO:0005515^molecular_function^protein binding	.	.
TRINITY_DN10777_c0_g1	TRINITY_DN10777_c0_g1_i2	NU205_ARATH^NU205_ARATH^Q:5919-271,H:1-1836^63.63%ID^E:0^RecName: Full=Nuclear pore complex protein NUP205 {ECO:0000303|PubMed:21189294};^Eukaryota; Viridiplantae; Streptophyta; Embryophyta; Tracheophyta; Spermatophyta; Magnoliopsida; eudicotyledons; Gunneridae; Pentapetalae; rosids; malvids; Brassicales; Brassicaceae; Camelineae; Arabidopsis	.	TRINITY_DN10777_c0_g1_i2.p1	259-5919[-]	NU205_ARATH^NU205_ARATH^Q:1-1883,H:1-1836^63.73%ID^E:0^RecName: Full=Nuclear pore complex protein NUP205 {ECO:0000303|PubMed:21189294};^Eukaryota; Viridiplantae; Streptophyta; Embryophyta; Tracheophyta; Spermatophyta; Magnoliopsida; eudicotyledons; Gunneridae; Pentapetalae; rosids; malvids; Brassicales; Brassicaceae; Camelineae; Arabidopsis	PF11894.9^Nup192^Nuclear pore complex scaffold, nucleoporins 186/192/205^27-1623^E:3.1e-106	.	.	.	.	GO:0005635^cellular_component^nuclear envelope`GO:0005643^cellular_component^nuclear pore`GO:0032922^biological_process^circadian regulation of gene expression`GO:0009682^biological_process^induced systemic resistance`GO:0051028^biological_process^mRNA transport`GO:0015031^biological_process^protein transport`GO:0009617^biological_process^response to bacterium`GO:0009862^biological_process^system…	GO:0005635^cellular_component^nuclear envelope`GO:0005643^cellular_component^nuclear pore`GO:0032922^biological_process^circadian regulation of gene expression`GO:0009682^biological_process^induced systemic resistance`GO:0051028^biological_process^mRNA transport`GO:0015031^biological_process^protein transport`GO:0009617^biological_process^response to bacterium`GO:0009862^biological_process^system…	GO:0005643^cellular_component^nuclear pore	.	.
TRINITY_DN9909_c0_g1	TRINITY_DN9909_c0_g1_i1	PSME4_ARATH^PSME4_ARATH^Q:5980-581,H:1-1803^69.98%ID^E:0^RecName: Full=Proteasome activator subunit 4;^Eukaryota; Viridiplantae; Streptophyta; Embryophyta; Tracheophyta; Spermatophyta; Magnoliopsida; eudicotyledons; Gunneridae; Pentapetalae; rosids; malvids; Brassicales; Brassicaceae; Camelineae; Arabidopsis	.	TRINITY_DN9909_c0_g1_i1.p1	554-5980[-]	PSME4_ARATH^PSME4_ARATH^Q:1-1808,H:1-1811^70.12%ID^E:0^RecName: Full=Proteasome activator subunit 4;^Eukaryota; Viridiplantae; Streptophyta; Embryophyta; Tracheophyta; Spermatophyta; Magnoliopsida; eudicotyledons; Gunneridae; Pentapetalae; rosids; malvids; Brassicales; Brassicaceae; Camelineae; Arabidopsis	PF16507.6^BLM10_mid^Proteasome-substrate-size regulator, mid region^310-502^E:1.4e-30`PF16507.6^BLM10_mid^Proteasome-substrate-size regulator, mid region^510-825^E:3.2e-22`PF11919.9^DUF3437^Domain of unknown function (DUF3437)^1723-1808^E:4.5e-27	.	.	.	KEGG:ath:AT3G13330	GO:0005829^cellular_component^cytosol`GO:0005634^cellular_component^nucleus`GO:0000502^cellular_component^proteasome complex`GO:0070577^molecular_function^lysine-acetylated histone binding`GO:0016504^molecular_function^peptidase activator activity`GO:0070628^molecular_function^proteasome binding`GO:0006281^biological_process^DNA repair`GO:0010499^biological_process^proteasomal ubiquitin-independe…	GO:0005829^cellular_component^cytosol`GO:0005634^cellular_component^nucleus`GO:0000502^cellular_component^proteasome complex`GO:0070577^molecular_function^lysine-acetylated histone binding`GO:0016504^molecular_function^peptidase activator activity`GO:0070628^molecular_function^proteasome binding`GO:0006281^biological_process^DNA repair`GO:0010499^biological_process^proteasomal ubiquitin-independe…	.	.	.
TRINITY_DN9909_c0_g1	TRINITY_DN9909_c0_g1_i1	PSME4_ARATH^PSME4_ARATH^Q:5980-581,H:1-1803^69.98%ID^E:0^RecName: Full=Proteasome activator subunit 4;^Eukaryota; Viridiplantae; Streptophyta; Embryophyta; Tracheophyta; Spermatophyta; Magnoliopsida; eudicotyledons; Gunneridae; Pentapetalae; rosids; malvids; Brassicales; Brassicaceae; Camelineae; Arabidopsis	.	TRINITY_DN9909_c0_g1_i1.p2	33-359[+]	.	.	.	.	.	KEGG:ath:AT3G13330	GO:0005829^cellular_component^cytosol`GO:0005634^cellular_component^nucleus`GO:0000502^cellular_component^proteasome complex`GO:0070577^molecular_function^lysine-acetylated histone binding`GO:0016504^molecular_function^peptidase activator activity`GO:0070628^molecular_function^proteasome binding`GO:0006281^biological_process^DNA repair`GO:0010499^biological_process^proteasomal ubiquitin-independe…	.	.	.	.
TRINITY_DN10466_c0_g1	TRINITY_DN10466_c0_g1_i2	.	.	TRINITY_DN10466_c0_g1_i2.p1	289-5946[-]	.	PF04182.13^B-block_TFIIIC^B-block binding subunit of TFIIIC^113-194^E:1.7e-15	.	.	.	.	.	.	.	.	.
TRINITY_DN8252_c0_g1	TRINITY_DN8252_c0_g1_i8	M3K18_ARATH^M3K18_ARATH^Q:6083-5097,H:1-337^46.84%ID^E:4e-82^RecName: Full=Mitogen-activated protein kinase kinase kinase 18 {ECO:0000303|PubMed:26443375};^Eukaryota; Viridiplantae; Streptophyta; Embryophyta; Tracheophyta; Spermatophyta; Magnoliopsida; eudicotyledons; Gunneridae; Pentapetalae; rosids; malvids; Brassicales; Brassicaceae; Camelineae; Arabidopsis	.	TRINITY_DN8252_c0_g1_i8.p1	227-2023[-]	C19L2_HUMAN^C19L2_HUMAN^Q:370-596,H:668-890^44.93%ID^E:4e-60^RecName: Full=CWF19-like protein 2;^Eukaryota; Metazoa; Chordata; Craniata; Vertebrata; Euteleostomi; Mammalia; Eutheria; Euarchontoglires; Primates; Haplorrhini; Catarrhini; Hominidae; Homo`C19L2_HUMAN^C19L2_HUMAN^Q:24-108,H:181-262^42.35%ID^E:3e-09^RecName: Full=CWF19-like protein 2;^Eukaryota; Metazoa; Chordata; Craniata; Vertebrata;…	PF04677.16^CwfJ_C_1^Protein similar to CwfJ C-terminus 1^367-489^E:1.4e-41`PF04676.15^CwfJ_C_2^Protein similar to CwfJ C-terminus 2^498-595^E:1.5e-26	.	.	.	KEGG:hsa:143884	GO:0005634^cellular_component^nucleus`GO:0005524^molecular_function^ATP binding`GO:0004709^molecular_function^MAP kinase kinase kinase activity`GO:0004672^molecular_function^protein kinase activity`GO:0019901^molecular_function^protein kinase binding`GO:0004674^molecular_function^protein serine/threonine kinase activity`GO:0009738^biological_process^abscisic acid-activated signaling pathway`GO:19…	GO:0071014^cellular_component^post-mRNA release spliceosomal complex`GO:0000398^biological_process^mRNA splicing, via spliceosome	.	.	.
TRINITY_DN8252_c0_g1	TRINITY_DN8252_c0_g1_i8	M3K18_ARATH^M3K18_ARATH^Q:6083-5097,H:1-337^46.84%ID^E:4e-82^RecName: Full=Mitogen-activated protein kinase kinase kinase 18 {ECO:0000303|PubMed:26443375};^Eukaryota; Viridiplantae; Streptophyta; Embryophyta; Tracheophyta; Spermatophyta; Magnoliopsida; eudicotyledons; Gunneridae; Pentapetalae; rosids; malvids; Brassicales; Brassicaceae; Camelineae; Arabidopsis	.	TRINITY_DN8252_c0_g1_i8.p3	3928-4593[+]	BAP31_HUMAN^BAP31_HUMAN^Q:126-202,H:158-234^42.31%ID^E:3e-06^RecName: Full=B-cell receptor-associated protein 31;^Eukaryota; Metazoa; Chordata; Craniata; Vertebrata; Euteleostomi; Mammalia; Eutheria; Euarchontoglires; Primates; Haplorrhini; Catarrhini; Hominidae; Homo	.	.	.	.	KEGG:hsa:10134	GO:0005634^cellular_component^nucleus`GO:0005524^molecular_function^ATP binding`GO:0004709^molecular_function^MAP kinase kinase kinase activity`GO:0004672^molecular_function^protein kinase activity`GO:0019901^molecular_function^protein kinase binding`GO:0004674^molecular_function^protein serine/threonine kinase activity`GO:0009738^biological_process^abscisic acid-activated signaling pathway`GO:19…	GO:0030136^cellular_component^clathrin-coated vesicle`GO:0005829^cellular_component^cytosol`GO:0005783^cellular_component^endoplasmic reticulum`GO:0005789^cellular_component^endoplasmic reticulum membrane`GO:0033116^cellular_component^endoplasmic reticulum-Golgi intermediate compartment membrane`GO:0032580^cellular_component^Golgi cisterna membrane`GO:0071556^cellular_component^integral component…	.	.	.
TRINITY_DN8252_c0_g1	TRINITY_DN8252_c0_g1_i8	M3K18_ARATH^M3K18_ARATH^Q:6083-5097,H:1-337^46.84%ID^E:4e-82^RecName: Full=Mitogen-activated protein kinase kinase kinase 18 {ECO:0000303|PubMed:26443375};^Eukaryota; Viridiplantae; Streptophyta; Embryophyta; Tracheophyta; Spermatophyta; Magnoliopsida; eudicotyledons; Gunneridae; Pentapetalae; rosids; malvids; Brassicales; Brassicaceae; Camelineae; Arabidopsis	.	TRINITY_DN8252_c0_g1_i8.p2	4794-6095[-]	M3K18_ARATH^M3K18_ARATH^Q:5-333,H:1-337^46.84%ID^E:2e-89^RecName: Full=Mitogen-activated protein kinase kinase kinase 18 {ECO:0000303|PubMed:26443375};^Eukaryota; Viridiplantae; Streptophyta; Embryophyta; Tracheophyta; Spermatophyta; Magnoliopsida; eudicotyledons; Gunneridae; Pentapetalae; rosids; malvids; Brassicales; Brassicaceae; Camelineae; Arabidopsis	PF00069.26^Pkinase^Protein kinase domain^10-252^E:2.3e-52`PF07714.18^PK_Tyr_Ser-Thr^Protein tyrosine and serine/threonine kinase^12-248^E:1.4e-27	.	.	.	KEGG:ath:AT1G05100	GO:0005634^cellular_component^nucleus`GO:0005524^molecular_function^ATP binding`GO:0004709^molecular_function^MAP kinase kinase kinase activity`GO:0004672^molecular_function^protein kinase activity`GO:0019901^molecular_function^protein kinase binding`GO:0004674^molecular_function^protein serine/threonine kinase activity`GO:0009738^biological_process^abscisic acid-activated signaling pathway`GO:19…	GO:0005634^cellular_component^nucleus`GO:0005524^molecular_function^ATP binding`GO:0004709^molecular_function^MAP kinase kinase kinase activity`GO:0004672^molecular_function^protein kinase activity`GO:0019901^molecular_function^protein kinase binding`GO:0004674^molecular_function^protein serine/threonine kinase activity`GO:0009738^biological_process^abscisic acid-activated signaling pathway`GO:19…	GO:0004672^molecular_function^protein kinase activity`GO:0005524^molecular_function^ATP binding`GO:0006468^biological_process^protein phosphorylation	.	.
TRINITY_DN10727_c0_g1	TRINITY_DN10727_c0_g1_i1	RLT2_ARATH^RLT2_ARATH^Q:726-5144,H:16-1410^52.69%ID^E:0^RecName: Full=Homeobox-DDT domain protein RLT2 {ECO:0000305};^Eukaryota; Viridiplantae; Streptophyta; Embryophyta; Tracheophyta; Spermatophyta; Magnoliopsida; eudicotyledons; Gunneridae; Pentapetalae; rosids; malvids; Brassicales; Brassicaceae; Camelineae; Arabidopsis	.	TRINITY_DN10727_c0_g1_i1.p1	681-5921[+]	RLT2_ARATH^RLT2_ARATH^Q:16-1488,H:16-1410^52.86%ID^E:0^RecName: Full=Homeobox-DDT domain protein RLT2 {ECO:0000305};^Eukaryota; Viridiplantae; Streptophyta; Embryophyta; Tracheophyta; Spermatophyta; Magnoliopsida; eudicotyledons; Gunneridae; Pentapetalae; rosids; malvids; Brassicales; Brassicaceae; Camelineae; Arabidopsis	PF00046.30^Homeodomain^Homeodomain^18-74^E:5.1e-16`PF02791.18^DDT^DDT domain^559-613^E:2.9e-17`PF05066.14^HARE-HTH^HB1, ASXL, restriction endonuclease HTH domain^739-806^E:1.3e-15`PF15612.7^WHIM1^WSTF, HB1, Itc1p, MBD9 motif 1^947-988^E:1.9e-08`PF15613.7^WSD^Williams-Beuren syndrome DDT (WSD), D-TOX E motif^1123-1196^E:2.6e-12	.	.	.	KEGG:ath:AT5G44180	GO:0005634^cellular_component^nucleus`GO:0003700^molecular_function^DNA-binding transcription factor activity`GO:0000976^molecular_function^transcription regulatory region sequence-specific DNA binding`GO:0009908^biological_process^flower development`GO:0045892^biological_process^negative regulation of transcription, DNA-templated`GO:0006351^biological_process^transcription, DNA-templated`GO:0010…	GO:0005634^cellular_component^nucleus`GO:0003700^molecular_function^DNA-binding transcription factor activity`GO:0000976^molecular_function^transcription regulatory region sequence-specific DNA binding`GO:0009908^biological_process^flower development`GO:0045892^biological_process^negative regulation of transcription, DNA-templated`GO:0006351^biological_process^transcription, DNA-templated`GO:0010…	GO:0003677^molecular_function^DNA binding`GO:0006351^biological_process^transcription, DNA-templated`GO:0006355^biological_process^regulation of transcription, DNA-templated	.	.
TRINITY_DN10727_c0_g1	TRINITY_DN10727_c0_g1_i1	RLT2_ARATH^RLT2_ARATH^Q:726-5144,H:16-1410^52.69%ID^E:0^RecName: Full=Homeobox-DDT domain protein RLT2 {ECO:0000305};^Eukaryota; Viridiplantae; Streptophyta; Embryophyta; Tracheophyta; Spermatophyta; Magnoliopsida; eudicotyledons; Gunneridae; Pentapetalae; rosids; malvids; Brassicales; Brassicaceae; Camelineae; Arabidopsis	.	TRINITY_DN10727_c0_g1_i1.p2	3-353[+]	.	.	.	.	.	KEGG:ath:AT5G44180	GO:0005634^cellular_component^nucleus`GO:0003700^molecular_function^DNA-binding transcription factor activity`GO:0000976^molecular_function^transcription regulatory region sequence-specific DNA binding`GO:0009908^biological_process^flower development`GO:0045892^biological_process^negative regulation of transcription, DNA-templated`GO:0006351^biological_process^transcription, DNA-templated`GO:0010…	.	.	.	.
TRINITY_DN9078_c0_g1	TRINITY_DN9078_c0_g1_i1	SCC2_ARATH^SCC2_ARATH^Q:5689-464,H:19-1790^62.42%ID^E:0^RecName: Full=Sister chromatid cohesion protein SCC2 {ECO:0000303|PubMed:19228337};^Eukaryota; Viridiplantae; Streptophyta; Embryophyta; Tracheophyta; Spermatophyta; Magnoliopsida; eudicotyledons; Gunneridae; Pentapetalae; rosids; malvids; Brassicales; Brassicaceae; Camelineae; Arabidopsis	.	TRINITY_DN9078_c0_g1_i1.p1	296-5755[-]	SCC2_ARATH^SCC2_ARATH^Q:23-1776,H:19-1802^62.56%ID^E:0^RecName: Full=Sister chromatid cohesion protein SCC2 {ECO:0000303|PubMed:19228337};^Eukaryota; Viridiplantae; Streptophyta; Embryophyta; Tracheophyta; Spermatophyta; Magnoliopsida; eudicotyledons; Gunneridae; Pentapetalae; rosids; malvids; Brassicales; Brassicaceae; Camelineae; Arabidopsis	PF12765.8^Cohesin_HEAT^HEAT repeat associated with sister chromatid cohesion^864-905^E:2.1e-12`PF12830.8^Nipped-B_C^Sister chromatid cohesion C-terminus^1357-1554^E:1e-52	.	.	.	KEGG:ath:AT5G15540	GO:0000785^cellular_component^chromatin`GO:0000775^cellular_component^chromosome, centromeric region`GO:0000228^cellular_component^nuclear chromosome`GO:0005634^cellular_component^nucleus`GO:0090694^cellular_component^Scc2-Scc4 cohesin loading complex`GO:0003682^molecular_function^chromatin binding`GO:0046872^molecular_function^metal ion binding`GO:0051301^biological_process^cell division`GO:0034…	GO:0000785^cellular_component^chromatin`GO:0000775^cellular_component^chromosome, centromeric region`GO:0000228^cellular_component^nuclear chromosome`GO:0005634^cellular_component^nucleus`GO:0090694^cellular_component^Scc2-Scc4 cohesin loading complex`GO:0003682^molecular_function^chromatin binding`GO:0046872^molecular_function^metal ion binding`GO:0051301^biological_process^cell division`GO:0034…	.	.	.
TRINITY_DN10010_c0_g1	TRINITY_DN10010_c0_g1_i5	PP377_ARATH^PP377_ARATH^Q:5840-3504,H:47-822^57.05%ID^E:0^RecName: Full=Putative pentatricopeptide repeat-containing protein At5g13230, mitochondrial;^Eukaryota; Viridiplantae; Streptophyta; Embryophyta; Tracheophyta; Spermatophyta; Magnoliopsida; eudicotyledons; Gunneridae; Pentapetalae; rosids; malvids; Brassicales; Brassicaceae; Camelineae; Arabidopsis	.	TRINITY_DN10010_c0_g1_i5.p2	147-2456[-]	RS1_STAAN^RS1_STAAN^Q:534-660,H:140-269^36.15%ID^E:8e-16^RecName: Full=30S ribosomal protein S1;^Bacteria; Firmicutes; Bacilli; Bacillales; Staphylococcaceae; Staphylococcus`RS1_STAAN^RS1_STAAN^Q:541-658,H:239-353^29.41%ID^E:2e-06^RecName: Full=30S ribosomal protein S1;^Bacteria; Firmicutes; Bacilli; Bacillales; Staphylococcaceae; Staphylococcus	PF00575.24^S1^S1 RNA binding domain^581-653^E:5.1e-14	.	.	.	KEGG:sau:SA1308	GO:0005739^cellular_component^mitochondrion`GO:0008270^molecular_function^zinc ion binding	GO:0005840^cellular_component^ribosome`GO:0003723^molecular_function^RNA binding	GO:0003676^molecular_function^nucleic acid binding	.	.
TRINITY_DN10010_c0_g1	TRINITY_DN10010_c0_g1_i5	PP377_ARATH^PP377_ARATH^Q:5840-3504,H:47-822^57.05%ID^E:0^RecName: Full=Putative pentatricopeptide repeat-containing protein At5g13230, mitochondrial;^Eukaryota; Viridiplantae; Streptophyta; Embryophyta; Tracheophyta; Spermatophyta; Magnoliopsida; eudicotyledons; Gunneridae; Pentapetalae; rosids; malvids; Brassicales; Brassicaceae; Camelineae; Arabidopsis	.	TRINITY_DN10010_c0_g1_i5.p1	3501-5960[-]	PP377_ARATH^PP377_ARATH^Q:41-819,H:47-822^57.05%ID^E:0^RecName: Full=Putative pentatricopeptide repeat-containing protein At5g13230, mitochondrial;^Eukaryota; Viridiplantae; Streptophyta; Embryophyta; Tracheophyta; Spermatophyta; Magnoliopsida; eudicotyledons; Gunneridae; Pentapetalae; rosids; malvids; Brassicales; Brassicaceae; Camelineae; Arabidopsis	PF01535.21^PPR^PPR repeat^79-107^E:6.3e-05`PF01535.21^PPR^PPR repeat^110-139^E:0.0031`PF01535.21^PPR^PPR repeat^183-203^E:0.15`PF13041.7^PPR_2^PPR repeat family^208-255^E:1.6e-10`PF13812.7^PPR_3^Pentatricopeptide repeat domain^209-255^E:0.013`PF01535.21^PPR^PPR repeat^211-241^E:2.4e-05`PF13041.7^PPR_2^PPR repeat family^310-357^E:2.3e-09`PF01535.21^PPR^PPR repeat^314-339^E:0.0076`PF13041.7^PPR_2^P…	.	.	.	KEGG:ath:AT5G13230	GO:0005739^cellular_component^mitochondrion`GO:0008270^molecular_function^zinc ion binding	GO:0005739^cellular_component^mitochondrion`GO:0008270^molecular_function^zinc ion binding	GO:0008270^molecular_function^zinc ion binding	.	.
TRINITY_DN8702_c0_g1	TRINITY_DN8702_c0_g1_i2	GDIR_ARATH^GDIR_ARATH^Q:4288-3542,H:1-240^68.53%ID^E:6e-104^RecName: Full=Rho GDP-dissociation inhibitor 1;^Eukaryota; Viridiplantae; Streptophyta; Embryophyta; Tracheophyta; Spermatophyta; Magnoliopsida; eudicotyledons; Gunneridae; Pentapetalae; rosids; malvids; Brassicales; Brassicaceae; Camelineae; Arabidopsis	.	TRINITY_DN8702_c0_g1_i2.p2	3539-4288[-]	GDIR_ARATH^GDIR_ARATH^Q:1-249,H:1-240^68.53%ID^E:4e-116^RecName: Full=Rho GDP-dissociation inhibitor 1;^Eukaryota; Viridiplantae; Streptophyta; Embryophyta; Tracheophyta; Spermatophyta; Magnoliopsida; eudicotyledons; Gunneridae; Pentapetalae; rosids; malvids; Brassicales; Brassicaceae; Camelineae; Arabidopsis	PF02115.18^Rho_GDI^RHO protein GDP dissociation inhibitor^59-245^E:7.3e-82	.	.	.	KEGG:ath:AT3G07880	GO:0005829^cellular_component^cytosol`GO:0016020^cellular_component^membrane`GO:0005096^molecular_function^GTPase activator activity`GO:0005094^molecular_function^Rho GDP-dissociation inhibitor activity`GO:0009932^biological_process^cell tip growth`GO:0007266^biological_process^Rho protein signal transduction`GO:0010053^biological_process^root epidermal cell differentiation	GO:0005829^cellular_component^cytosol`GO:0016020^cellular_component^membrane`GO:0005096^molecular_function^GTPase activator activity`GO:0005094^molecular_function^Rho GDP-dissociation inhibitor activity`GO:0009932^biological_process^cell tip growth`GO:0007266^biological_process^Rho protein signal transduction`GO:0010053^biological_process^root epidermal cell differentiation	GO:0005094^molecular_function^Rho GDP-dissociation inhibitor activity`GO:0005737^cellular_component^cytoplasm	.	.
TRINITY_DN8702_c0_g1	TRINITY_DN8702_c0_g1_i2	GDIR_ARATH^GDIR_ARATH^Q:4288-3542,H:1-240^68.53%ID^E:6e-104^RecName: Full=Rho GDP-dissociation inhibitor 1;^Eukaryota; Viridiplantae; Streptophyta; Embryophyta; Tracheophyta; Spermatophyta; Magnoliopsida; eudicotyledons; Gunneridae; Pentapetalae; rosids; malvids; Brassicales; Brassicaceae; Camelineae; Arabidopsis	.	TRINITY_DN8702_c0_g1_i2.p4	4798-5163[+]	.	.	.	.	.	KEGG:ath:AT3G07880	GO:0005829^cellular_component^cytosol`GO:0016020^cellular_component^membrane`GO:0005096^molecular_function^GTPase activator activity`GO:0005094^molecular_function^Rho GDP-dissociation inhibitor activity`GO:0009932^biological_process^cell tip growth`GO:0007266^biological_process^Rho protein signal transduction`GO:0010053^biological_process^root epidermal cell differentiation	.	.	.	.
TRINITY_DN8702_c0_g1	TRINITY_DN8702_c0_g1_i2	GDIR_ARATH^GDIR_ARATH^Q:4288-3542,H:1-240^68.53%ID^E:6e-104^RecName: Full=Rho GDP-dissociation inhibitor 1;^Eukaryota; Viridiplantae; Streptophyta; Embryophyta; Tracheophyta; Spermatophyta; Magnoliopsida; eudicotyledons; Gunneridae; Pentapetalae; rosids; malvids; Brassicales; Brassicaceae; Camelineae; Arabidopsis	.	TRINITY_DN8702_c0_g1_i2.p3	5368-5949[-]	.	.	.	.	.	KEGG:ath:AT3G07880	GO:0005829^cellular_component^cytosol`GO:0016020^cellular_component^membrane`GO:0005096^molecular_function^GTPase activator activity`GO:0005094^molecular_function^Rho GDP-dissociation inhibitor activity`GO:0009932^biological_process^cell tip growth`GO:0007266^biological_process^Rho protein signal transduction`GO:0010053^biological_process^root epidermal cell differentiation	.	.	.	.
TRINITY_DN8702_c0_g1	TRINITY_DN8702_c0_g1_i2	GDIR_ARATH^GDIR_ARATH^Q:4288-3542,H:1-240^68.53%ID^E:6e-104^RecName: Full=Rho GDP-dissociation inhibitor 1;^Eukaryota; Viridiplantae; Streptophyta; Embryophyta; Tracheophyta; Spermatophyta; Magnoliopsida; eudicotyledons; Gunneridae; Pentapetalae; rosids; malvids; Brassicales; Brassicaceae; Camelineae; Arabidopsis	.	TRINITY_DN8702_c0_g1_i2.p1	1992-3095[-]	ASAT1_ARATH^ASAT1_ARATH^Q:7-356,H:3-331^47.01%ID^E:2e-101^RecName: Full=Acyl-CoA--sterol O-acyltransferase 1;^Eukaryota; Viridiplantae; Streptophyta; Embryophyta; Tracheophyta; Spermatophyta; Magnoliopsida; eudicotyledons; Gunneridae; Pentapetalae; rosids; malvids; Brassicales; Brassicaceae; Camelineae; Arabidopsis	PF13813.7^MBOAT_2^Membrane bound O-acyl transferase family^205-291^E:1.2e-16	.	.	.	KEGG:ath:AT3G51970	GO:0005829^cellular_component^cytosol`GO:0016020^cellular_component^membrane`GO:0005096^molecular_function^GTPase activator activity`GO:0005094^molecular_function^Rho GDP-dissociation inhibitor activity`GO:0009932^biological_process^cell tip growth`GO:0007266^biological_process^Rho protein signal transduction`GO:0010053^biological_process^root epidermal cell differentiation	GO:0016021^cellular_component^integral component of membrane`GO:0008374^molecular_function^O-acyltransferase activity`GO:0016127^biological_process^sterol catabolic process`GO:0034434^biological_process^sterol esterification	.	.	.
TRINITY_DN10396_c0_g1	TRINITY_DN10396_c0_g1_i2	AB1A_ARATH^AB1A_ARATH^Q:128-5773,H:1-1881^70.52%ID^E:0^RecName: Full=ABC transporter A family member 1;^Eukaryota; Viridiplantae; Streptophyta; Embryophyta; Tracheophyta; Spermatophyta; Magnoliopsida; eudicotyledons; Gunneridae; Pentapetalae; rosids; malvids; Brassicales; Brassicaceae; Camelineae; Arabidopsis	.	TRINITY_DN10396_c0_g1_i2.p1	128-5779[+]	AB1A_ARATH^AB1A_ARATH^Q:1-1882,H:1-1881^70.52%ID^E:0^RecName: Full=ABC transporter A family member 1;^Eukaryota; Viridiplantae; Streptophyta; Embryophyta; Tracheophyta; Spermatophyta; Magnoliopsida; eudicotyledons; Gunneridae; Pentapetalae; rosids; malvids; Brassicales; Brassicaceae; Camelineae; Arabidopsis	PF12698.8^ABC2_membrane_3^ABC-2 family transporter protein^180-465^E:6.5e-23`PF00005.28^ABC_tran^ABC transporter^573-716^E:2.1e-27`PF13304.7^AAA_21^AAA domain, putative AbiEii toxin, Type IV TA system^685-745^E:3.8e-07`PF12698.8^ABC2_membrane_3^ABC-2 family transporter protein^982-1384^E:7.5e-47`PF00005.28^ABC_tran^ABC transporter^1478-1620^E:2.9e-25`PF13304.7^AAA_21^AAA domain, putative AbiEii t…	.	.	.	KEGG:ath:AT2G41700	GO:0016021^cellular_component^integral component of membrane`GO:0043231^cellular_component^intracellular membrane-bounded organelle`GO:0005774^cellular_component^vacuolar membrane`GO:0005524^molecular_function^ATP binding`GO:0016887^molecular_function^ATPase activity`GO:0042626^molecular_function^ATPase-coupled transmembrane transporter activity`GO:0005319^molecular_function^lipid transporter act…	GO:0016021^cellular_component^integral component of membrane`GO:0043231^cellular_component^intracellular membrane-bounded organelle`GO:0005774^cellular_component^vacuolar membrane`GO:0005524^molecular_function^ATP binding`GO:0016887^molecular_function^ATPase activity`GO:0042626^molecular_function^ATPase-coupled transmembrane transporter activity`GO:0005319^molecular_function^lipid transporter act…	GO:0005524^molecular_function^ATP binding`GO:0016887^molecular_function^ATPase activity	.	.
TRINITY_DN7993_c1_g1	TRINITY_DN7993_c1_g1_i13	PDC2_TOBAC^PDC2_TOBAC^Q:5864-4470,H:83-506^56.56%ID^E:7e-162^RecName: Full=Pyruvate decarboxylase 2;^Eukaryota; Viridiplantae; Streptophyta; Embryophyta; Tracheophyta; Spermatophyta; Magnoliopsida; eudicotyledons; Gunneridae; Pentapetalae; asterids; lamiids; Solanales; Solanaceae; Nicotianoideae; Nicotianeae; Nicotiana`PDC2_TOBAC^PDC2_TOBAC^Q:4359-4000,H:495-614^71.67%ID^E:8e-47^RecName: Full=Pyr…	.	TRINITY_DN7993_c1_g1_i13.p3	3997-4356[-]	PDC2_PEA^PDC2_PEA^Q:4-119,H:290-405^74.14%ID^E:2e-56^RecName: Full=Pyruvate decarboxylase 2;^Eukaryota; Viridiplantae; Streptophyta; Embryophyta; Tracheophyta; Spermatophyta; Magnoliopsida; eudicotyledons; Gunneridae; Pentapetalae; rosids; fabids; Fabales; Fabaceae; Papilionoideae; 50 kb inversion clade; NPAAA clade; Hologalegina; IRL clade; Fabeae; Pisum	.	.	.	.	KEGG:nta:107814772	GO:0005829^cellular_component^cytosol`GO:0016831^molecular_function^carboxy-lyase activity`GO:0000287^molecular_function^magnesium ion binding`GO:0004737^molecular_function^pyruvate decarboxylase activity`GO:0030976^molecular_function^thiamine pyrophosphate binding	GO:0000287^molecular_function^magnesium ion binding`GO:0004737^molecular_function^pyruvate decarboxylase activity`GO:0030976^molecular_function^thiamine pyrophosphate binding	.	.	.
TRINITY_DN7993_c1_g1	TRINITY_DN7993_c1_g1_i13	PDC2_TOBAC^PDC2_TOBAC^Q:5864-4470,H:83-506^56.56%ID^E:7e-162^RecName: Full=Pyruvate decarboxylase 2;^Eukaryota; Viridiplantae; Streptophyta; Embryophyta; Tracheophyta; Spermatophyta; Magnoliopsida; eudicotyledons; Gunneridae; Pentapetalae; asterids; lamiids; Solanales; Solanaceae; Nicotianoideae; Nicotianeae; Nicotiana`PDC2_TOBAC^PDC2_TOBAC^Q:4359-4000,H:495-614^71.67%ID^E:8e-47^RecName: Full=Pyr…	.	TRINITY_DN7993_c1_g1_i13.p2	2198-2740[+]	.	.	.	.	.	KEGG:nta:107814772	GO:0005829^cellular_component^cytosol`GO:0016831^molecular_function^carboxy-lyase activity`GO:0000287^molecular_function^magnesium ion binding`GO:0004737^molecular_function^pyruvate decarboxylase activity`GO:0030976^molecular_function^thiamine pyrophosphate binding	.	.	.	.
TRINITY_DN7993_c1_g1	TRINITY_DN7993_c1_g1_i13	PDC2_TOBAC^PDC2_TOBAC^Q:5864-4470,H:83-506^56.56%ID^E:7e-162^RecName: Full=Pyruvate decarboxylase 2;^Eukaryota; Viridiplantae; Streptophyta; Embryophyta; Tracheophyta; Spermatophyta; Magnoliopsida; eudicotyledons; Gunneridae; Pentapetalae; asterids; lamiids; Solanales; Solanaceae; Nicotianoideae; Nicotianeae; Nicotiana`PDC2_TOBAC^PDC2_TOBAC^Q:4359-4000,H:495-614^71.67%ID^E:8e-47^RecName: Full=Pyr…	.	TRINITY_DN7993_c1_g1_i13.p1	4773-5582[-]	PDC2_ORYSJ^PDC2_ORYSJ^Q:3-255,H:197-448^61.66%ID^E:4e-107^RecName: Full=Pyruvate decarboxylase 2;^Eukaryota; Viridiplantae; Streptophyta; Embryophyta; Tracheophyta; Spermatophyta; Magnoliopsida; Liliopsida; Poales; Poaceae; BOP clade; Oryzoideae; Oryzeae; Oryzinae; Oryza; Oryza sativa	PF00205.23^TPP_enzyme_M^Thiamine pyrophosphate enzyme, central domain^50-159^E:7.1e-22	.	.	.	KEGG:osa:4332519	GO:0005829^cellular_component^cytosol`GO:0016831^molecular_function^carboxy-lyase activity`GO:0000287^molecular_function^magnesium ion binding`GO:0004737^molecular_function^pyruvate decarboxylase activity`GO:0030976^molecular_function^thiamine pyrophosphate binding	GO:0005829^cellular_component^cytosol`GO:0016831^molecular_function^carboxy-lyase activity`GO:0000287^molecular_function^magnesium ion binding`GO:0004737^molecular_function^pyruvate decarboxylase activity`GO:0030976^molecular_function^thiamine pyrophosphate binding	GO:0000287^molecular_function^magnesium ion binding`GO:0030976^molecular_function^thiamine pyrophosphate binding	.	.
TRINITY_DN10117_c0_g1	TRINITY_DN10117_c0_g1_i1	RLT1_ARATH^RLT1_ARATH^Q:5380-974,H:32-1448^51.14%ID^E:0^RecName: Full=Homeobox-DDT domain protein RLT1 {ECO:0000305};^Eukaryota; Viridiplantae; Streptophyta; Embryophyta; Tracheophyta; Spermatophyta; Magnoliopsida; eudicotyledons; Gunneridae; Pentapetalae; rosids; malvids; Brassicales; Brassicaceae; Camelineae; Arabidopsis	.	TRINITY_DN10117_c0_g1_i1.p1	245-5443[-]	RLT1_ARATH^RLT1_ARATH^Q:22-1591,H:32-1540^50.16%ID^E:0^RecName: Full=Homeobox-DDT domain protein RLT1 {ECO:0000305};^Eukaryota; Viridiplantae; Streptophyta; Embryophyta; Tracheophyta; Spermatophyta; Magnoliopsida; eudicotyledons; Gunneridae; Pentapetalae; rosids; malvids; Brassicales; Brassicaceae; Camelineae; Arabidopsis	PF00046.30^Homeodomain^Homeodomain^31-86^E:4.1e-16`PF02791.18^DDT^DDT domain^547-602^E:3.3e-16`PF05066.14^HARE-HTH^HB1, ASXL, restriction endonuclease HTH domain^728-796^E:2.6e-14`PF15612.7^WHIM1^WSTF, HB1, Itc1p, MBD9 motif 1^933-977^E:2.6e-06`PF15613.7^WSD^Williams-Beuren syndrome DDT (WSD), D-TOX E motif^1115-1188^E:5e-14	.	.	.	KEGG:ath:AT1G28420	GO:0005634^cellular_component^nucleus`GO:0003677^molecular_function^DNA binding`GO:0003700^molecular_function^DNA-binding transcription factor activity`GO:0009908^biological_process^flower development`GO:0045892^biological_process^negative regulation of transcription, DNA-templated`GO:0048510^biological_process^regulation of timing of transition from vegetative to reproductive phase`GO:0006351^bi…	GO:0005634^cellular_component^nucleus`GO:0003677^molecular_function^DNA binding`GO:0003700^molecular_function^DNA-binding transcription factor activity`GO:0009908^biological_process^flower development`GO:0045892^biological_process^negative regulation of transcription, DNA-templated`GO:0048510^biological_process^regulation of timing of transition from vegetative to reproductive phase`GO:0006351^bi…	GO:0003677^molecular_function^DNA binding`GO:0006351^biological_process^transcription, DNA-templated`GO:0006355^biological_process^regulation of transcription, DNA-templated	.	.
TRINITY_DN8737_c0_g1	TRINITY_DN8737_c0_g1_i1	ATM_ARATH^ATM_ARATH^Q:6003-670,H:2059-3856^63.44%ID^E:0^RecName: Full=Serine/threonine-protein kinase ATM {ECO:0000303|PubMed:10734187};^Eukaryota; Viridiplantae; Streptophyta; Embryophyta; Tracheophyta; Spermatophyta; Magnoliopsida; eudicotyledons; Gunneridae; Pentapetalae; rosids; malvids; Brassicales; Brassicaceae; Camelineae; Arabidopsis	.	TRINITY_DN8737_c0_g1_i1.p1	667-5772[-]	ATM_ARATH^ATM_ARATH^Q:9-1701,H:2144-3856^63.78%ID^E:0^RecName: Full=Serine/threonine-protein kinase ATM {ECO:0000303|PubMed:10734187};^Eukaryota; Viridiplantae; Streptophyta; Embryophyta; Tracheophyta; Spermatophyta; Magnoliopsida; eudicotyledons; Gunneridae; Pentapetalae; rosids; malvids; Brassicales; Brassicaceae; Camelineae; Arabidopsis	PF02259.24^FAT^FAT domain^748-1158^E:4.3e-06`PF00454.28^PI3_PI4_kinase^Phosphatidylinositol 3- and 4-kinase^1377-1617^E:9.4e-49`PF02260.21^FATC^FATC domain^1672-1701^E:5.2e-13	.	.	.	.	GO:0005634^cellular_component^nucleus`GO:0005524^molecular_function^ATP binding`GO:0003677^molecular_function^DNA binding`GO:0004674^molecular_function^protein serine/threonine kinase activity`GO:0006974^biological_process^cellular response to DNA damage stimulus`GO:0051321^biological_process^meiotic cell cycle`GO:2001020^biological_process^regulation of response to DNA damage stimulus`GO:0008380…	GO:0005634^cellular_component^nucleus`GO:0005524^molecular_function^ATP binding`GO:0003677^molecular_function^DNA binding`GO:0004674^molecular_function^protein serine/threonine kinase activity`GO:0006974^biological_process^cellular response to DNA damage stimulus`GO:0051321^biological_process^meiotic cell cycle`GO:2001020^biological_process^regulation of response to DNA damage stimulus`GO:0008380…	GO:0005515^molecular_function^protein binding	.	.
TRINITY_DN10163_c0_g1	TRINITY_DN10163_c0_g1_i2	CALS8_ARATH^CALS8_ARATH^Q:110-5791,H:44-1974^69.18%ID^E:0^RecName: Full=Putative callose synthase 8;^Eukaryota; Viridiplantae; Streptophyta; Embryophyta; Tracheophyta; Spermatophyta; Magnoliopsida; eudicotyledons; Gunneridae; Pentapetalae; rosids; malvids; Brassicales; Brassicaceae; Camelineae; Arabidopsis	.	TRINITY_DN10163_c0_g1_i2.p1	2-5800[+]	CALS8_ARATH^CALS8_ARATH^Q:37-1930,H:44-1974^69.23%ID^E:0^RecName: Full=Putative callose synthase 8;^Eukaryota; Viridiplantae; Streptophyta; Embryophyta; Tracheophyta; Spermatophyta; Magnoliopsida; eudicotyledons; Gunneridae; Pentapetalae; rosids; malvids; Brassicales; Brassicaceae; Camelineae; Arabidopsis	PF04652.17^Vta1^Vta1 like^55-181^E:2.1e-11`PF14288.7^FKS1_dom1^1,3-beta-glucan synthase subunit FKS1, domain-1^331-442^E:2.3e-38`PF02364.16^Glucan_synthase^1,3-beta-glucan synthase component^1064-1152^E:1.8e-22`PF02364.16^Glucan_synthase^1,3-beta-glucan synthase component^1154-1753^E:3.2e-197	.	.	.	KEGG:ath:AT3G14570	GO:0000148^cellular_component^1,3-beta-D-glucan synthase complex`GO:0016021^cellular_component^integral component of membrane`GO:0005886^cellular_component^plasma membrane`GO:0003843^molecular_function^1,3-beta-D-glucan synthase activity`GO:0046527^molecular_function^glucosyltransferase activity`GO:0006075^biological_process^(1->3)-beta-D-glucan biosynthetic process`GO:0071555^biological_process^…	GO:0000148^cellular_component^1,3-beta-D-glucan synthase complex`GO:0016021^cellular_component^integral component of membrane`GO:0005886^cellular_component^plasma membrane`GO:0003843^molecular_function^1,3-beta-D-glucan synthase activity`GO:0046527^molecular_function^glucosyltransferase activity`GO:0006075^biological_process^(1->3)-beta-D-glucan biosynthetic process`GO:0071555^biological_process^…	GO:0003843^molecular_function^1,3-beta-D-glucan synthase activity`GO:0006075^biological_process^(1->3)-beta-D-glucan biosynthetic process`GO:0000148^cellular_component^1,3-beta-D-glucan synthase complex`GO:0016020^cellular_component^membrane	.	.
TRINITY_DN10733_c0_g1	TRINITY_DN10733_c0_g1_i1	SCC3_ARATH^SCC3_ARATH^Q:297-3572,H:29-1097^64.04%ID^E:0^RecName: Full=Sister-chromatid cohesion protein 3;^Eukaryota; Viridiplantae; Streptophyta; Embryophyta; Tracheophyta; Spermatophyta; Magnoliopsida; eudicotyledons; Gunneridae; Pentapetalae; rosids; malvids; Brassicales; Brassicaceae; Camelineae; Arabidopsis	.	TRINITY_DN10733_c0_g1_i1.p1	210-3599[+]	SCC3_ARATH^SCC3_ARATH^Q:29-1122,H:28-1098^64.66%ID^E:0^RecName: Full=Sister-chromatid cohesion protein 3;^Eukaryota; Viridiplantae; Streptophyta; Embryophyta; Tracheophyta; Spermatophyta; Magnoliopsida; eudicotyledons; Gunneridae; Pentapetalae; rosids; malvids; Brassicales; Brassicaceae; Camelineae; Arabidopsis	PF08514.12^STAG^STAG domain^158-265^E:3.9e-27`PF02178.20^AT_hook^AT hook motif^1048-1058^E:3	.	.	.	KEGG:ath:AT2G47980	GO:0000785^cellular_component^chromatin`GO:0005694^cellular_component^chromosome`GO:0008278^cellular_component^cohesin complex`GO:0005634^cellular_component^nucleus`GO:0003682^molecular_function^chromatin binding`GO:0051301^biological_process^cell division`GO:0051754^biological_process^meiotic sister chromatid cohesion, centromeric`GO:0051455^biological_process^monopolar spindle attachment to mei…	GO:0000785^cellular_component^chromatin`GO:0005694^cellular_component^chromosome`GO:0008278^cellular_component^cohesin complex`GO:0005634^cellular_component^nucleus`GO:0003682^molecular_function^chromatin binding`GO:0051301^biological_process^cell division`GO:0051754^biological_process^meiotic sister chromatid cohesion, centromeric`GO:0051455^biological_process^monopolar spindle attachment to mei…	GO:0003677^molecular_function^DNA binding	.	.
TRINITY_DN10733_c0_g1	TRINITY_DN10733_c0_g1_i1	SCC3_ARATH^SCC3_ARATH^Q:297-3572,H:29-1097^64.04%ID^E:0^RecName: Full=Sister-chromatid cohesion protein 3;^Eukaryota; Viridiplantae; Streptophyta; Embryophyta; Tracheophyta; Spermatophyta; Magnoliopsida; eudicotyledons; Gunneridae; Pentapetalae; rosids; malvids; Brassicales; Brassicaceae; Camelineae; Arabidopsis	.	TRINITY_DN10733_c0_g1_i1.p2	3873-5894[-]	PP169_ARATH^PP169_ARATH^Q:39-658,H:39-661^42.56%ID^E:1e-178^RecName: Full=Pentatricopeptide repeat-containing protein At2g22410, mitochondrial;^Eukaryota; Viridiplantae; Streptophyta; Embryophyta; Tracheophyta; Spermatophyta; Magnoliopsida; eudicotyledons; Gunneridae; Pentapetalae; rosids; malvids; Brassicales; Brassicaceae; Camelineae; Arabidopsis	PF01535.21^PPR^PPR repeat^119-144^E:0.00019`PF13041.7^PPR_2^PPR repeat family^216-259^E:5.4e-10`PF12854.8^PPR_1^PPR repeat^216-244^E:2.4e-05`PF13812.7^PPR_3^Pentatricopeptide repeat domain^217-263^E:0.0041`PF01535.21^PPR^PPR repeat^219-249^E:1e-07`PF01535.21^PPR^PPR repeat^292-318^E:0.00014`PF12854.8^PPR_1^PPR repeat^317-345^E:2.8e-07`PF13041.7^PPR_2^PPR repeat family^318-350^E:2.2e-07`PF01535.21…	.	.	.	KEGG:ath:AT2G22410	GO:0000785^cellular_component^chromatin`GO:0005694^cellular_component^chromosome`GO:0008278^cellular_component^cohesin complex`GO:0005634^cellular_component^nucleus`GO:0003682^molecular_function^chromatin binding`GO:0051301^biological_process^cell division`GO:0051754^biological_process^meiotic sister chromatid cohesion, centromeric`GO:0051455^biological_process^monopolar spindle attachment to mei…	GO:0009507^cellular_component^chloroplast`GO:0005739^cellular_component^mitochondrion`GO:1900865^biological_process^chloroplast RNA modification	.	.	.
TRINITY_DN9332_c0_g1	TRINITY_DN9332_c0_g1_i2	NRPA1_ARATH^NRPA1_ARATH^Q:654-5759,H:22-1669^56.22%ID^E:0^RecName: Full=DNA-directed RNA polymerase I subunit 1 {ECO:0000305};^Eukaryota; Viridiplantae; Streptophyta; Embryophyta; Tracheophyta; Spermatophyta; Magnoliopsida; eudicotyledons; Gunneridae; Pentapetalae; rosids; malvids; Brassicales; Brassicaceae; Camelineae; Arabidopsis	.	TRINITY_DN9332_c0_g1_i2.p1	636-5765[+]	NRPA1_ARATH^NRPA1_ARATH^Q:7-1708,H:22-1669^56.54%ID^E:0^RecName: Full=DNA-directed RNA polymerase I subunit 1 {ECO:0000305};^Eukaryota; Viridiplantae; Streptophyta; Embryophyta; Tracheophyta; Spermatophyta; Magnoliopsida; eudicotyledons; Gunneridae; Pentapetalae; rosids; malvids; Brassicales; Brassicaceae; Camelineae; Arabidopsis	PF04997.13^RNA_pol_Rpb1_1^RNA polymerase Rpb1, domain 1^11-437^E:3.1e-30`PF00623.21^RNA_pol_Rpb1_2^RNA polymerase Rpb1, domain 2^440-622^E:6.1e-61`PF04983.19^RNA_pol_Rpb1_3^RNA polymerase Rpb1, domain 3^626-867^E:3.3e-29`PF05000.18^RNA_pol_Rpb1_4^RNA polymerase Rpb1, domain 4^918-1020^E:5.7e-19`PF04998.18^RNA_pol_Rpb1_5^RNA polymerase Rpb1, domain 5^1027-1648^E:2.7e-86	.	.	.	KEGG:ath:AT3G57660	GO:0005634^cellular_component^nucleus`GO:0009506^cellular_component^plasmodesma`GO:0005736^cellular_component^RNA polymerase I complex`GO:0003677^molecular_function^DNA binding`GO:0003899^molecular_function^DNA-directed 5'-3' RNA polymerase activity`GO:0008270^molecular_function^zinc ion binding`GO:0042254^biological_process^ribosome biogenesis`GO:0006351^biological_process^transcription, DNA-tem…	GO:0005634^cellular_component^nucleus`GO:0009506^cellular_component^plasmodesma`GO:0005736^cellular_component^RNA polymerase I complex`GO:0003677^molecular_function^DNA binding`GO:0003899^molecular_function^DNA-directed 5'-3' RNA polymerase activity`GO:0008270^molecular_function^zinc ion binding`GO:0042254^biological_process^ribosome biogenesis`GO:0006351^biological_process^transcription, DNA-tem…	GO:0003677^molecular_function^DNA binding`GO:0003899^molecular_function^DNA-directed 5'-3' RNA polymerase activity`GO:0006351^biological_process^transcription, DNA-templated	.	.
TRINITY_DN10807_c0_g1	TRINITY_DN10807_c0_g1_i1	KDM5A_MOUSE^KDM5A_MOUSE^Q:289-2253,H:17-732^35.88%ID^E:1e-118^RecName: Full=Lysine-specific demethylase 5A;^Eukaryota; Metazoa; Chordata; Craniata; Vertebrata; Euteleostomi; Mammalia; Eutheria; Euarchontoglires; Glires; Rodentia; Myomorpha; Muroidea; Muridae; Murinae; Mus; Mus	.	TRINITY_DN10807_c0_g1_i1.p1	205-5739[+]	KDM5A_MOUSE^KDM5A_MOUSE^Q:29-683,H:17-732^35.88%ID^E:3e-119^RecName: Full=Lysine-specific demethylase 5A;^Eukaryota; Metazoa; Chordata; Craniata; Vertebrata; Euteleostomi; Mammalia; Eutheria; Euarchontoglires; Glires; Rodentia; Myomorpha; Muroidea; Muridae; Murinae; Mus; Mus	PF02375.18^JmjN^jmjN domain^32-65^E:5.1e-15`PF01388.22^ARID^ARID/BRIGHT DNA binding domain^103-188^E:3.9e-10`PF00628.30^PHD^PHD-finger^247-294^E:2.6e-08`PF02373.23^JmjC^JmjC domain, hydroxylase^418-534^E:3.1e-40`PF02928.17^zf-C5HC2^C5HC2 zinc finger^627-678^E:6.3e-14`PF08429.12^PLU-1^PLU-1-like protein^945-1194^E:4.2e-16`PF08429.12^PLU-1^PLU-1-like protein^1219-1405^E:6.2e-08`PF00628.30^PHD^PHD-f…	.	.	.	KEGG:mmu:214899	GO:0035097^cellular_component^histone methyltransferase complex`GO:0005730^cellular_component^nucleolus`GO:0005634^cellular_component^nucleus`GO:0032993^cellular_component^protein-DNA complex`GO:0003682^molecular_function^chromatin binding`GO:0031490^molecular_function^chromatin DNA binding`GO:0051213^molecular_function^dioxygenase activity`GO:0003677^molecular_function^DNA binding`GO:0042393^mol…	GO:0035097^cellular_component^histone methyltransferase complex`GO:0005730^cellular_component^nucleolus`GO:0005634^cellular_component^nucleus`GO:0032993^cellular_component^protein-DNA complex`GO:0003682^molecular_function^chromatin binding`GO:0031490^molecular_function^chromatin DNA binding`GO:0051213^molecular_function^dioxygenase activity`GO:0003677^molecular_function^DNA binding`GO:0042393^mol…	GO:0003677^molecular_function^DNA binding	.	.
TRINITY_DN9714_c0_g1	TRINITY_DN9714_c0_g1_i3	TRF41_DROME^TRF41_DROME^Q:3608-4633,H:271-541^28.37%ID^E:8e-27^RecName: Full=Non-canonical poly(A) RNA polymerase protein Trf4-1 {ECO:0000305};^Eukaryota; Metazoa; Ecdysozoa; Arthropoda; Hexapoda; Insecta; Pterygota; Neoptera; Holometabola; Diptera; Brachycera; Muscomorpha; Ephydroidea; Drosophilidae; Drosophila; Sophophora	.	TRINITY_DN9714_c0_g1_i3.p1	572-4732[+]	TRF41_DROME^TRF41_DROME^Q:1013-1354,H:271-541^28.33%ID^E:1e-27^RecName: Full=Non-canonical poly(A) RNA polymerase protein Trf4-1 {ECO:0000305};^Eukaryota; Metazoa; Ecdysozoa; Arthropoda; Hexapoda; Insecta; Pterygota; Neoptera; Holometabola; Diptera; Brachycera; Muscomorpha; Ephydroidea; Drosophilidae; Drosophila; Sophophora	PF01909.24^NTP_transf_2^Nucleotidyltransferase domain^1040-1083^E:3.8e-05	.	.	.	KEGG:dme:Dmel_CG11265	GO:0005737^cellular_component^cytoplasm`GO:0005730^cellular_component^nucleolus`GO:0031499^cellular_component^TRAMP complex`GO:0016853^molecular_function^isomerase activity`GO:0046872^molecular_function^metal ion binding`GO:0004652^molecular_function^polynucleotide adenylyltransferase activity`GO:0071044^biological_process^histone mRNA catabolic process`GO:0006397^biological_process^mRNA processi…	GO:0005737^cellular_component^cytoplasm`GO:0005730^cellular_component^nucleolus`GO:0031499^cellular_component^TRAMP complex`GO:0016853^molecular_function^isomerase activity`GO:0046872^molecular_function^metal ion binding`GO:0004652^molecular_function^polynucleotide adenylyltransferase activity`GO:0071044^biological_process^histone mRNA catabolic process`GO:0006397^biological_process^mRNA processi…	GO:0016779^molecular_function^nucleotidyltransferase activity	.	.
TRINITY_DN10492_c0_g1	TRINITY_DN10492_c0_g1_i1	TSS_ARATH^TSS_ARATH^Q:5539-1781,H:1-1272^57.83%ID^E:0^RecName: Full=Protein TSS {ECO:0000303|PubMed:21185286};^Eukaryota; Viridiplantae; Streptophyta; Embryophyta; Tracheophyta; Spermatophyta; Magnoliopsida; eudicotyledons; Gunneridae; Pentapetalae; rosids; malvids; Brassicales; Brassicaceae; Camelineae; Arabidopsis	.	TRINITY_DN10492_c0_g1_i1.p1	461-5539[-]	TSS_ARATH^TSS_ARATH^Q:1-1410,H:1-1425^54.01%ID^E:0^RecName: Full=Protein TSS {ECO:0000303|PubMed:21185286};^Eukaryota; Viridiplantae; Streptophyta; Embryophyta; Tracheophyta; Spermatophyta; Magnoliopsida; eudicotyledons; Gunneridae; Pentapetalae; rosids; malvids; Brassicales; Brassicaceae; Camelineae; Arabidopsis	PF15044.7^CLU_N^Mitochondrial function, CLU-N-term^48-119^E:2.5e-07`PF12807.8^eIF3_p135^Translation initiation factor eIF3 subunit 135^703-845^E:6e-21`PF13424.7^TPR_12^Tetratricopeptide repeat^915-985^E:1.9e-13`PF13374.7^TPR_10^Tetratricopeptide repeat^915-956^E:1.8e-08`PF13181.7^TPR_8^Tetratricopeptide repeat^916-947^E:0.1`PF13424.7^TPR_12^Tetratricopeptide repeat^999-1073^E:3.7e-11`PF13374.7^TP…	.	.	.	KEGG:ath:AT4G28080	GO:0005737^cellular_component^cytoplasm`GO:0005886^cellular_component^plasma membrane`GO:0003729^molecular_function^mRNA binding`GO:0007049^biological_process^cell cycle`GO:0007275^biological_process^multicellular organism development`GO:0009737^biological_process^response to abscisic acid	GO:0005737^cellular_component^cytoplasm`GO:0005886^cellular_component^plasma membrane`GO:0003729^molecular_function^mRNA binding`GO:0007049^biological_process^cell cycle`GO:0007275^biological_process^multicellular organism development`GO:0009737^biological_process^response to abscisic acid	GO:0005515^molecular_function^protein binding	.	.
TRINITY_DN10816_c0_g2	TRINITY_DN10816_c0_g2_i1	DME_ARATH^DME_ARATH^Q:2203-5181,H:911-1904^48.41%ID^E:0^RecName: Full=Transcriptional activator DEMETER;^Eukaryota; Viridiplantae; Streptophyta; Embryophyta; Tracheophyta; Spermatophyta; Magnoliopsida; eudicotyledons; Gunneridae; Pentapetalae; rosids; malvids; Brassicales; Brassicaceae; Camelineae; Arabidopsis`DME_ARATH^DME_ARATH^Q:5358-5624,H:1898-1986^77.53%ID^E:1e-37^RecName: Full=Transcriptio…	.	TRINITY_DN10816_c0_g2_i1.p1	604-5196[+]	DME_ARATH^DME_ARATH^Q:534-1526,H:911-1904^48.45%ID^E:0^RecName: Full=Transcriptional activator DEMETER;^Eukaryota; Viridiplantae; Streptophyta; Embryophyta; Tracheophyta; Spermatophyta; Magnoliopsida; eudicotyledons; Gunneridae; Pentapetalae; rosids; malvids; Brassicales; Brassicaceae; Camelineae; Arabidopsis	PF15629.7^Perm-CXXC^Permuted single zf-CXXC unit^1467-1496^E:2.4e-11`PF15628.7^RRM_DME^RRM in Demeter^1499-1526^E:1e-13	.	.	.	KEGG:ath:AT5G04560	GO:0005634^cellular_component^nucleus`GO:0043078^cellular_component^polar nucleus`GO:0051539^molecular_function^4 iron, 4 sulfur cluster binding`GO:0003677^molecular_function^DNA binding`GO:0019104^molecular_function^DNA N-glycosylase activity`GO:0003906^molecular_function^DNA-(apurinic or apyrimidinic site) endonuclease activity`GO:0046872^molecular_function^metal ion binding`GO:0006284^biologic…	GO:0005634^cellular_component^nucleus`GO:0043078^cellular_component^polar nucleus`GO:0051539^molecular_function^4 iron, 4 sulfur cluster binding`GO:0003677^molecular_function^DNA binding`GO:0019104^molecular_function^DNA N-glycosylase activity`GO:0003906^molecular_function^DNA-(apurinic or apyrimidinic site) endonuclease activity`GO:0046872^molecular_function^metal ion binding`GO:0006284^biologic…	.	.	.
TRINITY_DN10634_c0_g1	TRINITY_DN10634_c0_g1_i2	NCOR1_XENTR^NCOR1_XENTR^Q:2491-3090,H:285-490^25.36%ID^E:2e-12^RecName: Full=Nuclear receptor corepressor 1;^Eukaryota; Metazoa; Chordata; Craniata; Vertebrata; Euteleostomi; Amphibia; Batrachia; Anura; Pipoidea; Pipidae; Xenopodinae; Xenopus; Silurana	.	TRINITY_DN10634_c0_g1_i2.p1	589-5541[+]	NCOR1_XENTR^NCOR1_XENTR^Q:713-829,H:372-485^35.04%ID^E:6e-14^RecName: Full=Nuclear receptor corepressor 1;^Eukaryota; Metazoa; Chordata; Craniata; Vertebrata; Euteleostomi; Amphibia; Batrachia; Anura; Pipoidea; Pipidae; Xenopodinae; Xenopus; Silurana	PF00249.32^Myb_DNA-binding^Myb-like DNA-binding domain^775-816^E:2.4e-06`PF13921.7^Myb_DNA-bind_6^Myb-like DNA-binding domain^776-825^E:6.7e-05`PF00249.32^Myb_DNA-binding^Myb-like DNA-binding domain^974-1016^E:3.7e-07	.	.	.	KEGG:xtr:613105	GO:0000118^cellular_component^histone deacetylase complex`GO:0005634^cellular_component^nucleus`GO:0017053^cellular_component^transcription repressor complex`GO:0003682^molecular_function^chromatin binding`GO:0042826^molecular_function^histone deacetylase binding`GO:0035257^molecular_function^nuclear hormone receptor binding`GO:0000977^molecular_function^RNA polymerase II transcription regulatory…	GO:0000118^cellular_component^histone deacetylase complex`GO:0005634^cellular_component^nucleus`GO:0017053^cellular_component^transcription repressor complex`GO:0003682^molecular_function^chromatin binding`GO:0042826^molecular_function^histone deacetylase binding`GO:0035257^molecular_function^nuclear hormone receptor binding`GO:0000977^molecular_function^RNA polymerase II transcription regulatory…	.	.	.
TRINITY_DN10049_c0_g1	TRINITY_DN10049_c0_g1_i2	AB5C_ARATH^AB5C_ARATH^Q:691-5202,H:12-1511^78.54%ID^E:0^RecName: Full=ABC transporter C family member 5;^Eukaryota; Viridiplantae; Streptophyta; Embryophyta; Tracheophyta; Spermatophyta; Magnoliopsida; eudicotyledons; Gunneridae; Pentapetalae; rosids; malvids; Brassicales; Brassicaceae; Camelineae; Arabidopsis	.	TRINITY_DN10049_c0_g1_i2.p1	610-5193[+]	AB5C_ARATH^AB5C_ARATH^Q:28-1527,H:12-1507^78.62%ID^E:0^RecName: Full=ABC transporter C family member 5;^Eukaryota; Viridiplantae; Streptophyta; Embryophyta; Tracheophyta; Spermatophyta; Magnoliopsida; eudicotyledons; Gunneridae; Pentapetalae; rosids; malvids; Brassicales; Brassicaceae; Camelineae; Arabidopsis	PF00664.24^ABC_membrane^ABC transporter transmembrane region^332-596^E:7.7e-28`PF00005.28^ABC_tran^ABC transporter^660-794^E:8.6e-19`PF00664.24^ABC_membrane^ABC transporter transmembrane region^971-1213^E:1.2e-26`PF00005.28^ABC_tran^ABC transporter^1305-1453^E:7.4e-30	.	.	.	KEGG:ath:AT1G04120	GO:0016021^cellular_component^integral component of membrane`GO:0016020^cellular_component^membrane`GO:0000325^cellular_component^plant-type vacuole`GO:0005774^cellular_component^vacuolar membrane`GO:0005773^cellular_component^vacuole`GO:0005524^molecular_function^ATP binding`GO:0016887^molecular_function^ATPase activity`GO:0042626^molecular_function^ATPase-coupled transmembrane transporter activ…	GO:0016021^cellular_component^integral component of membrane`GO:0016020^cellular_component^membrane`GO:0000325^cellular_component^plant-type vacuole`GO:0005774^cellular_component^vacuolar membrane`GO:0005773^cellular_component^vacuole`GO:0005524^molecular_function^ATP binding`GO:0016887^molecular_function^ATPase activity`GO:0042626^molecular_function^ATPase-coupled transmembrane transporter activ…	GO:0005524^molecular_function^ATP binding`GO:0042626^molecular_function^ATPase-coupled transmembrane transporter activity`GO:0055085^biological_process^transmembrane transport`GO:0016021^cellular_component^integral component of membrane`GO:0016887^molecular_function^ATPase activity	.	.
TRINITY_DN10795_c0_g1	TRINITY_DN10795_c0_g1_i2	ECM29_MOUSE^ECM29_MOUSE^Q:4386-961,H:490-1655^28.87%ID^E:8e-177^RecName: Full=Proteasome adapter and scaffold protein ECM29 {ECO:0000250|UniProtKB:Q5VYK3};^Eukaryota; Metazoa; Chordata; Craniata; Vertebrata; Euteleostomi; Mammalia; Eutheria; Euarchontoglires; Glires; Rodentia; Myomorpha; Muroidea; Muridae; Murinae; Mus; Mus`ECM29_MOUSE^ECM29_MOUSE^Q:5780-4485,H:8-465^27.84%ID^E:8e-177^RecName: Fu…	.	TRINITY_DN10795_c0_g1_i2.p1	328-4311[-]	ECM29_MOUSE^ECM29_MOUSE^Q:101-1117,H:646-1655^30.05%ID^E:2e-142^RecName: Full=Proteasome adapter and scaffold protein ECM29 {ECO:0000250|UniProtKB:Q5VYK3};^Eukaryota; Metazoa; Chordata; Craniata; Vertebrata; Euteleostomi; Mammalia; Eutheria; Euarchontoglires; Glires; Rodentia; Myomorpha; Muroidea; Muridae; Murinae; Mus; Mus	.	.	.	.	KEGG:mmu:230249	GO:0005813^cellular_component^centrosome`GO:0030134^cellular_component^COPII-coated ER to Golgi transport vesicle`GO:0031410^cellular_component^cytoplasmic vesicle`GO:0005769^cellular_component^early endosome`GO:0030139^cellular_component^endocytic vesicle`GO:0005783^cellular_component^endoplasmic reticulum`GO:0005793^cellular_component^endoplasmic reticulum-Golgi intermediate compartment`GO:0005…	GO:0005813^cellular_component^centrosome`GO:0030134^cellular_component^COPII-coated ER to Golgi transport vesicle`GO:0031410^cellular_component^cytoplasmic vesicle`GO:0005769^cellular_component^early endosome`GO:0030139^cellular_component^endocytic vesicle`GO:0005783^cellular_component^endoplasmic reticulum`GO:0005793^cellular_component^endoplasmic reticulum-Golgi intermediate compartment`GO:0005…	.	.	.
TRINITY_DN10795_c0_g1	TRINITY_DN10795_c0_g1_i2	ECM29_MOUSE^ECM29_MOUSE^Q:4386-961,H:490-1655^28.87%ID^E:8e-177^RecName: Full=Proteasome adapter and scaffold protein ECM29 {ECO:0000250|UniProtKB:Q5VYK3};^Eukaryota; Metazoa; Chordata; Craniata; Vertebrata; Euteleostomi; Mammalia; Eutheria; Euarchontoglires; Glires; Rodentia; Myomorpha; Muroidea; Muridae; Murinae; Mus; Mus`ECM29_MOUSE^ECM29_MOUSE^Q:5780-4485,H:8-465^27.84%ID^E:8e-177^RecName: Fu…	.	TRINITY_DN10795_c0_g1_i2.p2	4365-5822[-]	ECM29_HUMAN^ECM29_HUMAN^Q:17-457,H:16-484^28.45%ID^E:8e-48^RecName: Full=Proteasome adapter and scaffold protein ECM29 {ECO:0000305};^Eukaryota; Metazoa; Chordata; Craniata; Vertebrata; Euteleostomi; Mammalia; Eutheria; Euarchontoglires; Primates; Haplorrhini; Catarrhini; Hominidae; Homo	PF13001.8^Ecm29^Proteasome stabiliser^17-483^E:1.4e-130	.	.	.	KEGG:mmu:230249	GO:0005813^cellular_component^centrosome`GO:0030134^cellular_component^COPII-coated ER to Golgi transport vesicle`GO:0031410^cellular_component^cytoplasmic vesicle`GO:0005769^cellular_component^early endosome`GO:0030139^cellular_component^endocytic vesicle`GO:0005783^cellular_component^endoplasmic reticulum`GO:0005793^cellular_component^endoplasmic reticulum-Golgi intermediate compartment`GO:0005…	GO:0005813^cellular_component^centrosome`GO:0030134^cellular_component^COPII-coated ER to Golgi transport vesicle`GO:0031410^cellular_component^cytoplasmic vesicle`GO:0005769^cellular_component^early endosome`GO:0030139^cellular_component^endocytic vesicle`GO:0005783^cellular_component^endoplasmic reticulum`GO:0005793^cellular_component^endoplasmic reticulum-Golgi intermediate compartment`GO:0005…	GO:0043248^biological_process^proteasome assembly	.	.
TRINITY_DN10789_c1_g1	TRINITY_DN10789_c1_g1_i1	C3H19_ARATH^C3H19_ARATH^Q:1983-5651,H:598-1772^44.7%ID^E:0^RecName: Full=Zinc finger CCCH domain-containing protein 19;^Eukaryota; Viridiplantae; Streptophyta; Embryophyta; Tracheophyta; Spermatophyta; Magnoliopsida; eudicotyledons; Gunneridae; Pentapetalae; rosids; malvids; Brassicales; Brassicaceae; Camelineae; Arabidopsis	.	TRINITY_DN10789_c1_g1_i1.p1	234-5657[+]	C3H19_ARATH^C3H19_ARATH^Q:560-1806,H:576-1772^46.9%ID^E:0^RecName: Full=Zinc finger CCCH domain-containing protein 19;^Eukaryota; Viridiplantae; Streptophyta; Embryophyta; Tracheophyta; Spermatophyta; Magnoliopsida; eudicotyledons; Gunneridae; Pentapetalae; rosids; malvids; Brassicales; Brassicaceae; Camelineae; Arabidopsis	PF02201.19^SWIB^SWIB/MDM2 domain^809-882^E:6.4e-15`PF03126.19^Plus-3^Plus-3 domain^948-1051^E:7e-23`PF02213.17^GYF^GYF domain^1286-1325^E:1.9e-12	.	.	.	KEGG:ath:AT2G16485	GO:0016593^cellular_component^Cdc73/Paf1 complex`GO:0005829^cellular_component^cytosol`GO:0005634^cellular_component^nucleus`GO:0003677^molecular_function^DNA binding`GO:0042393^molecular_function^histone binding`GO:0046872^molecular_function^metal ion binding`GO:1990269^molecular_function^RNA polymerase II C-terminal domain phosphoserine binding`GO:0032776^biological_process^DNA methylation on c…	GO:0016593^cellular_component^Cdc73/Paf1 complex`GO:0005829^cellular_component^cytosol`GO:0005634^cellular_component^nucleus`GO:0003677^molecular_function^DNA binding`GO:0042393^molecular_function^histone binding`GO:0046872^molecular_function^metal ion binding`GO:1990269^molecular_function^RNA polymerase II C-terminal domain phosphoserine binding`GO:0032776^biological_process^DNA methylation on c…	GO:0005515^molecular_function^protein binding`GO:0003677^molecular_function^DNA binding	.	.
TRINITY_DN10554_c0_g1	TRINITY_DN10554_c0_g1_i2	KEG_ARATH^KEG_ARATH^Q:481-5361,H:3-1623^74.74%ID^E:0^RecName: Full=E3 ubiquitin-protein ligase KEG;^Eukaryota; Viridiplantae; Streptophyta; Embryophyta; Tracheophyta; Spermatophyta; Magnoliopsida; eudicotyledons; Gunneridae; Pentapetalae; rosids; malvids; Brassicales; Brassicaceae; Camelineae; Arabidopsis	.	TRINITY_DN10554_c0_g1_i2.p1	487-5364[+]	KEG_ARATH^KEG_ARATH^Q:1-1625,H:5-1623^74.77%ID^E:0^RecName: Full=E3 ubiquitin-protein ligase KEG;^Eukaryota; Viridiplantae; Streptophyta; Embryophyta; Tracheophyta; Spermatophyta; Magnoliopsida; eudicotyledons; Gunneridae; Pentapetalae; rosids; malvids; Brassicales; Brassicaceae; Camelineae; Arabidopsis	PF13445.7^zf-RING_UBOX^RING-type zinc-finger^6-49^E:1.7e-07`PF00097.26^zf-C3HC4^Zinc finger, C3HC4 type (RING finger)^6-51^E:1.3e-06`PF13639.7^zf-RING_2^Ring finger domain^6-52^E:9.3e-07`PF07714.18^PK_Tyr_Ser-Thr^Protein tyrosine and serine/threonine kinase^137-421^E:5.8e-27`PF00069.26^Pkinase^Protein kinase domain^140-420^E:8.4e-30`PF12796.8^Ank_2^Ankyrin repeats (3 copies)^487-569^E:1.5e-10`PF1…	.	.	.	KEGG:ath:AT5G13530	GO:0005769^cellular_component^early endosome`GO:0005802^cellular_component^trans-Golgi network`GO:0005524^molecular_function^ATP binding`GO:0046872^molecular_function^metal ion binding`GO:0004672^molecular_function^protein kinase activity`GO:0043621^molecular_function^protein self-association`GO:0004674^molecular_function^protein serine/threonine kinase activity`GO:0004842^molecular_function^ubiq…	GO:0005769^cellular_component^early endosome`GO:0005802^cellular_component^trans-Golgi network`GO:0005524^molecular_function^ATP binding`GO:0046872^molecular_function^metal ion binding`GO:0004672^molecular_function^protein kinase activity`GO:0043621^molecular_function^protein self-association`GO:0004674^molecular_function^protein serine/threonine kinase activity`GO:0004842^molecular_function^ubiq…	GO:0046872^molecular_function^metal ion binding`GO:0004672^molecular_function^protein kinase activity`GO:0006468^biological_process^protein phosphorylation`GO:0005524^molecular_function^ATP binding`GO:0005515^molecular_function^protein binding	.	.
TRINITY_DN10646_c0_g1	TRINITY_DN10646_c0_g1_i2	BIG2_ARATH^BIG2_ARATH^Q:5595-259,H:1-1793^75.61%ID^E:0^RecName: Full=Brefeldin A-inhibited guanine nucleotide-exchange protein 2;^Eukaryota; Viridiplantae; Streptophyta; Embryophyta; Tracheophyta; Spermatophyta; Magnoliopsida; eudicotyledons; Gunneridae; Pentapetalae; rosids; malvids; Brassicales; Brassicaceae; Camelineae; Arabidopsis	.	TRINITY_DN10646_c0_g1_i2.p1	256-5595[-]	BIG2_ARATH^BIG2_ARATH^Q:1-1779,H:1-1793^75.78%ID^E:0^RecName: Full=Brefeldin A-inhibited guanine nucleotide-exchange protein 2;^Eukaryota; Viridiplantae; Streptophyta; Embryophyta; Tracheophyta; Spermatophyta; Magnoliopsida; eudicotyledons; Gunneridae; Pentapetalae; rosids; malvids; Brassicales; Brassicaceae; Camelineae; Arabidopsis	PF16213.6^DCB^Dimerisation and cyclophilin-binding domain of Mon2^7-215^E:1.4e-43`PF12783.8^Sec7_N^Guanine nucleotide exchange factor in Golgi transport N-terminal^341-499^E:1.1e-42`PF01369.21^Sec7^Sec7 domain^612-793^E:6.9e-72`PF09324.11^DUF1981^Domain of unknown function (DUF1981)^1161-1243^E:1.7e-29`PF16206.6^Mon2_C^C-terminal region of Mon2 protein^1340-1402^E:1.1e-11	.	.	.	KEGG:ath:AT3G60860	GO:0005829^cellular_component^cytosol`GO:0016020^cellular_component^membrane`GO:0005802^cellular_component^trans-Golgi network`GO:0043001^biological_process^Golgi to plasma membrane protein transport`GO:0032012^biological_process^regulation of ARF protein signal transduction	GO:0005829^cellular_component^cytosol`GO:0016020^cellular_component^membrane`GO:0005802^cellular_component^trans-Golgi network`GO:0043001^biological_process^Golgi to plasma membrane protein transport`GO:0032012^biological_process^regulation of ARF protein signal transduction	GO:0032012^biological_process^regulation of ARF protein signal transduction	.	.
TRINITY_DN10460_c0_g1	TRINITY_DN10460_c0_g1_i1	PDS5B_CHICK^PDS5B_CHICK^Q:225-3371,H:19-1076^25.37%ID^E:6e-78^RecName: Full=Sister chromatid cohesion protein PDS5 homolog B;^Eukaryota; Metazoa; Chordata; Craniata; Vertebrata; Euteleostomi; Archelosauria; Archosauria; Dinosauria; Saurischia; Theropoda; Coelurosauria; Aves; Neognathae; Galloanserae; Galliformes; Phasianidae; Phasianinae; Gallus	.	TRINITY_DN10460_c0_g1_i1.p1	201-5204[+]	PDS5B_CHICK^PDS5B_CHICK^Q:9-1057,H:19-1076^25.46%ID^E:4e-85^RecName: Full=Sister chromatid cohesion protein PDS5 homolog B;^Eukaryota; Metazoa; Chordata; Craniata; Vertebrata; Euteleostomi; Archelosauria; Archosauria; Dinosauria; Saurischia; Theropoda; Coelurosauria; Aves; Neognathae; Galloanserae; Galliformes; Phasianidae; Phasianinae; Gallus	.	.	.	.	.	GO:0000785^cellular_component^chromatin`GO:0005634^cellular_component^nucleus`GO:0051301^biological_process^cell division`GO:0006281^biological_process^DNA repair`GO:0007064^biological_process^mitotic sister chromatid cohesion`GO:0008285^biological_process^negative regulation of cell population proliferation	GO:0000785^cellular_component^chromatin`GO:0005634^cellular_component^nucleus`GO:0051301^biological_process^cell division`GO:0006281^biological_process^DNA repair`GO:0007064^biological_process^mitotic sister chromatid cohesion`GO:0008285^biological_process^negative regulation of cell population proliferation	.	.	.
TRINITY_DN10741_c0_g1	TRINITY_DN10741_c0_g1_i1	AIR9_ARATH^AIR9_ARATH^Q:622-5514,H:70-1708^67.5%ID^E:0^RecName: Full=187-kDa microtubule-associated protein AIR9 {ECO:0000303|PubMed:17027491};^Eukaryota; Viridiplantae; Streptophyta; Embryophyta; Tracheophyta; Spermatophyta; Magnoliopsida; eudicotyledons; Gunneridae; Pentapetalae; rosids; malvids; Brassicales; Brassicaceae; Camelineae; Arabidopsis	.	TRINITY_DN10741_c0_g1_i1.p1	313-5517[+]	AIR9_ARATH^AIR9_ARATH^Q:80-1734,H:46-1708^66.61%ID^E:0^RecName: Full=187-kDa microtubule-associated protein AIR9 {ECO:0000303|PubMed:17027491};^Eukaryota; Viridiplantae; Streptophyta; Embryophyta; Tracheophyta; Spermatophyta; Magnoliopsida; eudicotyledons; Gunneridae; Pentapetalae; rosids; malvids; Brassicales; Brassicaceae; Camelineae; Arabidopsis	.	.	.	.	KEGG:ath:AT2G34680	GO:0055028^cellular_component^cortical microtubule`GO:0009524^cellular_component^phragmoplast`GO:0005886^cellular_component^plasma membrane`GO:0009506^cellular_component^plasmodesma`GO:0009574^cellular_component^preprophase band`GO:0007049^biological_process^cell cycle`GO:0051301^biological_process^cell division`GO:0010102^biological_process^lateral root morphogenesis`GO:0009733^biological_proces…	GO:0055028^cellular_component^cortical microtubule`GO:0009524^cellular_component^phragmoplast`GO:0005886^cellular_component^plasma membrane`GO:0009506^cellular_component^plasmodesma`GO:0009574^cellular_component^preprophase band`GO:0007049^biological_process^cell cycle`GO:0051301^biological_process^cell division`GO:0010102^biological_process^lateral root morphogenesis`GO:0009733^biological_proces…	.	.	.
TRINITY_DN9768_c0_g1	TRINITY_DN9768_c0_g1_i1	MUS81_ARATH^MUS81_ARATH^Q:473-2446,H:7-658^55.47%ID^E:0^RecName: Full=Crossover junction endonuclease MUS81 {ECO:0000303|PubMed:18182028};^Eukaryota; Viridiplantae; Streptophyta; Embryophyta; Tracheophyta; Spermatophyta; Magnoliopsida; eudicotyledons; Gunneridae; Pentapetalae; rosids; malvids; Brassicales; Brassicaceae; Camelineae; Arabidopsis	.	TRINITY_DN9768_c0_g1_i1.p1	3056-5467[-]	CHX4_ARATH^CHX4_ARATH^Q:24-800,H:21-814^36.13%ID^E:5e-162^RecName: Full=Cation/H(+) antiporter 4;^Eukaryota; Viridiplantae; Streptophyta; Embryophyta; Tracheophyta; Spermatophyta; Magnoliopsida; eudicotyledons; Gunneridae; Pentapetalae; rosids; malvids; Brassicales; Brassicaceae; Camelineae; Arabidopsis	PF00999.22^Na_H_Exchanger^Sodium/hydrogen exchanger family^65-461^E:2.5e-34	.	.	.	KEGG:ath:AT3G44900	GO:0000794^cellular_component^condensed nuclear chromosome`GO:0048476^cellular_component^Holliday junction resolvase complex`GO:0005730^cellular_component^nucleolus`GO:0005634^cellular_component^nucleus`GO:0048257^molecular_function^3'-flap endonuclease activity`GO:0003677^molecular_function^DNA binding`GO:0046872^molecular_function^metal ion binding`GO:0051301^biological_process^cell division`GO…	GO:0012505^cellular_component^endomembrane system`GO:0016021^cellular_component^integral component of membrane`GO:0015299^molecular_function^solute:proton antiporter activity`GO:0006813^biological_process^potassium ion transport`GO:0006885^biological_process^regulation of pH	GO:0015299^molecular_function^solute:proton antiporter activity`GO:0006812^biological_process^cation transport`GO:0055085^biological_process^transmembrane transport`GO:0016021^cellular_component^integral component of membrane	.	.
TRINITY_DN9768_c0_g1	TRINITY_DN9768_c0_g1_i1	MUS81_ARATH^MUS81_ARATH^Q:473-2446,H:7-658^55.47%ID^E:0^RecName: Full=Crossover junction endonuclease MUS81 {ECO:0000303|PubMed:18182028};^Eukaryota; Viridiplantae; Streptophyta; Embryophyta; Tracheophyta; Spermatophyta; Magnoliopsida; eudicotyledons; Gunneridae; Pentapetalae; rosids; malvids; Brassicales; Brassicaceae; Camelineae; Arabidopsis	.	TRINITY_DN9768_c0_g1_i1.p2	452-2458[+]	MUS81_ARATH^MUS81_ARATH^Q:8-665,H:7-658^55.47%ID^E:0^RecName: Full=Crossover junction endonuclease MUS81 {ECO:0000303|PubMed:18182028};^Eukaryota; Viridiplantae; Streptophyta; Embryophyta; Tracheophyta; Spermatophyta; Magnoliopsida; eudicotyledons; Gunneridae; Pentapetalae; rosids; malvids; Brassicales; Brassicaceae; Camelineae; Arabidopsis	PF02732.16^ERCC4^ERCC4 domain^417-549^E:1.6e-17	.	.	.	KEGG:ath:AT4G30870	GO:0000794^cellular_component^condensed nuclear chromosome`GO:0048476^cellular_component^Holliday junction resolvase complex`GO:0005730^cellular_component^nucleolus`GO:0005634^cellular_component^nucleus`GO:0048257^molecular_function^3'-flap endonuclease activity`GO:0003677^molecular_function^DNA binding`GO:0046872^molecular_function^metal ion binding`GO:0051301^biological_process^cell division`GO…	GO:0000794^cellular_component^condensed nuclear chromosome`GO:0048476^cellular_component^Holliday junction resolvase complex`GO:0005730^cellular_component^nucleolus`GO:0005634^cellular_component^nucleus`GO:0048257^molecular_function^3'-flap endonuclease activity`GO:0003677^molecular_function^DNA binding`GO:0046872^molecular_function^metal ion binding`GO:0051301^biological_process^cell division`GO…	GO:0003677^molecular_function^DNA binding`GO:0004518^molecular_function^nuclease activity	.	.
TRINITY_DN10700_c0_g1	TRINITY_DN10700_c0_g1_i1	SCAPE_HUMAN^SCAPE_HUMAN^Q:1192-758,H:1211-1349^34.01%ID^E:1e-14^RecName: Full=S phase cyclin A-associated protein in the endoplasmic reticulum;^Eukaryota; Metazoa; Chordata; Craniata; Vertebrata; Euteleostomi; Mammalia; Eutheria; Euarchontoglires; Primates; Haplorrhini; Catarrhini; Hominidae; Homo`SCAPE_HUMAN^SCAPE_HUMAN^Q:3508-2849,H:495-702^31.08%ID^E:2e-14^RecName: Full=S phase cyclin A-associ…	.	TRINITY_DN10700_c0_g1_i1.p1	371-5350[-]	SCAPE_HUMAN^SCAPE_HUMAN^Q:1340-1531,H:1164-1349^31.47%ID^E:9e-23^RecName: Full=S phase cyclin A-associated protein in the endoplasmic reticulum;^Eukaryota; Metazoa; Chordata; Craniata; Vertebrata; Euteleostomi; Mammalia; Eutheria; Euarchontoglires; Primates; Haplorrhini; Catarrhini; Hominidae; Homo`SCAPE_HUMAN^SCAPE_HUMAN^Q:615-899,H:495-769^31.49%ID^E:3e-20^RecName: Full=S phase cyclin A-associa…	PF16501.6^SCAPER_N^S phase cyclin A-associated protein in the endoplasmic reticulum^342-444^E:3.4e-14	.	.	.	KEGG:hsa:49855	GO:0005829^cellular_component^cytosol`GO:0005783^cellular_component^endoplasmic reticulum`GO:0005654^cellular_component^nucleoplasm`GO:0003676^molecular_function^nucleic acid binding`GO:0008270^molecular_function^zinc ion binding	GO:0005829^cellular_component^cytosol`GO:0005783^cellular_component^endoplasmic reticulum`GO:0005654^cellular_component^nucleoplasm`GO:0003676^molecular_function^nucleic acid binding`GO:0008270^molecular_function^zinc ion binding	.	.	.
TRINITY_DN9269_c0_g1	TRINITY_DN9269_c0_g1_i3	ORC3_ARATH^ORC3_ARATH^Q:5720-3504,H:2-733^46.45%ID^E:0^RecName: Full=Origin of replication complex subunit 3 {ECO:0000303|PubMed:16179646};^Eukaryota; Viridiplantae; Streptophyta; Embryophyta; Tracheophyta; Spermatophyta; Magnoliopsida; eudicotyledons; Gunneridae; Pentapetalae; rosids; malvids; Brassicales; Brassicaceae; Camelineae; Arabidopsis	.	TRINITY_DN9269_c0_g1_i3.p3	2040-3143[-]	GTOMC_ARATH^GTOMC_ARATH^Q:51-365,H:55-347^66.77%ID^E:2e-151^RecName: Full=Tocopherol O-methyltransferase, chloroplastic;^Eukaryota; Viridiplantae; Streptophyta; Embryophyta; Tracheophyta; Spermatophyta; Magnoliopsida; eudicotyledons; Gunneridae; Pentapetalae; rosids; malvids; Brassicales; Brassicaceae; Camelineae; Arabidopsis	PF13489.7^Methyltransf_23^Methyltransferase domain^112-270^E:8.3e-16`PF02353.21^CMAS^Mycolic acid cyclopropane synthetase^116-172^E:1.4e-08`PF01209.19^Ubie_methyltran^ubiE/COQ5 methyltransferase family^117-272^E:3.3e-06`PF13649.7^Methyltransf_25^Methyltransferase domain^122-243^E:6.7e-13`PF08241.13^Methyltransf_11^Methyltransferase domain^123-247^E:1.4e-17`PF13847.7^Methyltransf_31^Methyltransfer…	.	.	.	KEGG:ath:AT1G64970	GO:0031261^cellular_component^DNA replication preinitiation complex`GO:0005664^cellular_component^nuclear origin of replication recognition complex`GO:0005656^cellular_component^nuclear pre-replicative complex`GO:0000808^cellular_component^origin recognition complex`GO:0003688^molecular_function^DNA replication origin binding`GO:0006260^biological_process^DNA replication`GO:0006270^biological_pro…	GO:0009507^cellular_component^chloroplast`GO:0005634^cellular_component^nucleus`GO:0008168^molecular_function^methyltransferase activity`GO:0050342^molecular_function^tocopherol O-methyltransferase activity`GO:0032259^biological_process^methylation`GO:0010189^biological_process^vitamin E biosynthetic process	GO:0008168^molecular_function^methyltransferase activity	.	.
TRINITY_DN9269_c0_g1	TRINITY_DN9269_c0_g1_i3	ORC3_ARATH^ORC3_ARATH^Q:5720-3504,H:2-733^46.45%ID^E:0^RecName: Full=Origin of replication complex subunit 3 {ECO:0000303|PubMed:16179646};^Eukaryota; Viridiplantae; Streptophyta; Embryophyta; Tracheophyta; Spermatophyta; Magnoliopsida; eudicotyledons; Gunneridae; Pentapetalae; rosids; malvids; Brassicales; Brassicaceae; Camelineae; Arabidopsis	.	TRINITY_DN9269_c0_g1_i3.p4	3498-3809[-]	ORC3_ARATH^ORC3_ARATH^Q:2-102,H:630-733^60.58%ID^E:3e-33^RecName: Full=Origin of replication complex subunit 3 {ECO:0000303|PubMed:16179646};^Eukaryota; Viridiplantae; Streptophyta; Embryophyta; Tracheophyta; Spermatophyta; Magnoliopsida; eudicotyledons; Gunneridae; Pentapetalae; rosids; malvids; Brassicales; Brassicaceae; Camelineae; Arabidopsis	PF18137.2^ORC_WH_C^Origin recognition complex winged helix C-terminal^3-101^E:4.7e-22	.	.	.	KEGG:ath:AT5G16690	GO:0031261^cellular_component^DNA replication preinitiation complex`GO:0005664^cellular_component^nuclear origin of replication recognition complex`GO:0005656^cellular_component^nuclear pre-replicative complex`GO:0000808^cellular_component^origin recognition complex`GO:0003688^molecular_function^DNA replication origin binding`GO:0006260^biological_process^DNA replication`GO:0006270^biological_pro…	GO:0031261^cellular_component^DNA replication preinitiation complex`GO:0005664^cellular_component^nuclear origin of replication recognition complex`GO:0005656^cellular_component^nuclear pre-replicative complex`GO:0000808^cellular_component^origin recognition complex`GO:0003688^molecular_function^DNA replication origin binding`GO:0006260^biological_process^DNA replication`GO:0006270^biological_pro…	.	.	.
TRINITY_DN9269_c0_g1	TRINITY_DN9269_c0_g1_i3	ORC3_ARATH^ORC3_ARATH^Q:5720-3504,H:2-733^46.45%ID^E:0^RecName: Full=Origin of replication complex subunit 3 {ECO:0000303|PubMed:16179646};^Eukaryota; Viridiplantae; Streptophyta; Embryophyta; Tracheophyta; Spermatophyta; Magnoliopsida; eudicotyledons; Gunneridae; Pentapetalae; rosids; malvids; Brassicales; Brassicaceae; Camelineae; Arabidopsis	.	TRINITY_DN9269_c0_g1_i3.p1	4083-5720[-]	ORC3_ARATH^ORC3_ARATH^Q:1-545,H:2-545^44.05%ID^E:7e-148^RecName: Full=Origin of replication complex subunit 3 {ECO:0000303|PubMed:16179646};^Eukaryota; Viridiplantae; Streptophyta; Embryophyta; Tracheophyta; Spermatophyta; Magnoliopsida; eudicotyledons; Gunneridae; Pentapetalae; rosids; malvids; Brassicales; Brassicaceae; Camelineae; Arabidopsis	PF07034.12^ORC3_N^Origin recognition complex (ORC) subunit 3 N-terminus^66-201^E:1.1e-09`PF07034.12^ORC3_N^Origin recognition complex (ORC) subunit 3 N-terminus^219-355^E:1.1e-27	.	.	.	KEGG:ath:AT5G16690	GO:0031261^cellular_component^DNA replication preinitiation complex`GO:0005664^cellular_component^nuclear origin of replication recognition complex`GO:0005656^cellular_component^nuclear pre-replicative complex`GO:0000808^cellular_component^origin recognition complex`GO:0003688^molecular_function^DNA replication origin binding`GO:0006260^biological_process^DNA replication`GO:0006270^biological_pro…	GO:0031261^cellular_component^DNA replication preinitiation complex`GO:0005664^cellular_component^nuclear origin of replication recognition complex`GO:0005656^cellular_component^nuclear pre-replicative complex`GO:0000808^cellular_component^origin recognition complex`GO:0003688^molecular_function^DNA replication origin binding`GO:0006260^biological_process^DNA replication`GO:0006270^biological_pro…	GO:0003677^molecular_function^DNA binding`GO:0006260^biological_process^DNA replication`GO:0005664^cellular_component^nuclear origin of replication recognition complex	.	.
TRINITY_DN9269_c0_g1	TRINITY_DN9269_c0_g1_i3	ORC3_ARATH^ORC3_ARATH^Q:5720-3504,H:2-733^46.45%ID^E:0^RecName: Full=Origin of replication complex subunit 3 {ECO:0000303|PubMed:16179646};^Eukaryota; Viridiplantae; Streptophyta; Embryophyta; Tracheophyta; Spermatophyta; Magnoliopsida; eudicotyledons; Gunneridae; Pentapetalae; rosids; malvids; Brassicales; Brassicaceae; Camelineae; Arabidopsis	.	TRINITY_DN9269_c0_g1_i3.p2	98-1690[+]	C89A2_ARATH^C89A2_ARATH^Q:62-523,H:38-498^48.52%ID^E:1e-140^RecName: Full=Cytochrome P450 89A2;^Eukaryota; Viridiplantae; Streptophyta; Embryophyta; Tracheophyta; Spermatophyta; Magnoliopsida; eudicotyledons; Gunneridae; Pentapetalae; rosids; malvids; Brassicales; Brassicaceae; Camelineae; Arabidopsis	PF00067.23^p450^Cytochrome P450^56-523^E:2.5e-89	.	.	.	KEGG:ath:AT1G64900	GO:0031261^cellular_component^DNA replication preinitiation complex`GO:0005664^cellular_component^nuclear origin of replication recognition complex`GO:0005656^cellular_component^nuclear pre-replicative complex`GO:0000808^cellular_component^origin recognition complex`GO:0003688^molecular_function^DNA replication origin binding`GO:0006260^biological_process^DNA replication`GO:0006270^biological_pro…	GO:0016021^cellular_component^integral component of membrane`GO:0016020^cellular_component^membrane`GO:0020037^molecular_function^heme binding`GO:0005506^molecular_function^iron ion binding`GO:0016709^molecular_function^oxidoreductase activity, acting on paired donors, with incorporation or reduction of molecular oxygen, NAD(P)H as one donor, and incorporation of one atom of oxygen	GO:0005506^molecular_function^iron ion binding`GO:0016705^molecular_function^oxidoreductase activity, acting on paired donors, with incorporation or reduction of molecular oxygen`GO:0020037^molecular_function^heme binding`GO:0055114^biological_process^obsolete oxidation-reduction process	.	.
TRINITY_DN10042_c0_g1	TRINITY_DN10042_c0_g1_i1	SHGR6_ARATH^SHGR6_ARATH^Q:156-5279,H:16-1716^71.89%ID^E:0^RecName: Full=Protein SHOOT GRAVITROPISM 6;^Eukaryota; Viridiplantae; Streptophyta; Embryophyta; Tracheophyta; Spermatophyta; Magnoliopsida; eudicotyledons; Gunneridae; Pentapetalae; rosids; malvids; Brassicales; Brassicaceae; Camelineae; Arabidopsis	.	TRINITY_DN10042_c0_g1_i1.p1	111-5285[+]	SHGR6_ARATH^SHGR6_ARATH^Q:1-1723,H:1-1716^72.02%ID^E:0^RecName: Full=Protein SHOOT GRAVITROPISM 6;^Eukaryota; Viridiplantae; Streptophyta; Embryophyta; Tracheophyta; Spermatophyta; Magnoliopsida; eudicotyledons; Gunneridae; Pentapetalae; rosids; malvids; Brassicales; Brassicaceae; Camelineae; Arabidopsis	PF12765.8^Cohesin_HEAT^HEAT repeat associated with sister chromatid cohesion^18-35^E:1.5`PF12717.8^Cnd1^non-SMC mitotic condensation complex subunit 1^1417-1546^E:6.6e-09	.	.	.	KEGG:ath:AT2G36810	GO:0009705^cellular_component^plant-type vacuole membrane`GO:0009660^biological_process^amyloplast organization`GO:0009630^biological_process^gravitropism`GO:0009959^biological_process^negative gravitropism	GO:0009705^cellular_component^plant-type vacuole membrane`GO:0009660^biological_process^amyloplast organization`GO:0009630^biological_process^gravitropism`GO:0009959^biological_process^negative gravitropism	.	.	.
TRINITY_DN10545_c0_g1	TRINITY_DN10545_c0_g1_i6	AB12C_ARATH^AB12C_ARATH^Q:4076-312,H:238-1488^75.14%ID^E:0^RecName: Full=ABC transporter C family member 12;^Eukaryota; Viridiplantae; Streptophyta; Embryophyta; Tracheophyta; Spermatophyta; Magnoliopsida; eudicotyledons; Gunneridae; Pentapetalae; rosids; malvids; Brassicales; Brassicaceae; Camelineae; Arabidopsis`AB12C_ARATH^AB12C_ARATH^Q:5323-4616,H:1-236^52.97%ID^E:2e-66^RecName: Full=ABC tran…	.	TRINITY_DN10545_c0_g1_i6.p2	4580-5323[-]	AB12C_ARATH^AB12C_ARATH^Q:1-236,H:1-236^52.97%ID^E:2e-83^RecName: Full=ABC transporter C family member 12;^Eukaryota; Viridiplantae; Streptophyta; Embryophyta; Tracheophyta; Spermatophyta; Magnoliopsida; eudicotyledons; Gunneridae; Pentapetalae; rosids; malvids; Brassicales; Brassicaceae; Camelineae; Arabidopsis	.	.	.	.	KEGG:ath:AT1G30410	GO:0016021^cellular_component^integral component of membrane`GO:0016020^cellular_component^membrane`GO:0000325^cellular_component^plant-type vacuole`GO:0005774^cellular_component^vacuolar membrane`GO:0005524^molecular_function^ATP binding`GO:0016887^molecular_function^ATPase activity`GO:0042626^molecular_function^ATPase-coupled transmembrane transporter activity`GO:0008559^molecular_function^ABC-…	GO:0016021^cellular_component^integral component of membrane`GO:0016020^cellular_component^membrane`GO:0000325^cellular_component^plant-type vacuole`GO:0005774^cellular_component^vacuolar membrane`GO:0005524^molecular_function^ATP binding`GO:0016887^molecular_function^ATPase activity`GO:0042626^molecular_function^ATPase-coupled transmembrane transporter activity`GO:0008559^molecular_function^ABC-…	.	.	.
TRINITY_DN10545_c0_g1	TRINITY_DN10545_c0_g1_i6	AB12C_ARATH^AB12C_ARATH^Q:4076-312,H:238-1488^75.14%ID^E:0^RecName: Full=ABC transporter C family member 12;^Eukaryota; Viridiplantae; Streptophyta; Embryophyta; Tracheophyta; Spermatophyta; Magnoliopsida; eudicotyledons; Gunneridae; Pentapetalae; rosids; malvids; Brassicales; Brassicaceae; Camelineae; Arabidopsis`AB12C_ARATH^AB12C_ARATH^Q:5323-4616,H:1-236^52.97%ID^E:2e-66^RecName: Full=ABC tran…	.	TRINITY_DN10545_c0_g1_i6.p1	303-4049[-]	AB12C_ARATH^AB12C_ARATH^Q:1-1246,H:247-1488^75.04%ID^E:0^RecName: Full=ABC transporter C family member 12;^Eukaryota; Viridiplantae; Streptophyta; Embryophyta; Tracheophyta; Spermatophyta; Magnoliopsida; eudicotyledons; Gunneridae; Pentapetalae; rosids; malvids; Brassicales; Brassicaceae; Camelineae; Arabidopsis	PF00664.24^ABC_membrane^ABC transporter transmembrane region^61-325^E:1.1e-36`PF00005.28^ABC_tran^ABC transporter^387-522^E:5.3e-15`PF00664.24^ABC_membrane^ABC transporter transmembrane region^673-934^E:1.2e-26`PF00005.28^ABC_tran^ABC transporter^1010-1158^E:2e-28	.	.	.	KEGG:ath:AT1G30410	GO:0016021^cellular_component^integral component of membrane`GO:0016020^cellular_component^membrane`GO:0000325^cellular_component^plant-type vacuole`GO:0005774^cellular_component^vacuolar membrane`GO:0005524^molecular_function^ATP binding`GO:0016887^molecular_function^ATPase activity`GO:0042626^molecular_function^ATPase-coupled transmembrane transporter activity`GO:0008559^molecular_function^ABC-…	GO:0016021^cellular_component^integral component of membrane`GO:0016020^cellular_component^membrane`GO:0000325^cellular_component^plant-type vacuole`GO:0005774^cellular_component^vacuolar membrane`GO:0005524^molecular_function^ATP binding`GO:0016887^molecular_function^ATPase activity`GO:0042626^molecular_function^ATPase-coupled transmembrane transporter activity`GO:0008559^molecular_function^ABC-…	GO:0005524^molecular_function^ATP binding`GO:0042626^molecular_function^ATPase-coupled transmembrane transporter activity`GO:0055085^biological_process^transmembrane transport`GO:0016021^cellular_component^integral component of membrane`GO:0016887^molecular_function^ATPase activity	.	.
TRINITY_DN10729_c0_g1	TRINITY_DN10729_c0_g1_i1	JMJ25_ARATH^JMJ25_ARATH^Q:3090-3971,H:417-700^48.48%ID^E:4e-75^RecName: Full=Lysine-specific demethylase JMJ25;^Eukaryota; Viridiplantae; Streptophyta; Embryophyta; Tracheophyta; Spermatophyta; Magnoliopsida; eudicotyledons; Gunneridae; Pentapetalae; rosids; malvids; Brassicales; Brassicaceae; Camelineae; Arabidopsis`JMJ25_ARATH^JMJ25_ARATH^Q:4908-5420,H:746-889^56.14%ID^E:4e-46^RecName: Full=Lys…	.	TRINITY_DN10729_c0_g1_i1.p1	612-5042[+]	JMJ25_ARATH^JMJ25_ARATH^Q:827-1120,H:417-700^48.48%ID^E:8e-76^RecName: Full=Lysine-specific demethylase JMJ25;^Eukaryota; Viridiplantae; Streptophyta; Embryophyta; Tracheophyta; Spermatophyta; Magnoliopsida; eudicotyledons; Gunneridae; Pentapetalae; rosids; malvids; Brassicales; Brassicaceae; Camelineae; Arabidopsis`JMJ25_ARATH^JMJ25_ARATH^Q:639-840,H:154-350^35.55%ID^E:3e-28^RecName: Full=Lysine…	.	.	.	.	KEGG:ath:AT3G07610	GO:0000785^cellular_component^chromatin`GO:0000118^cellular_component^histone deacetylase complex`GO:0031490^molecular_function^chromatin DNA binding`GO:0051213^molecular_function^dioxygenase activity`GO:0032454^molecular_function^histone demethylase activity (H3-K9 specific)`GO:0046872^molecular_function^metal ion binding`GO:0003712^molecular_function^transcription coregulator activity`GO:003316…	GO:0000785^cellular_component^chromatin`GO:0000118^cellular_component^histone deacetylase complex`GO:0031490^molecular_function^chromatin DNA binding`GO:0051213^molecular_function^dioxygenase activity`GO:0032454^molecular_function^histone demethylase activity (H3-K9 specific)`GO:0046872^molecular_function^metal ion binding`GO:0003712^molecular_function^transcription coregulator activity`GO:003316…	.	.	.
TRINITY_DN10692_c0_g1	TRINITY_DN10692_c0_g1_i9	UVH3_ARATH^UVH3_ARATH^Q:2732-1902,H:886-1149^70.4%ID^E:4e-114^RecName: Full=DNA repair protein UVH3;^Eukaryota; Viridiplantae; Streptophyta; Embryophyta; Tracheophyta; Spermatophyta; Magnoliopsida; eudicotyledons; Gunneridae; Pentapetalae; rosids; malvids; Brassicales; Brassicaceae; Camelineae; Arabidopsis`UVH3_ARATH^UVH3_ARATH^Q:5498-3300,H:1-646^40.35%ID^E:5e-113^RecName: Full=DNA repair protei…	.	TRINITY_DN10692_c0_g1_i9.p1	1899-5498[-]	UVH3_ARATH^UVH3_ARATH^Q:1-733,H:1-646^44.39%ID^E:2e-148^RecName: Full=DNA repair protein UVH3;^Eukaryota; Viridiplantae; Streptophyta; Embryophyta; Tracheophyta; Spermatophyta; Magnoliopsida; eudicotyledons; Gunneridae; Pentapetalae; rosids; malvids; Brassicales; Brassicaceae; Camelineae; Arabidopsis`UVH3_ARATH^UVH3_ARATH^Q:902-1199,H:863-1149^66.67%ID^E:6e-117^RecName: Full=DNA repair protein UV…	PF00752.18^XPG_N^XPG N-terminal domain^1-97^E:1e-29`PF14377.7^UBM^Ubiquitin binding region^209-222^E:17`PF14377.7^UBM^Ubiquitin binding region^316-339^E:2.5e-05`PF00867.19^XPG_I^XPG I-region^972-1055^E:6.6e-26	.	.	.	.	GO:0005634^cellular_component^nucleus`GO:0017108^molecular_function^5'-flap endonuclease activity`GO:0048256^molecular_function^flap endonuclease activity`GO:0046872^molecular_function^metal ion binding`GO:0003697^molecular_function^single-stranded DNA binding`GO:0010213^biological_process^non-photoreactive DNA repair`GO:0006289^biological_process^nucleotide-excision repair`GO:0009408^biological_…	GO:0005634^cellular_component^nucleus`GO:0017108^molecular_function^5'-flap endonuclease activity`GO:0048256^molecular_function^flap endonuclease activity`GO:0046872^molecular_function^metal ion binding`GO:0003697^molecular_function^single-stranded DNA binding`GO:0010213^biological_process^non-photoreactive DNA repair`GO:0006289^biological_process^nucleotide-excision repair`GO:0009408^biological_…	GO:0004518^molecular_function^nuclease activity`GO:0006281^biological_process^DNA repair	.	.
TRINITY_DN10692_c0_g1	TRINITY_DN10692_c0_g1_i9	UVH3_ARATH^UVH3_ARATH^Q:2732-1902,H:886-1149^70.4%ID^E:4e-114^RecName: Full=DNA repair protein UVH3;^Eukaryota; Viridiplantae; Streptophyta; Embryophyta; Tracheophyta; Spermatophyta; Magnoliopsida; eudicotyledons; Gunneridae; Pentapetalae; rosids; malvids; Brassicales; Brassicaceae; Camelineae; Arabidopsis`UVH3_ARATH^UVH3_ARATH^Q:5498-3300,H:1-646^40.35%ID^E:5e-113^RecName: Full=DNA repair protei…	.	TRINITY_DN10692_c0_g1_i9.p2	204-1196[-]	UVH3_ARATH^UVH3_ARATH^Q:1-329,H:1182-1478^30.41%ID^E:3e-20^RecName: Full=DNA repair protein UVH3;^Eukaryota; Viridiplantae; Streptophyta; Embryophyta; Tracheophyta; Spermatophyta; Magnoliopsida; eudicotyledons; Gunneridae; Pentapetalae; rosids; malvids; Brassicales; Brassicaceae; Camelineae; Arabidopsis	.	.	.	.	.	GO:0005634^cellular_component^nucleus`GO:0017108^molecular_function^5'-flap endonuclease activity`GO:0048256^molecular_function^flap endonuclease activity`GO:0046872^molecular_function^metal ion binding`GO:0003697^molecular_function^single-stranded DNA binding`GO:0010213^biological_process^non-photoreactive DNA repair`GO:0006289^biological_process^nucleotide-excision repair`GO:0009408^biological_…	GO:0005634^cellular_component^nucleus`GO:0017108^molecular_function^5'-flap endonuclease activity`GO:0048256^molecular_function^flap endonuclease activity`GO:0046872^molecular_function^metal ion binding`GO:0003697^molecular_function^single-stranded DNA binding`GO:0010213^biological_process^non-photoreactive DNA repair`GO:0006289^biological_process^nucleotide-excision repair`GO:0009408^biological_…	.	.	.
TRINITY_DN9044_c0_g1	TRINITY_DN9044_c0_g1_i1	XPB1_ARATH^XPB1_ARATH^Q:3071-5377,H:1-767^86.1%ID^E:0^RecName: Full=General transcription and DNA repair factor IIH helicase subunit XPB1;^Eukaryota; Viridiplantae; Streptophyta; Embryophyta; Tracheophyta; Spermatophyta; Magnoliopsida; eudicotyledons; Gunneridae; Pentapetalae; rosids; malvids; Brassicales; Brassicaceae; Camelineae; Arabidopsis	.	TRINITY_DN9044_c0_g1_i1.p2	3071-5380[+]	XPB1_ARATH^XPB1_ARATH^Q:1-769,H:1-767^86.1%ID^E:0^RecName: Full=General transcription and DNA repair factor IIH helicase subunit XPB1;^Eukaryota; Viridiplantae; Streptophyta; Embryophyta; Tracheophyta; Spermatophyta; Magnoliopsida; eudicotyledons; Gunneridae; Pentapetalae; rosids; malvids; Brassicales; Brassicaceae; Camelineae; Arabidopsis	PF13625.7^Helicase_C_3^Helicase conserved C-terminal domain^67-189^E:1.8e-31`PF04851.16^ResIII^Type III restriction enzyme, res subunit^281-437^E:4.8e-14`PF16203.6^ERCC3_RAD25_C^ERCC3/RAD25/XPB C-terminal helicase^464-711^E:4.3e-116`PF00271.32^Helicase_C^Helicase conserved C-terminal domain^512-615^E:6.3e-11	.	.	.	KEGG:ath:AT5G41370	GO:0005737^cellular_component^cytoplasm`GO:0000112^cellular_component^nucleotide-excision repair factor 3 complex`GO:0005634^cellular_component^nucleus`GO:0005675^cellular_component^transcription factor TFIIH holo complex`GO:0097550^cellular_component^transcription preinitiation complex`GO:0043138^molecular_function^3'-5' DNA helicase activity`GO:0005524^molecular_function^ATP binding`GO:0003677^…	GO:0005737^cellular_component^cytoplasm`GO:0000112^cellular_component^nucleotide-excision repair factor 3 complex`GO:0005634^cellular_component^nucleus`GO:0005675^cellular_component^transcription factor TFIIH holo complex`GO:0097550^cellular_component^transcription preinitiation complex`GO:0043138^molecular_function^3'-5' DNA helicase activity`GO:0005524^molecular_function^ATP binding`GO:0003677^…	GO:0003677^molecular_function^DNA binding`GO:0005524^molecular_function^ATP binding`GO:0016787^molecular_function^hydrolase activity	.	.
TRINITY_DN9044_c0_g1	TRINITY_DN9044_c0_g1_i1	XPB1_ARATH^XPB1_ARATH^Q:3071-5377,H:1-767^86.1%ID^E:0^RecName: Full=General transcription and DNA repair factor IIH helicase subunit XPB1;^Eukaryota; Viridiplantae; Streptophyta; Embryophyta; Tracheophyta; Spermatophyta; Magnoliopsida; eudicotyledons; Gunneridae; Pentapetalae; rosids; malvids; Brassicales; Brassicaceae; Camelineae; Arabidopsis	.	TRINITY_DN9044_c0_g1_i1.p1	270-2747[-]	APBLC_ARATH^APBLC_ARATH^Q:9-824,H:92-892^83.09%ID^E:0^RecName: Full=Beta-adaptin-like protein C;^Eukaryota; Viridiplantae; Streptophyta; Embryophyta; Tracheophyta; Spermatophyta; Magnoliopsida; eudicotyledons; Gunneridae; Pentapetalae; rosids; malvids; Brassicales; Brassicaceae; Camelineae; Arabidopsis	PF01602.21^Adaptin_N^Adaptin N terminal region^9-450^E:1.8e-129`PF13646.7^HEAT_2^HEAT repeats^15-104^E:7.1e-07`PF12717.8^Cnd1^non-SMC mitotic condensation complex subunit 1^20-183^E:7.5e-64`PF02883.21^Alpha_adaptinC2^Adaptin C-terminal domain^607-702^E:9e-09`PF09066.11^B2-adapt-app_C^Beta2-adaptin appendage, C-terminal sub-domain^713-823^E:1.1e-27	.	.	.	KEGG:ath:AT4G23460	GO:0005737^cellular_component^cytoplasm`GO:0000112^cellular_component^nucleotide-excision repair factor 3 complex`GO:0005634^cellular_component^nucleus`GO:0005675^cellular_component^transcription factor TFIIH holo complex`GO:0097550^cellular_component^transcription preinitiation complex`GO:0043138^molecular_function^3'-5' DNA helicase activity`GO:0005524^molecular_function^ATP binding`GO:0003677^…	GO:0030131^cellular_component^clathrin adaptor complex`GO:0030665^cellular_component^clathrin-coated vesicle membrane`GO:0005829^cellular_component^cytosol`GO:0005794^cellular_component^Golgi apparatus`GO:0005886^cellular_component^plasma membrane`GO:0009506^cellular_component^plasmodesma`GO:0030276^molecular_function^clathrin binding`GO:0006886^biological_process^intracellular protein transport`…	GO:0006886^biological_process^intracellular protein transport`GO:0016192^biological_process^vesicle-mediated transport`GO:0030117^cellular_component^membrane coat`GO:0030131^cellular_component^clathrin adaptor complex	.	.
TRINITY_DN10374_c0_g1	TRINITY_DN10374_c0_g1_i1	UBP12_ARATH^UBP12_ARATH^Q:5333-4950,H:59-181^34.38%ID^E:5e-16^RecName: Full=Ubiquitin carboxyl-terminal hydrolase 12;^Eukaryota; Viridiplantae; Streptophyta; Embryophyta; Tracheophyta; Spermatophyta; Magnoliopsida; eudicotyledons; Gunneridae; Pentapetalae; rosids; malvids; Brassicales; Brassicaceae; Camelineae; Arabidopsis`UBP12_ARATH^UBP12_ARATH^Q:4331-3915,H:56-183^35.25%ID^E:2e-15^RecName: Ful…	.	TRINITY_DN10374_c0_g1_i1.p1	516-5549[-]	UBP12_ARATH^UBP12_ARATH^Q:73-200,H:59-181^34.38%ID^E:2e-16^RecName: Full=Ubiquitin carboxyl-terminal hydrolase 12;^Eukaryota; Viridiplantae; Streptophyta; Embryophyta; Tracheophyta; Spermatophyta; Magnoliopsida; eudicotyledons; Gunneridae; Pentapetalae; rosids; malvids; Brassicales; Brassicaceae; Camelineae; Arabidopsis`UBP12_ARATH^UBP12_ARATH^Q:407-545,H:56-183^35.25%ID^E:3e-16^RecName: Full=Ubi…	PF00917.27^MATH^MATH domain^76-200^E:1.4e-09`PF00917.27^MATH^MATH domain^436-543^E:8.8e-11`PF00917.27^MATH^MATH domain^586-693^E:0.0031	.	.	.	KEGG:ath:AT5G06600	GO:0005737^cellular_component^cytoplasm`GO:0005829^cellular_component^cytosol`GO:0005634^cellular_component^nucleus`GO:0004197^molecular_function^cysteine-type endopeptidase activity`GO:0004843^molecular_function^thiol-dependent ubiquitin-specific protease activity`GO:0009867^biological_process^jasmonic acid mediated signaling pathway`GO:0016579^biological_process^protein deubiquitination`GO:0031…	GO:0005737^cellular_component^cytoplasm`GO:0005829^cellular_component^cytosol`GO:0005634^cellular_component^nucleus`GO:0004197^molecular_function^cysteine-type endopeptidase activity`GO:0004843^molecular_function^thiol-dependent ubiquitin-specific protease activity`GO:0009867^biological_process^jasmonic acid mediated signaling pathway`GO:0016579^biological_process^protein deubiquitination`GO:0031…	GO:0005515^molecular_function^protein binding	.	.
TRINITY_DN10734_c0_g3	TRINITY_DN10734_c0_g3_i1	UBP54_MOUSE^UBP54_MOUSE^Q:1552-479,H:2-349^31.73%ID^E:1e-38^RecName: Full=Inactive ubiquitin carboxyl-terminal hydrolase 54;^Eukaryota; Metazoa; Chordata; Craniata; Vertebrata; Euteleostomi; Mammalia; Eutheria; Euarchontoglires; Glires; Rodentia; Myomorpha; Muroidea; Muridae; Murinae; Mus; Mus	.	TRINITY_DN10734_c0_g3_i1.p1	464-5365[-]	UBP54_MOUSE^UBP54_MOUSE^Q:1276-1629,H:6-349^32.08%ID^E:1e-39^RecName: Full=Inactive ubiquitin carboxyl-terminal hydrolase 54;^Eukaryota; Metazoa; Chordata; Craniata; Vertebrata; Euteleostomi; Mammalia; Eutheria; Euarchontoglires; Glires; Rodentia; Myomorpha; Muroidea; Muridae; Murinae; Mus; Mus	PF04781.13^DUF627^Protein of unknown function (DUF627)^83-190^E:7.6e-27`PF04780.13^DUF629^Protein of unknown function (DUF629)^345-883^E:4e-147`PF00443.30^UCH^Ubiquitin carboxyl-terminal hydrolase^1298-1628^E:4.5e-22	.	.	.	KEGG:mmu:78787	GO:0004843^molecular_function^thiol-dependent ubiquitin-specific protease activity`GO:0016579^biological_process^protein deubiquitination	GO:0004843^molecular_function^thiol-dependent ubiquitin-specific protease activity`GO:0016579^biological_process^protein deubiquitination	GO:0016579^biological_process^protein deubiquitination	.	.
TRINITY_DN10639_c0_g2	TRINITY_DN10639_c0_g2_i4	NRPE1_ARATH^NRPE1_ARATH^Q:5189-93,H:1-1644^50.11%ID^E:0^RecName: Full=DNA-directed RNA polymerase V subunit 1;^Eukaryota; Viridiplantae; Streptophyta; Embryophyta; Tracheophyta; Spermatophyta; Magnoliopsida; eudicotyledons; Gunneridae; Pentapetalae; rosids; malvids; Brassicales; Brassicaceae; Camelineae; Arabidopsis	.	TRINITY_DN10639_c0_g2_i4.p1	3-5189[-]	NRPE1_ARATH^NRPE1_ARATH^Q:1-1699,H:1-1644^50.11%ID^E:0^RecName: Full=DNA-directed RNA polymerase V subunit 1;^Eukaryota; Viridiplantae; Streptophyta; Embryophyta; Tracheophyta; Spermatophyta; Magnoliopsida; eudicotyledons; Gunneridae; Pentapetalae; rosids; malvids; Brassicales; Brassicaceae; Camelineae; Arabidopsis	PF04997.13^RNA_pol_Rpb1_1^RNA polymerase Rpb1, domain 1^43-280^E:1.4e-14`PF00623.21^RNA_pol_Rpb1_2^RNA polymerase Rpb1, domain 2^323-477^E:6.6e-35`PF04983.19^RNA_pol_Rpb1_3^RNA polymerase Rpb1, domain 3^480-625^E:1.8e-10`PF04998.18^RNA_pol_Rpb1_5^RNA polymerase Rpb1, domain 5^755-1179^E:1.2e-09	.	.	.	KEGG:ath:AT2G40030	GO:0016604^cellular_component^nuclear body`GO:0005730^cellular_component^nucleolus`GO:0005634^cellular_component^nucleus`GO:0005666^cellular_component^RNA polymerase III complex`GO:0000419^cellular_component^RNA polymerase V complex`GO:0003677^molecular_function^DNA binding`GO:0003899^molecular_function^DNA-directed 5'-3' RNA polymerase activity`GO:0046872^molecular_function^metal ion binding`GO:…	GO:0016604^cellular_component^nuclear body`GO:0005730^cellular_component^nucleolus`GO:0005634^cellular_component^nucleus`GO:0005666^cellular_component^RNA polymerase III complex`GO:0000419^cellular_component^RNA polymerase V complex`GO:0003677^molecular_function^DNA binding`GO:0003899^molecular_function^DNA-directed 5'-3' RNA polymerase activity`GO:0046872^molecular_function^metal ion binding`GO:…	GO:0003677^molecular_function^DNA binding`GO:0003899^molecular_function^DNA-directed 5'-3' RNA polymerase activity`GO:0006351^biological_process^transcription, DNA-templated	.	.
TRINITY_DN10751_c0_g1	TRINITY_DN10751_c0_g1_i1	DEAHC_ARATH^DEAHC_ARATH^Q:5399-219,H:29-1768^55.94%ID^E:0^RecName: Full=ATP-dependent RNA helicase DEAH12, chloroplastic;^Eukaryota; Viridiplantae; Streptophyta; Embryophyta; Tracheophyta; Spermatophyta; Magnoliopsida; eudicotyledons; Gunneridae; Pentapetalae; rosids; malvids; Brassicales; Brassicaceae; Camelineae; Arabidopsis	.	TRINITY_DN10751_c0_g1_i1.p1	204-5429[-]	DEAHC_ARATH^DEAHC_ARATH^Q:11-1737,H:29-1768^55.94%ID^E:0^RecName: Full=ATP-dependent RNA helicase DEAH12, chloroplastic;^Eukaryota; Viridiplantae; Streptophyta; Embryophyta; Tracheophyta; Spermatophyta; Magnoliopsida; eudicotyledons; Gunneridae; Pentapetalae; rosids; malvids; Brassicales; Brassicaceae; Camelineae; Arabidopsis	PF00270.30^DEAD^DEAD/DEAH box helicase^281-435^E:3.6e-06`PF00271.32^Helicase_C^Helicase conserved C-terminal domain^483-604^E:3.3e-16`PF04408.24^HA2^Helicase associated domain (HA2)^666-758^E:2e-06`PF07717.17^OB_NTP_bind^Oligonucleotide/oligosaccharide-binding (OB)-fold^829-902^E:5.5e-09`PF01485.22^IBR^IBR domain, a half RING-finger domain^1609-1664^E:9.6e-08	.	.	.	KEGG:ath:AT5G10370	GO:0009507^cellular_component^chloroplast`GO:0005524^molecular_function^ATP binding`GO:0046872^molecular_function^metal ion binding`GO:0003723^molecular_function^RNA binding`GO:0003724^molecular_function^RNA helicase activity`GO:0016740^molecular_function^transferase activity	GO:0009507^cellular_component^chloroplast`GO:0005524^molecular_function^ATP binding`GO:0046872^molecular_function^metal ion binding`GO:0003723^molecular_function^RNA binding`GO:0003724^molecular_function^RNA helicase activity`GO:0016740^molecular_function^transferase activity	GO:0003676^molecular_function^nucleic acid binding`GO:0005524^molecular_function^ATP binding`GO:0004386^molecular_function^helicase activity	.	.
TRINITY_DN10722_c1_g1	TRINITY_DN10722_c1_g1_i1	THOC2_ARATH^THOC2_ARATH^Q:5376-229,H:1-1636^66.2%ID^E:0^RecName: Full=THO complex subunit 2;^Eukaryota; Viridiplantae; Streptophyta; Embryophyta; Tracheophyta; Spermatophyta; Magnoliopsida; eudicotyledons; Gunneridae; Pentapetalae; rosids; malvids; Brassicales; Brassicaceae; Camelineae; Arabidopsis	.	TRINITY_DN10722_c1_g1_i1.p1	1-5376[-]	THOC2_ARATH^THOC2_ARATH^Q:1-1716,H:1-1636^67.31%ID^E:0^RecName: Full=THO complex subunit 2;^Eukaryota; Viridiplantae; Streptophyta; Embryophyta; Tracheophyta; Spermatophyta; Magnoliopsida; eudicotyledons; Gunneridae; Pentapetalae; rosids; malvids; Brassicales; Brassicaceae; Camelineae; Arabidopsis	PF16134.6^THOC2_N^THO complex subunit 2 N-terminus^70-413^E:1.9e-50`PF16134.6^THOC2_N^THO complex subunit 2 N-terminus^445-590^E:5.7e-23`PF11732.9^Thoc2^Transcription- and export-related complex subunit^592-667^E:6.6e-30`PF11262.9^Tho2^Transcription factor/nuclear export subunit protein 2^920-1214^E:9.1e-96	.	.	.	KEGG:ath:AT1G24706	GO:0016607^cellular_component^nuclear speck`GO:0005634^cellular_component^nucleus`GO:0000347^cellular_component^THO complex`GO:0000445^cellular_component^THO complex part of transcription export complex`GO:0003729^molecular_function^mRNA binding`GO:0003723^molecular_function^RNA binding`GO:1990428^biological_process^miRNA transport`GO:0006406^biological_process^mRNA export from nucleus`GO:0006397…	GO:0016607^cellular_component^nuclear speck`GO:0005634^cellular_component^nucleus`GO:0000347^cellular_component^THO complex`GO:0000445^cellular_component^THO complex part of transcription export complex`GO:0003729^molecular_function^mRNA binding`GO:0003723^molecular_function^RNA binding`GO:1990428^biological_process^miRNA transport`GO:0006406^biological_process^mRNA export from nucleus`GO:0006397…	.	.	.
TRINITY_DN10219_c1_g3	TRINITY_DN10219_c1_g3_i2	ATPA_MANES^ATPA_MANES^Q:2019-505,H:1-505^95.64%ID^E:0^RecName: Full=ATP synthase subunit alpha, chloroplastic {ECO:0000255|HAMAP-Rule:MF_01346};^Eukaryota; Viridiplantae; Streptophyta; Embryophyta; Tracheophyta; Spermatophyta; Magnoliopsida; eudicotyledons; Gunneridae; Pentapetalae; rosids; fabids; Malpighiales; Euphorbiaceae; Crotonoideae; Manihoteae; Manihot	.	TRINITY_DN10219_c1_g3_i2.p1	502-2019[-]	ATPA_CARPA^ATPA_CARPA^Q:1-505,H:1-505^95.45%ID^E:0^RecName: Full=ATP synthase subunit alpha, chloroplastic {ECO:0000255|HAMAP-Rule:MF_01346};^Eukaryota; Viridiplantae; Streptophyta; Embryophyta; Tracheophyta; Spermatophyta; Magnoliopsida; eudicotyledons; Gunneridae; Pentapetalae; rosids; malvids; Brassicales; Caricaceae; Carica	PF02874.24^ATP-synt_ab_N^ATP synthase alpha/beta family, beta-barrel domain^28-93^E:5e-17`PF00006.26^ATP-synt_ab^ATP synthase alpha/beta family, nucleotide-binding domain^150-365^E:2.1e-73`PF00306.28^ATP-synt_ab_C^ATP synthase alpha/beta chain, C terminal domain^372-496^E:1.4e-43	.	.	.	KEGG:cpap:5878326	GO:0009535^cellular_component^chloroplast thylakoid membrane`GO:0045261^cellular_component^proton-transporting ATP synthase complex, catalytic core F(1)`GO:0005524^molecular_function^ATP binding`GO:0046933^molecular_function^proton-transporting ATP synthase activity, rotational mechanism`GO:0046961^molecular_function^proton-transporting ATPase activity, rotational mechanism	GO:0009535^cellular_component^chloroplast thylakoid membrane`GO:0045261^cellular_component^proton-transporting ATP synthase complex, catalytic core F(1)`GO:0005524^molecular_function^ATP binding`GO:0046933^molecular_function^proton-transporting ATP synthase activity, rotational mechanism`GO:0046961^molecular_function^proton-transporting ATPase activity, rotational mechanism	GO:0046034^biological_process^ATP metabolic process`GO:1902600^biological_process^proton transmembrane transport`GO:0005524^molecular_function^ATP binding`GO:0015986^biological_process^ATP synthesis coupled proton transport	.	.
TRINITY_DN10219_c1_g3	TRINITY_DN10219_c1_g3_i2	ATPA_MANES^ATPA_MANES^Q:2019-505,H:1-505^95.64%ID^E:0^RecName: Full=ATP synthase subunit alpha, chloroplastic {ECO:0000255|HAMAP-Rule:MF_01346};^Eukaryota; Viridiplantae; Streptophyta; Embryophyta; Tracheophyta; Spermatophyta; Magnoliopsida; eudicotyledons; Gunneridae; Pentapetalae; rosids; fabids; Malpighiales; Euphorbiaceae; Crotonoideae; Manihoteae; Manihot	.	TRINITY_DN10219_c1_g3_i2.p2	4758-5501[-]	ATPI_VITVI^ATPI_VITVI^Q:1-247,H:1-247^95.55%ID^E:1e-162^RecName: Full=ATP synthase subunit a, chloroplastic {ECO:0000255|HAMAP-Rule:MF_01393};^Eukaryota; Viridiplantae; Streptophyta; Embryophyta; Tracheophyta; Spermatophyta; Magnoliopsida; eudicotyledons; Gunneridae; Pentapetalae; rosids; Vitales; Vitaceae; Viteae; Vitis	PF00119.21^ATP-synt_A^ATP synthase A chain^41-239^E:4.7e-50	.	.	.	KEGG:vvi:4025095	GO:0009535^cellular_component^chloroplast thylakoid membrane`GO:0045261^cellular_component^proton-transporting ATP synthase complex, catalytic core F(1)`GO:0005524^molecular_function^ATP binding`GO:0046933^molecular_function^proton-transporting ATP synthase activity, rotational mechanism`GO:0046961^molecular_function^proton-transporting ATPase activity, rotational mechanism	GO:0009535^cellular_component^chloroplast thylakoid membrane`GO:0016021^cellular_component^integral component of membrane`GO:0005886^cellular_component^plasma membrane`GO:0045263^cellular_component^proton-transporting ATP synthase complex, coupling factor F(o)`GO:0046933^molecular_function^proton-transporting ATP synthase activity, rotational mechanism	GO:0015078^molecular_function^proton transmembrane transporter activity`GO:0015986^biological_process^ATP synthesis coupled proton transport`GO:0045263^cellular_component^proton-transporting ATP synthase complex, coupling factor F(o)	.	.
TRINITY_DN10151_c0_g2	TRINITY_DN10151_c0_g2_i7	GFS12_ARATH^GFS12_ARATH^Q:252-5069,H:67-1639^55.66%ID^E:0^RecName: Full=Protein GFS12 {ECO:0000303|PubMed:25618824};^Eukaryota; Viridiplantae; Streptophyta; Embryophyta; Tracheophyta; Spermatophyta; Magnoliopsida; eudicotyledons; Gunneridae; Pentapetalae; rosids; malvids; Brassicales; Brassicaceae; Camelineae; Arabidopsis	.	TRINITY_DN10151_c0_g2_i7.p1	3-5072[+]	GFS12_ARATH^GFS12_ARATH^Q:84-1689,H:67-1639^55.75%ID^E:0^RecName: Full=Protein GFS12 {ECO:0000303|PubMed:25618824};^Eukaryota; Viridiplantae; Streptophyta; Embryophyta; Tracheophyta; Spermatophyta; Magnoliopsida; eudicotyledons; Gunneridae; Pentapetalae; rosids; malvids; Brassicales; Brassicaceae; Camelineae; Arabidopsis	PF02138.19^Beach^Beige/BEACH domain^387-599^E:2e-42`PF00400.33^WD40^WD domain, G-beta repeat^1375-1410^E:0.065`PF00400.33^WD40^WD domain, G-beta repeat^1556-1592^E:0.032	.	.	.	KEGG:ath:AT5G18525	GO:0080008^cellular_component^Cul4-RING E3 ubiquitin ligase complex`GO:0005524^molecular_function^ATP binding`GO:0004672^molecular_function^protein kinase activity`GO:0006623^biological_process^protein targeting to vacuole	GO:0080008^cellular_component^Cul4-RING E3 ubiquitin ligase complex`GO:0005524^molecular_function^ATP binding`GO:0004672^molecular_function^protein kinase activity`GO:0006623^biological_process^protein targeting to vacuole	GO:0005515^molecular_function^protein binding	.	.
TRINITY_DN6305_c0_g3	TRINITY_DN6305_c0_g3_i5	NU2C1_COFAR^NU2C1_COFAR^Q:2618-1743,H:1-292^95.55%ID^E:3e-171^RecName: Full=NAD(P)H-quinone oxidoreductase subunit 2 A, chloroplastic {ECO:0000255|HAMAP-Rule:MF_00445};^Eukaryota; Viridiplantae; Streptophyta; Embryophyta; Tracheophyta; Spermatophyta; Magnoliopsida; eudicotyledons; Gunneridae; Pentapetalae; asterids; lamiids; Gentianales; Rubiaceae; Ixoroideae; Gardenieae complex; Bertiereae - Cof…	.	TRINITY_DN6305_c0_g3_i5.p3	2903-3370[-]	RR7_MANES^RR7_MANES^Q:1-155,H:1-155^99.35%ID^E:4e-109^RecName: Full=30S ribosomal protein S7, chloroplastic;^Eukaryota; Viridiplantae; Streptophyta; Embryophyta; Tracheophyta; Spermatophyta; Magnoliopsida; eudicotyledons; Gunneridae; Pentapetalae; rosids; fabids; Malpighiales; Euphorbiaceae; Crotonoideae; Manihoteae; Manihot	PF00177.22^Ribosomal_S7^Ribosomal protein S7p/S5e^1-149^E:1.8e-52	.	.	.	KEGG:mesc:5999962`KEGG:mesc:6000063	GO:0009535^cellular_component^chloroplast thylakoid membrane`GO:0016021^cellular_component^integral component of membrane`GO:0008137^molecular_function^NADH dehydrogenase (ubiquinone) activity`GO:0048038^molecular_function^quinone binding`GO:0042773^biological_process^ATP synthesis coupled electron transport`GO:0019684^biological_process^photosynthesis, light reaction	GO:0009507^cellular_component^chloroplast`GO:0015935^cellular_component^small ribosomal subunit`GO:0019843^molecular_function^rRNA binding`GO:0003735^molecular_function^structural constituent of ribosome`GO:0006412^biological_process^translation	.	.	.
TRINITY_DN6305_c0_g3	TRINITY_DN6305_c0_g3_i5	NU2C1_COFAR^NU2C1_COFAR^Q:2618-1743,H:1-292^95.55%ID^E:3e-171^RecName: Full=NAD(P)H-quinone oxidoreductase subunit 2 A, chloroplastic {ECO:0000255|HAMAP-Rule:MF_00445};^Eukaryota; Viridiplantae; Streptophyta; Embryophyta; Tracheophyta; Spermatophyta; Magnoliopsida; eudicotyledons; Gunneridae; Pentapetalae; asterids; lamiids; Gentianales; Rubiaceae; Ixoroideae; Gardenieae complex; Bertiereae - Cof…	.	TRINITY_DN6305_c0_g3_i5.p1	1824-2618[-]	NU2C2_ARATH^NU2C2_ARATH^Q:1-259,H:1-259^98.07%ID^E:0^RecName: Full=NAD(P)H-quinone oxidoreductase subunit 2 B, chloroplastic {ECO:0000255|HAMAP-Rule:MF_00445};^Eukaryota; Viridiplantae; Streptophyta; Embryophyta; Tracheophyta; Spermatophyta; Magnoliopsida; eudicotyledons; Gunneridae; Pentapetalae; rosids; malvids; Brassicales; Brassicaceae; Camelineae; Arabidopsis	PF00361.21^Proton_antipo_M^Proton-conducting membrane transporter^146-259^E:9.6e-34	.	.	.	KEGG:ath:ArthCp086	GO:0009535^cellular_component^chloroplast thylakoid membrane`GO:0016021^cellular_component^integral component of membrane`GO:0008137^molecular_function^NADH dehydrogenase (ubiquinone) activity`GO:0048038^molecular_function^quinone binding`GO:0042773^biological_process^ATP synthesis coupled electron transport`GO:0019684^biological_process^photosynthesis, light reaction	GO:0009535^cellular_component^chloroplast thylakoid membrane`GO:0016021^cellular_component^integral component of membrane`GO:0008137^molecular_function^NADH dehydrogenase (ubiquinone) activity`GO:0048038^molecular_function^quinone binding`GO:0042773^biological_process^ATP synthesis coupled electron transport`GO:0019684^biological_process^photosynthesis, light reaction	.	.	.
TRINITY_DN10471_c0_g1	TRINITY_DN10471_c0_g1_i2	VPS39_ARATH^VPS39_ARATH^Q:214-3198,H:1-995^68.96%ID^E:0^RecName: Full=Vacuolar sorting protein 39 {ECO:0000303|PubMed:12589039};^Eukaryota; Viridiplantae; Streptophyta; Embryophyta; Tracheophyta; Spermatophyta; Magnoliopsida; eudicotyledons; Gunneridae; Pentapetalae; rosids; malvids; Brassicales; Brassicaceae; Camelineae; Arabidopsis	.	TRINITY_DN10471_c0_g1_i2.p1	214-3216[+]	VPS39_ARATH^VPS39_ARATH^Q:1-1000,H:1-1000^68.91%ID^E:0^RecName: Full=Vacuolar sorting protein 39 {ECO:0000303|PubMed:12589039};^Eukaryota; Viridiplantae; Streptophyta; Embryophyta; Tracheophyta; Spermatophyta; Magnoliopsida; eudicotyledons; Gunneridae; Pentapetalae; rosids; malvids; Brassicales; Brassicaceae; Camelineae; Arabidopsis	PF00780.23^CNH^CNH domain^82-286^E:7.4e-21`PF10366.10^Vps39_1^Vacuolar sorting protein 39 domain 1^503-613^E:2.1e-25`PF01535.21^PPR^PPR repeat^544-571^E:0.32`PF00637.21^Clathrin^Region in Clathrin and VPS^633-776^E:1.4e-08`PF10367.10^Vps39_2^Vacuolar sorting protein 39 domain 2^875-983^E:1.9e-32	.	.	.	KEGG:ath:AT4G36630	GO:0005737^cellular_component^cytoplasm`GO:0030897^cellular_component^HOPS complex`GO:0016020^cellular_component^membrane`GO:0009705^cellular_component^plant-type vacuole membrane`GO:0005886^cellular_component^plasma membrane`GO:0009506^cellular_component^plasmodesma`GO:0006914^biological_process^autophagy`GO:0034058^biological_process^endosomal vesicle fusion`GO:0006886^biological_process^intrac…	GO:0005737^cellular_component^cytoplasm`GO:0030897^cellular_component^HOPS complex`GO:0016020^cellular_component^membrane`GO:0009705^cellular_component^plant-type vacuole membrane`GO:0005886^cellular_component^plasma membrane`GO:0009506^cellular_component^plasmodesma`GO:0006914^biological_process^autophagy`GO:0034058^biological_process^endosomal vesicle fusion`GO:0006886^biological_process^intrac…	GO:0006886^biological_process^intracellular protein transport`GO:0016192^biological_process^vesicle-mediated transport	.	.
TRINITY_DN10471_c0_g1	TRINITY_DN10471_c0_g1_i2	VPS39_ARATH^VPS39_ARATH^Q:214-3198,H:1-995^68.96%ID^E:0^RecName: Full=Vacuolar sorting protein 39 {ECO:0000303|PubMed:12589039};^Eukaryota; Viridiplantae; Streptophyta; Embryophyta; Tracheophyta; Spermatophyta; Magnoliopsida; eudicotyledons; Gunneridae; Pentapetalae; rosids; malvids; Brassicales; Brassicaceae; Camelineae; Arabidopsis	.	TRINITY_DN10471_c0_g1_i2.p2	3706-5415[-]	PYRD2_BOVIN^PYRD2_BOVIN^Q:2-566,H:20-580^50.35%ID^E:0^RecName: Full=Pyridine nucleotide-disulfide oxidoreductase domain-containing protein 2 {ECO:0000250|UniProtKB:Q8N2H3};^Eukaryota; Metazoa; Chordata; Craniata; Vertebrata; Euteleostomi; Mammalia; Eutheria; Laurasiatheria; Artiodactyla; Ruminantia; Pecora; Bovidae; Bovinae; Bos	PF01946.18^Thi4^Thi4 family^20-63^E:2.4e-06`PF01266.25^DAO^FAD dependent oxidoreductase^26-327^E:1.5e-08`PF12831.8^FAD_oxidored^FAD dependent oxidoreductase^26-65^E:1.6e-06`PF00890.25^FAD_binding_2^FAD binding domain^26-63^E:0.00013`PF13450.7^NAD_binding_8^NAD(P)-binding Rossmann-like domain^29-73^E:1.4e-09`PF01593.25^Amino_oxidase^Flavin containing amine oxidoreductase^36-367^E:2.4e-10	.	.	.	KEGG:bta:519120	GO:0005737^cellular_component^cytoplasm`GO:0030897^cellular_component^HOPS complex`GO:0016020^cellular_component^membrane`GO:0009705^cellular_component^plant-type vacuole membrane`GO:0005886^cellular_component^plasma membrane`GO:0009506^cellular_component^plasmodesma`GO:0006914^biological_process^autophagy`GO:0034058^biological_process^endosomal vesicle fusion`GO:0006886^biological_process^intrac…	GO:0005759^cellular_component^mitochondrial matrix`GO:0016491^molecular_function^oxidoreductase activity`GO:0007005^biological_process^mitochondrion organization	GO:0016491^molecular_function^oxidoreductase activity`GO:0055114^biological_process^obsolete oxidation-reduction process	.	.
TRINITY_DN10606_c0_g1	TRINITY_DN10606_c0_g1_i4	CWZF3_ORYSJ^CWZF3_ORYSJ^Q:4786-5541,H:647-900^52.33%ID^E:1e-65^RecName: Full=Cysteine-tryptophan domain-containing zinc finger protein 3 {ECO:0000303|PubMed:28818372};^Eukaryota; Viridiplantae; Streptophyta; Embryophyta; Tracheophyta; Spermatophyta; Magnoliopsida; Liliopsida; Poales; Poaceae; BOP clade; Oryzoideae; Oryzeae; Oryzinae; Oryza; Oryza sativa`CWZF3_ORYSJ^CWZF3_ORYSJ^Q:2464-2640,H:21-79…	.	TRINITY_DN10606_c0_g1_i4.p1	454-5550[+]	CWZF3_ORYSJ^CWZF3_ORYSJ^Q:1445-1696,H:647-900^52.33%ID^E:7e-66^RecName: Full=Cysteine-tryptophan domain-containing zinc finger protein 3 {ECO:0000303|PubMed:28818372};^Eukaryota; Viridiplantae; Streptophyta; Embryophyta; Tracheophyta; Spermatophyta; Magnoliopsida; Liliopsida; Poales; Poaceae; BOP clade; Oryzoideae; Oryzeae; Oryzinae; Oryza; Oryza sativa`CWZF3_ORYSJ^CWZF3_ORYSJ^Q:671-729,H:21-79^6…	PF07496.16^zf-CW^CW-type Zinc Finger^676-722^E:1.2e-14	.	.	.	.	GO:0005634^cellular_component^nucleus`GO:0008270^molecular_function^zinc ion binding	GO:0005634^cellular_component^nucleus`GO:0008270^molecular_function^zinc ion binding	GO:0008270^molecular_function^zinc ion binding	.	.
TRINITY_DN10470_c0_g1	TRINITY_DN10470_c0_g1_i2	YKH3_SCHPO^YKH3_SCHPO^Q:1110-2084,H:214-537^24.08%ID^E:2e-11^RecName: Full=Uncharacterized protein PYUK71.03c;^Eukaryota; Fungi; Dikarya; Ascomycota; Taphrinomycotina; Schizosaccharomycetes; Schizosaccharomycetales; Schizosaccharomycetaceae; Schizosaccharomyces	.	TRINITY_DN10470_c0_g1_i2.p2	3703-4767[-]	.	.	.	.	.	KEGG:spo:SPAPYUK71.03c	GO:0005783^cellular_component^endoplasmic reticulum`GO:0005789^cellular_component^endoplasmic reticulum membrane`GO:0016021^cellular_component^integral component of membrane`GO:0031520^cellular_component^plasma membrane of cell tip`GO:0046872^molecular_function^metal ion binding`GO:0005543^molecular_function^phospholipid binding`GO:0043495^molecular_function^protein-membrane adaptor activity`GO:0…	.	.	.	.
TRINITY_DN10470_c0_g1	TRINITY_DN10470_c0_g1_i2	YKH3_SCHPO^YKH3_SCHPO^Q:1110-2084,H:214-537^24.08%ID^E:2e-11^RecName: Full=Uncharacterized protein PYUK71.03c;^Eukaryota; Fungi; Dikarya; Ascomycota; Taphrinomycotina; Schizosaccharomycetes; Schizosaccharomycetales; Schizosaccharomycetaceae; Schizosaccharomyces	.	TRINITY_DN10470_c0_g1_i2.p1	522-2585[+]	YKH3_SCHPO^YKH3_SCHPO^Q:197-552,H:214-563^23.44%ID^E:3e-14^RecName: Full=Uncharacterized protein PYUK71.03c;^Eukaryota; Fungi; Dikarya; Ascomycota; Taphrinomycotina; Schizosaccharomycetes; Schizosaccharomycetales; Schizosaccharomycetaceae; Schizosaccharomyces	PF00168.31^C2^C2 domain^416-514^E:8.2e-12	.	.	.	KEGG:spo:SPAPYUK71.03c	GO:0005783^cellular_component^endoplasmic reticulum`GO:0005789^cellular_component^endoplasmic reticulum membrane`GO:0016021^cellular_component^integral component of membrane`GO:0031520^cellular_component^plasma membrane of cell tip`GO:0046872^molecular_function^metal ion binding`GO:0005543^molecular_function^phospholipid binding`GO:0043495^molecular_function^protein-membrane adaptor activity`GO:0…	GO:0005783^cellular_component^endoplasmic reticulum`GO:0005789^cellular_component^endoplasmic reticulum membrane`GO:0016021^cellular_component^integral component of membrane`GO:0031520^cellular_component^plasma membrane of cell tip`GO:0046872^molecular_function^metal ion binding`GO:0005543^molecular_function^phospholipid binding`GO:0043495^molecular_function^protein-membrane adaptor activity`GO:0…	.	.	.
TRINITY_DN10470_c0_g1	TRINITY_DN10470_c0_g1_i2	YKH3_SCHPO^YKH3_SCHPO^Q:1110-2084,H:214-537^24.08%ID^E:2e-11^RecName: Full=Uncharacterized protein PYUK71.03c;^Eukaryota; Fungi; Dikarya; Ascomycota; Taphrinomycotina; Schizosaccharomycetes; Schizosaccharomycetales; Schizosaccharomycetaceae; Schizosaccharomyces	.	TRINITY_DN10470_c0_g1_i2.p3	4932-5354[-]	.	.	.	.	.	KEGG:spo:SPAPYUK71.03c	GO:0005783^cellular_component^endoplasmic reticulum`GO:0005789^cellular_component^endoplasmic reticulum membrane`GO:0016021^cellular_component^integral component of membrane`GO:0031520^cellular_component^plasma membrane of cell tip`GO:0046872^molecular_function^metal ion binding`GO:0005543^molecular_function^phospholipid binding`GO:0043495^molecular_function^protein-membrane adaptor activity`GO:0…	.	.	.	.
TRINITY_DN10378_c0_g1	TRINITY_DN10378_c0_g1_i12	DMP5_ARATH^DMP5_ARATH^Q:2017-2556,H:35-219^61.62%ID^E:2e-63^RecName: Full=Protein DMP5 {ECO:0000303|PubMed:20712629};^Eukaryota; Viridiplantae; Streptophyta; Embryophyta; Tracheophyta; Spermatophyta; Magnoliopsida; eudicotyledons; Gunneridae; Pentapetalae; rosids; malvids; Brassicales; Brassicaceae; Camelineae; Arabidopsis	.	TRINITY_DN10378_c0_g1_i12.p3	1672-2541[+]	DMP5_ARATH^DMP5_ARATH^Q:116-289,H:35-213^63.13%ID^E:1e-77^RecName: Full=Protein DMP5 {ECO:0000303|PubMed:20712629};^Eukaryota; Viridiplantae; Streptophyta; Embryophyta; Tracheophyta; Spermatophyta; Magnoliopsida; eudicotyledons; Gunneridae; Pentapetalae; rosids; malvids; Brassicales; Brassicaceae; Camelineae; Arabidopsis	PF05078.13^DUF679^Protein of unknown function (DUF679)^124-286^E:3.3e-64	.	.	.	KEGG:ath:AT3G02430	GO:0005783^cellular_component^endoplasmic reticulum`GO:0005789^cellular_component^endoplasmic reticulum membrane`GO:0016021^cellular_component^integral component of membrane`GO:0010256^biological_process^endomembrane system organization	GO:0005783^cellular_component^endoplasmic reticulum`GO:0005789^cellular_component^endoplasmic reticulum membrane`GO:0016021^cellular_component^integral component of membrane`GO:0010256^biological_process^endomembrane system organization	.	.	.
TRINITY_DN10378_c0_g1	TRINITY_DN10378_c0_g1_i12	DMP5_ARATH^DMP5_ARATH^Q:2017-2556,H:35-219^61.62%ID^E:2e-63^RecName: Full=Protein DMP5 {ECO:0000303|PubMed:20712629};^Eukaryota; Viridiplantae; Streptophyta; Embryophyta; Tracheophyta; Spermatophyta; Magnoliopsida; eudicotyledons; Gunneridae; Pentapetalae; rosids; malvids; Brassicales; Brassicaceae; Camelineae; Arabidopsis	.	TRINITY_DN10378_c0_g1_i12.p5	4701-5141[-]	.	.	.	.	.	KEGG:ath:AT3G02430	GO:0005783^cellular_component^endoplasmic reticulum`GO:0005789^cellular_component^endoplasmic reticulum membrane`GO:0016021^cellular_component^integral component of membrane`GO:0010256^biological_process^endomembrane system organization	.	.	.	.
TRINITY_DN10378_c0_g1	TRINITY_DN10378_c0_g1_i12	DMP5_ARATH^DMP5_ARATH^Q:2017-2556,H:35-219^61.62%ID^E:2e-63^RecName: Full=Protein DMP5 {ECO:0000303|PubMed:20712629};^Eukaryota; Viridiplantae; Streptophyta; Embryophyta; Tracheophyta; Spermatophyta; Magnoliopsida; eudicotyledons; Gunneridae; Pentapetalae; rosids; malvids; Brassicales; Brassicaceae; Camelineae; Arabidopsis	.	TRINITY_DN10378_c0_g1_i12.p2	325-1380[+]	TRUA_BART1^TRUA_BART1^Q:49-345,H:1-247^36.03%ID^E:4e-55^RecName: Full=tRNA pseudouridine synthase A {ECO:0000255|HAMAP-Rule:MF_00171};^Bacteria; Proteobacteria; Alphaproteobacteria; Rhizobiales; Bartonellaceae; Bartonella	PF01416.21^PseudoU_synth_1^tRNA pseudouridine synthase^55-165^E:3.2e-08`PF01416.21^PseudoU_synth_1^tRNA pseudouridine synthase^206-346^E:3.3e-28	.	.	COG0101^Formation of pseudouridine at positions 38, 39 and 40 in the anticodon stem and loop of transfer RNAs (By similarity)	KEGG:btr:BT_0077	GO:0005783^cellular_component^endoplasmic reticulum`GO:0005789^cellular_component^endoplasmic reticulum membrane`GO:0016021^cellular_component^integral component of membrane`GO:0010256^biological_process^endomembrane system organization	GO:0003723^molecular_function^RNA binding`GO:0106029^molecular_function^tRNA pseudouridine synthase activity`GO:0031119^biological_process^tRNA pseudouridine synthesis	GO:0003723^molecular_function^RNA binding`GO:0009982^molecular_function^pseudouridine synthase activity`GO:0001522^biological_process^pseudouridine synthesis`GO:0009451^biological_process^RNA modification	.	.
TRINITY_DN10378_c0_g1	TRINITY_DN10378_c0_g1_i12	DMP5_ARATH^DMP5_ARATH^Q:2017-2556,H:35-219^61.62%ID^E:2e-63^RecName: Full=Protein DMP5 {ECO:0000303|PubMed:20712629};^Eukaryota; Viridiplantae; Streptophyta; Embryophyta; Tracheophyta; Spermatophyta; Magnoliopsida; eudicotyledons; Gunneridae; Pentapetalae; rosids; malvids; Brassicales; Brassicaceae; Camelineae; Arabidopsis	.	TRINITY_DN10378_c0_g1_i12.p1	3111-4220[+]	WTF9_ARATH^WTF9_ARATH^Q:15-363,H:18-359^35.77%ID^E:6e-62^RecName: Full=Protein WHAT'S THIS FACTOR 9, mitochondrial {ECO:0000303|PubMed:22060106};^Eukaryota; Viridiplantae; Streptophyta; Embryophyta; Tracheophyta; Spermatophyta; Magnoliopsida; eudicotyledons; Gunneridae; Pentapetalae; rosids; malvids; Brassicales; Brassicaceae; Camelineae; Arabidopsis	PF11955.9^PORR^Plant organelle RNA recognition domain^29-362^E:1.3e-108	.	.	.	KEGG:ath:AT2G39120	GO:0005783^cellular_component^endoplasmic reticulum`GO:0005789^cellular_component^endoplasmic reticulum membrane`GO:0016021^cellular_component^integral component of membrane`GO:0010256^biological_process^endomembrane system organization	GO:0005739^cellular_component^mitochondrion`GO:0003723^molecular_function^RNA binding`GO:0017004^biological_process^cytochrome complex assembly`GO:0000373^biological_process^Group II intron splicing`GO:0006397^biological_process^mRNA processing	.	.	.
TRINITY_DN10778_c0_g1	TRINITY_DN10778_c0_g1_i4	NET1D_ARATH^NET1D_ARATH^Q:4949-1953,H:1-1076^43.14%ID^E:0^RecName: Full=Protein NETWORKED 1D {ECO:0000303|PubMed:22840520};^Eukaryota; Viridiplantae; Streptophyta; Embryophyta; Tracheophyta; Spermatophyta; Magnoliopsida; eudicotyledons; Gunneridae; Pentapetalae; rosids; malvids; Brassicales; Brassicaceae; Camelineae; Arabidopsis`NET1D_ARATH^NET1D_ARATH^Q:2096-228,H:1169-1730^31.33%ID^E:1e-59^RecN…	.	TRINITY_DN10778_c0_g1_i4.p1	204-4949[-]	NET1D_ARATH^NET1D_ARATH^Q:1-999,H:1-1076^43.14%ID^E:0^RecName: Full=Protein NETWORKED 1D {ECO:0000303|PubMed:22840520};^Eukaryota; Viridiplantae; Streptophyta; Embryophyta; Tracheophyta; Spermatophyta; Magnoliopsida; eudicotyledons; Gunneridae; Pentapetalae; rosids; malvids; Brassicales; Brassicaceae; Camelineae; Arabidopsis`NET1D_ARATH^NET1D_ARATH^Q:952-1574,H:1169-1730^31.34%ID^E:4e-60^RecName:…	PF07765.13^KIP1^KIP1-like protein^14-87^E:5.2e-37	.	.	.	KEGG:ath:AT1G03080	GO:0005886^cellular_component^plasma membrane`GO:0051015^molecular_function^actin filament binding	GO:0005886^cellular_component^plasma membrane`GO:0051015^molecular_function^actin filament binding	GO:0003779^molecular_function^actin binding	.	.
TRINITY_DN9281_c0_g1	TRINITY_DN9281_c0_g1_i8	PP220_ARATH^PP220_ARATH^Q:1435-4359,H:9-976^53.33%ID^E:0^RecName: Full=Pentatricopeptide repeat-containing protein At3g09040, mitochondrial;^Eukaryota; Viridiplantae; Streptophyta; Embryophyta; Tracheophyta; Spermatophyta; Magnoliopsida; eudicotyledons; Gunneridae; Pentapetalae; rosids; malvids; Brassicales; Brassicaceae; Camelineae; Arabidopsis	.	TRINITY_DN9281_c0_g1_i8.p2	374-1093[-]	PRPX_HORVU^PRPX_HORVU^Q:9-236,H:9-232^50.87%ID^E:1e-78^RecName: Full=Pathogen-related protein;^Eukaryota; Viridiplantae; Streptophyta; Embryophyta; Tracheophyta; Spermatophyta; Magnoliopsida; Liliopsida; Poales; Poaceae; BOP clade; Pooideae; Triticodae; Triticeae; Hordeinae; Hordeum	.	.	.	.	KEGG:ath:AT3G09040	GO:0043231^cellular_component^intracellular membrane-bounded organelle`GO:0005739^cellular_component^mitochondrion`GO:0003723^molecular_function^RNA binding`GO:0009451^biological_process^RNA modification	GO:0006952^biological_process^defense response`GO:0009607^biological_process^response to biotic stimulus	.	.	.
TRINITY_DN9281_c0_g1	TRINITY_DN9281_c0_g1_i8	PP220_ARATH^PP220_ARATH^Q:1435-4359,H:9-976^53.33%ID^E:0^RecName: Full=Pentatricopeptide repeat-containing protein At3g09040, mitochondrial;^Eukaryota; Viridiplantae; Streptophyta; Embryophyta; Tracheophyta; Spermatophyta; Magnoliopsida; eudicotyledons; Gunneridae; Pentapetalae; rosids; malvids; Brassicales; Brassicaceae; Camelineae; Arabidopsis	.	TRINITY_DN9281_c0_g1_i8.p4	4676-5227[-]	TRXM_SPIOL^TRXM_SPIOL^Q:1-181,H:1-179^58.79%ID^E:4e-64^RecName: Full=Thioredoxin M-type, chloroplastic;^Eukaryota; Viridiplantae; Streptophyta; Embryophyta; Tracheophyta; Spermatophyta; Magnoliopsida; eudicotyledons; Gunneridae; Pentapetalae; Caryophyllales; Chenopodiaceae; Chenopodioideae; Anserineae; Spinacia	PF00085.21^Thioredoxin^Thioredoxin^78-179^E:4e-32`PF13098.7^Thioredoxin_2^Thioredoxin-like domain^92-175^E:2e-07`PF14595.7^Thioredoxin_9^Thioredoxin^96-171^E:4.1e-07	.	.	.	KEGG:ath:AT3G09040	GO:0043231^cellular_component^intracellular membrane-bounded organelle`GO:0005739^cellular_component^mitochondrion`GO:0003723^molecular_function^RNA binding`GO:0009451^biological_process^RNA modification	GO:0009507^cellular_component^chloroplast`GO:0015035^molecular_function^protein disulfide oxidoreductase activity`GO:0045454^biological_process^cell redox homeostasis`GO:0006662^biological_process^glycerol ether metabolic process	GO:0045454^biological_process^cell redox homeostasis	.	.
TRINITY_DN9281_c0_g1	TRINITY_DN9281_c0_g1_i8	PP220_ARATH^PP220_ARATH^Q:1435-4359,H:9-976^53.33%ID^E:0^RecName: Full=Pentatricopeptide repeat-containing protein At3g09040, mitochondrial;^Eukaryota; Viridiplantae; Streptophyta; Embryophyta; Tracheophyta; Spermatophyta; Magnoliopsida; eudicotyledons; Gunneridae; Pentapetalae; rosids; malvids; Brassicales; Brassicaceae; Camelineae; Arabidopsis	.	TRINITY_DN9281_c0_g1_i8.p1	1447-4362[+]	PP220_ARATH^PP220_ARATH^Q:1-971,H:13-976^53.45%ID^E:0^RecName: Full=Pentatricopeptide repeat-containing protein At3g09040, mitochondrial;^Eukaryota; Viridiplantae; Streptophyta; Embryophyta; Tracheophyta; Spermatophyta; Magnoliopsida; eudicotyledons; Gunneridae; Pentapetalae; rosids; malvids; Brassicales; Brassicaceae; Camelineae; Arabidopsis	PF13812.7^PPR_3^Pentatricopeptide repeat domain^219-266^E:0.0012`PF13041.7^PPR_2^PPR repeat family^220-267^E:2e-10`PF01535.21^PPR^PPR repeat^222-252^E:1.7e-07`PF13041.7^PPR_2^PPR repeat family^285-333^E:3.6e-08`PF01535.21^PPR^PPR repeat^288-318^E:3.4e-06`PF01535.21^PPR^PPR repeat^361-385^E:1.1`PF13041.7^PPR_2^PPR repeat family^386-434^E:2.4e-09`PF01535.21^PPR^PPR repeat^389-418^E:5.8e-06`PF01535.…	.	.	.	KEGG:ath:AT3G09040	GO:0043231^cellular_component^intracellular membrane-bounded organelle`GO:0005739^cellular_component^mitochondrion`GO:0003723^molecular_function^RNA binding`GO:0009451^biological_process^RNA modification	GO:0043231^cellular_component^intracellular membrane-bounded organelle`GO:0005739^cellular_component^mitochondrion`GO:0003723^molecular_function^RNA binding`GO:0009451^biological_process^RNA modification	.	.	.
TRINITY_DN10748_c0_g2	TRINITY_DN10748_c0_g2_i5	DCL3_ARATH^DCL3_ARATH^Q:4001-402,H:460-1578^49.59%ID^E:0^RecName: Full=Endoribonuclease Dicer homolog 3;^Eukaryota; Viridiplantae; Streptophyta; Embryophyta; Tracheophyta; Spermatophyta; Magnoliopsida; eudicotyledons; Gunneridae; Pentapetalae; rosids; malvids; Brassicales; Brassicaceae; Camelineae; Arabidopsis`DCL3_ARATH^DCL3_ARATH^Q:5359-3971,H:18-472^43.8%ID^E:1e-99^RecName: Full=Endoribonuclea…	.	TRINITY_DN10748_c0_g2_i5.p2	3794-5398[-]	DCL3A_ORYSJ^DCL3A_ORYSJ^Q:46-479,H:28-480^47.02%ID^E:2e-128^RecName: Full=Endoribonuclease Dicer homolog 3a;^Eukaryota; Viridiplantae; Streptophyta; Embryophyta; Tracheophyta; Spermatophyta; Magnoliopsida; Liliopsida; Poales; Poaceae; BOP clade; Oryzoideae; Oryzeae; Oryzinae; Oryza; Oryza sativa	PF00270.30^DEAD^DEAD/DEAH box helicase^52-213^E:1.2e-18`PF04851.16^ResIII^Type III restriction enzyme, res subunit^61-214^E:2.2e-17	.	.	.	KEGG:osa:4324864	GO:0005737^cellular_component^cytoplasm`GO:0005730^cellular_component^nucleolus`GO:0005634^cellular_component^nucleus`GO:0005524^molecular_function^ATP binding`GO:0003725^molecular_function^double-stranded RNA binding`GO:0004386^molecular_function^helicase activity`GO:0046872^molecular_function^metal ion binding`GO:0004525^molecular_function^ribonuclease III activity`GO:0003723^molecular_function…	GO:0005737^cellular_component^cytoplasm`GO:0005634^cellular_component^nucleus`GO:0005524^molecular_function^ATP binding`GO:0003677^molecular_function^DNA binding`GO:0004386^molecular_function^helicase activity`GO:0046872^molecular_function^metal ion binding`GO:0004525^molecular_function^ribonuclease III activity`GO:0003723^molecular_function^RNA binding`GO:0030422^biological_process^production of…	GO:0003676^molecular_function^nucleic acid binding`GO:0005524^molecular_function^ATP binding`GO:0003677^molecular_function^DNA binding`GO:0016787^molecular_function^hydrolase activity	.	.
TRINITY_DN10748_c0_g2	TRINITY_DN10748_c0_g2_i5	DCL3_ARATH^DCL3_ARATH^Q:4001-402,H:460-1578^49.59%ID^E:0^RecName: Full=Endoribonuclease Dicer homolog 3;^Eukaryota; Viridiplantae; Streptophyta; Embryophyta; Tracheophyta; Spermatophyta; Magnoliopsida; eudicotyledons; Gunneridae; Pentapetalae; rosids; malvids; Brassicales; Brassicaceae; Camelineae; Arabidopsis`DCL3_ARATH^DCL3_ARATH^Q:5359-3971,H:18-472^43.8%ID^E:1e-99^RecName: Full=Endoribonuclea…	.	TRINITY_DN10748_c0_g2_i5.p1	390-3815[-]	DCL3_ARATH^DCL3_ARATH^Q:1-1138,H:521-1578^49.13%ID^E:0^RecName: Full=Endoribonuclease Dicer homolog 3;^Eukaryota; Viridiplantae; Streptophyta; Embryophyta; Tracheophyta; Spermatophyta; Magnoliopsida; eudicotyledons; Gunneridae; Pentapetalae; rosids; malvids; Brassicales; Brassicaceae; Camelineae; Arabidopsis	PF03368.15^Dicer_dimer^Dicer dimerisation domain^62-146^E:1.1e-25`PF02170.23^PAZ^PAZ domain^380-512^E:1.1e-13`PF00636.27^Ribonuclease_3^Ribonuclease III domain^554-689^E:8e-26`PF14622.7^Ribonucleas_3_3^Ribonuclease-III-like^745-874^E:2.9e-14`PF00636.27^Ribonuclease_3^Ribonuclease III domain^766-874^E:1.3e-20	.	.	.	KEGG:ath:AT3G43920	GO:0005737^cellular_component^cytoplasm`GO:0005730^cellular_component^nucleolus`GO:0005634^cellular_component^nucleus`GO:0005524^molecular_function^ATP binding`GO:0003725^molecular_function^double-stranded RNA binding`GO:0004386^molecular_function^helicase activity`GO:0046872^molecular_function^metal ion binding`GO:0004525^molecular_function^ribonuclease III activity`GO:0003723^molecular_function…	GO:0005737^cellular_component^cytoplasm`GO:0005730^cellular_component^nucleolus`GO:0005634^cellular_component^nucleus`GO:0005524^molecular_function^ATP binding`GO:0003725^molecular_function^double-stranded RNA binding`GO:0004386^molecular_function^helicase activity`GO:0046872^molecular_function^metal ion binding`GO:0004525^molecular_function^ribonuclease III activity`GO:0003723^molecular_function…	GO:0016891^molecular_function^endoribonuclease activity, producing 5'-phosphomonoesters`GO:0005515^molecular_function^protein binding`GO:0004525^molecular_function^ribonuclease III activity`GO:0006396^biological_process^RNA processing	.	.
TRINITY_DN8353_c0_g1	TRINITY_DN8353_c0_g1_i2	FUBP2_CHICK^FUBP2_CHICK^Q:5041-4547,H:210-368^36.36%ID^E:7e-21^RecName: Full=Far upstream element-binding protein 2;^Eukaryota; Metazoa; Chordata; Craniata; Vertebrata; Euteleostomi; Archelosauria; Archosauria; Dinosauria; Saurischia; Theropoda; Coelurosauria; Aves; Neognathae; Galloanserae; Galliformes; Phasianidae; Phasianinae; Gallus`FUBP2_CHICK^FUBP2_CHICK^Q:5047-4544,H:296-456^33.33%ID^E:1e-…	.	TRINITY_DN8353_c0_g1_i2.p2	4427-5455[-]	FUBP2_MOUSE^FUBP2_MOUSE^Q:139-303,H:147-306^36.14%ID^E:7e-22^RecName: Full=Far upstream element-binding protein 2;^Eukaryota; Metazoa; Chordata; Craniata; Vertebrata; Euteleostomi; Mammalia; Eutheria; Euarchontoglires; Glires; Rodentia; Myomorpha; Muroidea; Muridae; Murinae; Mus; Mus`FUBP2_MOUSE^FUBP2_MOUSE^Q:137-304,H:234-394^32.74%ID^E:1e-18^RecName: Full=Far upstream element-binding protein 2;…	PF00013.30^KH_1^KH domain^140-205^E:5.1e-16`PF00013.30^KH_1^KH domain^233-299^E:2e-18	.	.	.	KEGG:mmu:16549	GO:0005737^cellular_component^cytoplasm`GO:0005634^cellular_component^nucleus`GO:0035925^molecular_function^mRNA 3'-UTR AU-rich region binding`GO:0003730^molecular_function^mRNA 3'-UTR binding`GO:0003729^molecular_function^mRNA binding`GO:0061158^biological_process^3'-UTR-mediated mRNA destabilization`GO:0071345^biological_process^cellular response to cytokine stimulus`GO:0008298^biological_proce…	GO:0005737^cellular_component^cytoplasm`GO:0010494^cellular_component^cytoplasmic stress granule`GO:0005829^cellular_component^cytosol`GO:0030425^cellular_component^dendrite`GO:0043025^cellular_component^neuronal cell body`GO:0005654^cellular_component^nucleoplasm`GO:0005634^cellular_component^nucleus`GO:0003677^molecular_function^DNA binding`GO:0035925^molecular_function^mRNA 3'-UTR AU-rich regi…	GO:0003723^molecular_function^RNA binding	.	.
TRINITY_DN8353_c0_g1	TRINITY_DN8353_c0_g1_i2	FUBP2_CHICK^FUBP2_CHICK^Q:5041-4547,H:210-368^36.36%ID^E:7e-21^RecName: Full=Far upstream element-binding protein 2;^Eukaryota; Metazoa; Chordata; Craniata; Vertebrata; Euteleostomi; Archelosauria; Archosauria; Dinosauria; Saurischia; Theropoda; Coelurosauria; Aves; Neognathae; Galloanserae; Galliformes; Phasianidae; Phasianinae; Gallus`FUBP2_CHICK^FUBP2_CHICK^Q:5047-4544,H:296-456^33.33%ID^E:1e-…	.	TRINITY_DN8353_c0_g1_i2.p1	539-1651[-]	.	.	.	.	.	.	GO:0005737^cellular_component^cytoplasm`GO:0005634^cellular_component^nucleus`GO:0035925^molecular_function^mRNA 3'-UTR AU-rich region binding`GO:0003730^molecular_function^mRNA 3'-UTR binding`GO:0003729^molecular_function^mRNA binding`GO:0061158^biological_process^3'-UTR-mediated mRNA destabilization`GO:0071345^biological_process^cellular response to cytokine stimulus`GO:0008298^biological_proce…	.	.	.	.
TRINITY_DN10347_c0_g1	TRINITY_DN10347_c0_g1_i2	SHPRH_MOUSE^SHPRH_MOUSE^Q:1318-2796,H:649-1096^37.5%ID^E:6e-91^RecName: Full=E3 ubiquitin-protein ligase SHPRH;^Eukaryota; Metazoa; Chordata; Craniata; Vertebrata; Euteleostomi; Mammalia; Eutheria; Euarchontoglires; Glires; Rodentia; Myomorpha; Muroidea; Muridae; Murinae; Mus; Mus`SHPRH_MOUSE^SHPRH_MOUSE^Q:2947-4965,H:1077-1667^27.47%ID^E:2e-59^RecName: Full=E3 ubiquitin-protein ligase SHPRH;^Euk…	.	TRINITY_DN10347_c0_g1_i2.p1	85-5085[+]	SHPRH_MOUSE^SHPRH_MOUSE^Q:412-904,H:649-1096^37.5%ID^E:2e-91^RecName: Full=E3 ubiquitin-protein ligase SHPRH;^Eukaryota; Metazoa; Chordata; Craniata; Vertebrata; Euteleostomi; Mammalia; Eutheria; Euarchontoglires; Glires; Rodentia; Myomorpha; Muroidea; Muridae; Murinae; Mus; Mus`SHPRH_MOUSE^SHPRH_MOUSE^Q:955-1627,H:1077-1667^27.47%ID^E:1e-59^RecName: Full=E3 ubiquitin-protein ligase SHPRH;^Eukary…	PF00176.24^SNF2_N^SNF2 family N-terminal domain^294-793^E:7e-84`PF00271.32^Helicase_C^Helicase conserved C-terminal domain^1447-1572^E:5e-06	.	.	.	KEGG:mmu:268281	GO:0000786^cellular_component^nucleosome`GO:0005524^molecular_function^ATP binding`GO:0003677^molecular_function^DNA binding`GO:0004386^molecular_function^helicase activity`GO:0046872^molecular_function^metal ion binding`GO:0061630^molecular_function^ubiquitin protein ligase activity`GO:0031625^molecular_function^ubiquitin protein ligase binding`GO:0004842^molecular_function^ubiquitin-protein tra…	GO:0000786^cellular_component^nucleosome`GO:0005524^molecular_function^ATP binding`GO:0003677^molecular_function^DNA binding`GO:0004386^molecular_function^helicase activity`GO:0046872^molecular_function^metal ion binding`GO:0061630^molecular_function^ubiquitin protein ligase activity`GO:0031625^molecular_function^ubiquitin protein ligase binding`GO:0004842^molecular_function^ubiquitin-protein tra…	GO:0005524^molecular_function^ATP binding	.	.
TRINITY_DN10790_c0_g1	TRINITY_DN10790_c0_g1_i3	LPR1_ARATH^LPR1_ARATH^Q:80-1822,H:4-580^65.18%ID^E:0^RecName: Full=Multicopper oxidase LPR1;^Eukaryota; Viridiplantae; Streptophyta; Embryophyta; Tracheophyta; Spermatophyta; Magnoliopsida; eudicotyledons; Gunneridae; Pentapetalae; rosids; malvids; Brassicales; Brassicaceae; Camelineae; Arabidopsis	.	TRINITY_DN10790_c0_g1_i3.p2	83-1828[+]	LPR1_ARATH^LPR1_ARATH^Q:6-580,H:10-580^65.68%ID^E:0^RecName: Full=Multicopper oxidase LPR1;^Eukaryota; Viridiplantae; Streptophyta; Embryophyta; Tracheophyta; Spermatophyta; Magnoliopsida; eudicotyledons; Gunneridae; Pentapetalae; rosids; malvids; Brassicales; Brassicaceae; Camelineae; Arabidopsis	PF07732.16^Cu-oxidase_3^Multicopper oxidase^145-221^E:1.3e-06`PF00394.23^Cu-oxidase^Multicopper oxidase^274-361^E:1.2e-08`PF07731.15^Cu-oxidase_2^Multicopper oxidase^420-577^E:2.3e-09	.	.	.	KEGG:ath:AT1G23010	GO:0005783^cellular_component^endoplasmic reticulum`GO:0005789^cellular_component^endoplasmic reticulum membrane`GO:0005507^molecular_function^copper ion binding`GO:0016491^molecular_function^oxidoreductase activity`GO:0016682^molecular_function^oxidoreductase activity, acting on diphenols and related substances as donors, oxygen as acceptor`GO:0016036^biological_process^cellular response to phos…	GO:0005783^cellular_component^endoplasmic reticulum`GO:0005789^cellular_component^endoplasmic reticulum membrane`GO:0005507^molecular_function^copper ion binding`GO:0016491^molecular_function^oxidoreductase activity`GO:0016682^molecular_function^oxidoreductase activity, acting on diphenols and related substances as donors, oxygen as acceptor`GO:0016036^biological_process^cellular response to phos…	GO:0005507^molecular_function^copper ion binding`GO:0055114^biological_process^obsolete oxidation-reduction process`GO:0016491^molecular_function^oxidoreductase activity	.	.
TRINITY_DN10790_c0_g1	TRINITY_DN10790_c0_g1_i3	LPR1_ARATH^LPR1_ARATH^Q:80-1822,H:4-580^65.18%ID^E:0^RecName: Full=Multicopper oxidase LPR1;^Eukaryota; Viridiplantae; Streptophyta; Embryophyta; Tracheophyta; Spermatophyta; Magnoliopsida; eudicotyledons; Gunneridae; Pentapetalae; rosids; malvids; Brassicales; Brassicaceae; Camelineae; Arabidopsis	.	TRINITY_DN10790_c0_g1_i3.p1	2104-5445[-]	AP5B1_XENTR^AP5B1_XENTR^Q:62-654,H:52-635^23.13%ID^E:3e-24^RecName: Full=AP-5 complex subunit beta-1;^Eukaryota; Metazoa; Chordata; Craniata; Vertebrata; Euteleostomi; Amphibia; Batrachia; Anura; Pipoidea; Pipidae; Xenopodinae; Xenopus; Silurana	.	.	.	.	KEGG:ath:AT1G23010	GO:0005783^cellular_component^endoplasmic reticulum`GO:0005789^cellular_component^endoplasmic reticulum membrane`GO:0005507^molecular_function^copper ion binding`GO:0016491^molecular_function^oxidoreductase activity`GO:0016682^molecular_function^oxidoreductase activity, acting on diphenols and related substances as donors, oxygen as acceptor`GO:0016036^biological_process^cellular response to phos…	GO:0030119^cellular_component^AP-type membrane coat adaptor complex`GO:0016197^biological_process^endosomal transport`GO:0015031^biological_process^protein transport	.	.	.
TRINITY_DN10009_c0_g1	TRINITY_DN10009_c0_g1_i3	MON2_XENLA^MON2_XENLA^Q:232-3591,H:20-1171^26.66%ID^E:1e-104^RecName: Full=Protein MON2 homolog;^Eukaryota; Metazoa; Chordata; Craniata; Vertebrata; Euteleostomi; Amphibia; Batrachia; Anura; Pipoidea; Pipidae; Xenopodinae; Xenopus; Xenopus	.	TRINITY_DN10009_c0_g1_i3.p1	214-5067[+]	MON2_DROME^MON2_DROME^Q:3-1574,H:17-1611^24.02%ID^E:2e-113^RecName: Full=Protein MON2 homolog;^Eukaryota; Metazoa; Ecdysozoa; Arthropoda; Hexapoda; Insecta; Pterygota; Neoptera; Holometabola; Diptera; Brachycera; Muscomorpha; Ephydroidea; Drosophilidae; Drosophila; Sophophora	PF16213.6^DCB^Dimerisation and cyclophilin-binding domain of Mon2^3-170^E:7e-38`PF12783.8^Sec7_N^Guanine nucleotide exchange factor in Golgi transport N-terminal^230-386^E:3.8e-34`PF09324.11^DUF1981^Domain of unknown function (DUF1981)^801-866^E:2e-06`PF16206.6^Mon2_C^C-terminal region of Mon2 protein^872-1129^E:2.1e-47`PF16206.6^Mon2_C^C-terminal region of Mon2 protein^1309-1572^E:2.5e-15	.	.	.	KEGG:dme:Dmel_CG8683	GO:0015031^biological_process^protein transport	GO:0005768^cellular_component^endosome`GO:0005794^cellular_component^Golgi apparatus`GO:0005519^molecular_function^cytoskeletal regulatory protein binding`GO:0031532^biological_process^actin cytoskeleton reorganization`GO:0007318^biological_process^pole plasm protein localization`GO:0015031^biological_process^protein transport	.	.	.
TRINITY_DN8883_c0_g1	TRINITY_DN8883_c0_g1_i3	PHYLO_ARATH^PHYLO_ARATH^Q:1096-5250,H:328-1705^58.24%ID^E:0^RecName: Full=Protein PHYLLO, chloroplastic;^Eukaryota; Viridiplantae; Streptophyta; Embryophyta; Tracheophyta; Spermatophyta; Magnoliopsida; eudicotyledons; Gunneridae; Pentapetalae; rosids; malvids; Brassicales; Brassicaceae; Camelineae; Arabidopsis`PHYLO_ARATH^PHYLO_ARATH^Q:257-1072,H:55-324^45.85%ID^E:8e-62^RecName: Full=Protein PHYL…	.	TRINITY_DN8883_c0_g1_i3.p2	2-1084[+]	PHYLO_ARATH^PHYLO_ARATH^Q:67-357,H:36-324^44.59%ID^E:2e-69^RecName: Full=Protein PHYLLO, chloroplastic;^Eukaryota; Viridiplantae; Streptophyta; Embryophyta; Tracheophyta; Spermatophyta; Magnoliopsida; eudicotyledons; Gunneridae; Pentapetalae; rosids; malvids; Brassicales; Brassicaceae; Camelineae; Arabidopsis	.	.	.	.	KEGG:ath:AT1G68890	GO:0031969^cellular_component^chloroplast membrane`GO:0016021^cellular_component^integral component of membrane`GO:0070204^molecular_function^2-succinyl-5-enolpyruvyl-6-hydroxy-3-cyclohexene-1-carboxylic-acid synthase activity`GO:0070205^molecular_function^2-succinyl-6-hydroxy-2,4-cyclohexadiene-1-carboxylate synthase activity`GO:0046872^molecular_function^metal ion binding`GO:0043748^molecular_f…	GO:0031969^cellular_component^chloroplast membrane`GO:0016021^cellular_component^integral component of membrane`GO:0070204^molecular_function^2-succinyl-5-enolpyruvyl-6-hydroxy-3-cyclohexene-1-carboxylic-acid synthase activity`GO:0070205^molecular_function^2-succinyl-6-hydroxy-2,4-cyclohexadiene-1-carboxylate synthase activity`GO:0046872^molecular_function^metal ion binding`GO:0043748^molecular_f…	.	.	.
TRINITY_DN8883_c0_g1	TRINITY_DN8883_c0_g1_i3	PHYLO_ARATH^PHYLO_ARATH^Q:1096-5250,H:328-1705^58.24%ID^E:0^RecName: Full=Protein PHYLLO, chloroplastic;^Eukaryota; Viridiplantae; Streptophyta; Embryophyta; Tracheophyta; Spermatophyta; Magnoliopsida; eudicotyledons; Gunneridae; Pentapetalae; rosids; malvids; Brassicales; Brassicaceae; Camelineae; Arabidopsis`PHYLO_ARATH^PHYLO_ARATH^Q:257-1072,H:55-324^45.85%ID^E:8e-62^RecName: Full=Protein PHYL…	.	TRINITY_DN8883_c0_g1_i3.p1	1147-5265[+]	PHYLO_ARATH^PHYLO_ARATH^Q:1-1368,H:345-1705^58.53%ID^E:0^RecName: Full=Protein PHYLLO, chloroplastic;^Eukaryota; Viridiplantae; Streptophyta; Embryophyta; Tracheophyta; Spermatophyta; Magnoliopsida; eudicotyledons; Gunneridae; Pentapetalae; rosids; malvids; Brassicales; Brassicaceae; Camelineae; Arabidopsis	PF02776.19^TPP_enzyme_N^Thiamine pyrophosphate enzyme, N-terminal TPP binding domain^24-192^E:7.5e-25`PF16582.6^TPP_enzyme_M_2^Middle domain of thiamine pyrophosphate^203-434^E:4.4e-21`PF02775.22^TPP_enzyme_C^Thiamine pyrophosphate enzyme, C-terminal TPP binding domain^487-600^E:2.1e-07`PF13378.7^MR_MLE_C^Enolase C-terminal domain-like^815-996^E:7.3e-25`PF12146.9^Hydrolase_4^Serine aminopeptidase…	.	.	.	KEGG:ath:AT1G68890	GO:0031969^cellular_component^chloroplast membrane`GO:0016021^cellular_component^integral component of membrane`GO:0070204^molecular_function^2-succinyl-5-enolpyruvyl-6-hydroxy-3-cyclohexene-1-carboxylic-acid synthase activity`GO:0070205^molecular_function^2-succinyl-6-hydroxy-2,4-cyclohexadiene-1-carboxylate synthase activity`GO:0046872^molecular_function^metal ion binding`GO:0043748^molecular_f…	GO:0031969^cellular_component^chloroplast membrane`GO:0016021^cellular_component^integral component of membrane`GO:0070204^molecular_function^2-succinyl-5-enolpyruvyl-6-hydroxy-3-cyclohexene-1-carboxylic-acid synthase activity`GO:0070205^molecular_function^2-succinyl-6-hydroxy-2,4-cyclohexadiene-1-carboxylate synthase activity`GO:0046872^molecular_function^metal ion binding`GO:0043748^molecular_f…	GO:0030976^molecular_function^thiamine pyrophosphate binding`GO:0003824^molecular_function^catalytic activity	.	.
TRINITY_DN9555_c0_g2	TRINITY_DN9555_c0_g2_i1	P2C80_ARATH^P2C80_ARATH^Q:531-1655,H:44-413^57.25%ID^E:3e-112^RecName: Full=Probable protein phosphatase 2C 80;^Eukaryota; Viridiplantae; Streptophyta; Embryophyta; Tracheophyta; Spermatophyta; Magnoliopsida; eudicotyledons; Gunneridae; Pentapetalae; rosids; malvids; Brassicales; Brassicaceae; Camelineae; Arabidopsis	.	TRINITY_DN9555_c0_g2_i1.p1	339-1667[+]	P2C80_ARATH^P2C80_ARATH^Q:65-439,H:44-413^57.29%ID^E:4e-140^RecName: Full=Probable protein phosphatase 2C 80;^Eukaryota; Viridiplantae; Streptophyta; Embryophyta; Tracheophyta; Spermatophyta; Magnoliopsida; eudicotyledons; Gunneridae; Pentapetalae; rosids; malvids; Brassicales; Brassicaceae; Camelineae; Arabidopsis	PF07228.13^SpoIIE^Stage II sporulation protein E (SpoIIE)^225-437^E:6.1e-07	.	.	.	KEGG:ath:AT5G66720	GO:0009507^cellular_component^chloroplast`GO:0009570^cellular_component^chloroplast stroma`GO:0046872^molecular_function^metal ion binding`GO:0004721^molecular_function^phosphoprotein phosphatase activity	GO:0009507^cellular_component^chloroplast`GO:0009570^cellular_component^chloroplast stroma`GO:0046872^molecular_function^metal ion binding`GO:0004721^molecular_function^phosphoprotein phosphatase activity	GO:0003824^molecular_function^catalytic activity	.	.
TRINITY_DN10665_c0_g2	TRINITY_DN10665_c0_g2_i4	PHIP_MOUSE^PHIP_MOUSE^Q:4869-2860,H:14-609^30.58%ID^E:1e-65^RecName: Full=PH-interacting protein;^Eukaryota; Metazoa; Chordata; Craniata; Vertebrata; Euteleostomi; Mammalia; Eutheria; Euarchontoglires; Glires; Rodentia; Myomorpha; Muroidea; Muridae; Murinae; Mus; Mus`PHIP_MOUSE^PHIP_MOUSE^Q:738-7,H:956-1219^27.34%ID^E:5e-20^RecName: Full=PH-interacting protein;^Eukaryota; Metazoa; Chordata; Crani…	.	TRINITY_DN10665_c0_g2_i4.p1	1-5037[-]	BRWD1_HUMAN^BRWD1_HUMAN^Q:57-726,H:17-611^31.65%ID^E:3e-79^RecName: Full=Bromodomain and WD repeat-containing protein 1;^Eukaryota; Metazoa; Chordata; Craniata; Vertebrata; Euteleostomi; Mammalia; Eutheria; Euarchontoglires; Primates; Haplorrhini; Catarrhini; Hominidae; Homo`BRWD1_HUMAN^BRWD1_HUMAN^Q:1432-1603,H:955-1121^32.22%ID^E:3e-18^RecName: Full=Bromodomain and WD repeat-containing protein …	PF00400.33^WD40^WD domain, G-beta repeat^240-277^E:3.7e-06`PF00400.33^WD40^WD domain, G-beta repeat^283-318^E:4.3e-06`PF00400.33^WD40^WD domain, G-beta repeat^325-362^E:3.4e-07`PF00400.33^WD40^WD domain, G-beta repeat^395-425^E:0.0041`PF00400.33^WD40^WD domain, G-beta repeat^577-616^E:0.092	.	.	.	KEGG:hsa:54014	GO:0005634^cellular_component^nucleus`GO:0005158^molecular_function^insulin receptor binding`GO:0070577^molecular_function^lysine-acetylated histone binding`GO:0007010^biological_process^cytoskeleton organization`GO:0008286^biological_process^insulin receptor signaling pathway`GO:0043066^biological_process^negative regulation of apoptotic process`GO:2001237^biological_process^negative regulation …	GO:0005829^cellular_component^cytosol`GO:0005730^cellular_component^nucleolus`GO:0005654^cellular_component^nucleoplasm`GO:0005634^cellular_component^nucleus`GO:0006325^biological_process^chromatin organization`GO:0007010^biological_process^cytoskeleton organization`GO:0038111^biological_process^interleukin-7-mediated signaling pathway`GO:0008360^biological_process^regulation of cell shape`GO:000…	GO:0005515^molecular_function^protein binding	.	.
TRINITY_DN7714_c0_g2	TRINITY_DN7714_c0_g2_i1	.	.	TRINITY_DN7714_c0_g2_i1.p1	815-5167[+]	.	.	.	.	.	.	.	.	.	.	.
TRINITY_DN10548_c0_g1	TRINITY_DN10548_c0_g1_i1	BIG1_ARATH^BIG1_ARATH^Q:5335-176,H:1-1685^68.58%ID^E:0^RecName: Full=Brefeldin A-inhibited guanine nucleotide-exchange protein 1;^Eukaryota; Viridiplantae; Streptophyta; Embryophyta; Tracheophyta; Spermatophyta; Magnoliopsida; eudicotyledons; Gunneridae; Pentapetalae; rosids; malvids; Brassicales; Brassicaceae; Camelineae; Arabidopsis	.	TRINITY_DN10548_c0_g1_i1.p1	167-5335[-]	BIG1_ARATH^BIG1_ARATH^Q:1-1720,H:1-1685^68.81%ID^E:0^RecName: Full=Brefeldin A-inhibited guanine nucleotide-exchange protein 1;^Eukaryota; Viridiplantae; Streptophyta; Embryophyta; Tracheophyta; Spermatophyta; Magnoliopsida; eudicotyledons; Gunneridae; Pentapetalae; rosids; malvids; Brassicales; Brassicaceae; Camelineae; Arabidopsis	PF16213.6^DCB^Dimerisation and cyclophilin-binding domain of Mon2^14-208^E:1.2e-23`PF12783.8^Sec7_N^Guanine nucleotide exchange factor in Golgi transport N-terminal^300-457^E:8.8e-38`PF01369.21^Sec7^Sec7 domain^567-748^E:5.1e-70`PF09324.11^DUF1981^Domain of unknown function (DUF1981)^1115-1197^E:5.9e-30`PF16206.6^Mon2_C^C-terminal region of Mon2 protein^1287-1363^E:1e-05	.	.	.	KEGG:ath:AT4G38200	GO:0009507^cellular_component^chloroplast`GO:0005829^cellular_component^cytosol`GO:0016020^cellular_component^membrane`GO:0005802^cellular_component^trans-Golgi network`GO:0015031^biological_process^protein transport`GO:0032012^biological_process^regulation of ARF protein signal transduction	GO:0009507^cellular_component^chloroplast`GO:0005829^cellular_component^cytosol`GO:0016020^cellular_component^membrane`GO:0005802^cellular_component^trans-Golgi network`GO:0015031^biological_process^protein transport`GO:0032012^biological_process^regulation of ARF protein signal transduction	GO:0032012^biological_process^regulation of ARF protein signal transduction	.	.
TRINITY_DN9242_c0_g1	TRINITY_DN9242_c0_g1_i3	AUL1_ARATH^AUL1_ARATH^Q:1893-1015,H:1156-1450^49.5%ID^E:4e-68^RecName: Full=Auxilin-like protein 1;^Eukaryota; Viridiplantae; Streptophyta; Embryophyta; Tracheophyta; Spermatophyta; Magnoliopsida; eudicotyledons; Gunneridae; Pentapetalae; rosids; malvids; Brassicales; Brassicaceae; Camelineae; Arabidopsis	.	TRINITY_DN9242_c0_g1_i3.p1	1012-5313[-]	AUL1_ARATH^AUL1_ARATH^Q:1100-1433,H:1135-1450^49.85%ID^E:1e-78^RecName: Full=Auxilin-like protein 1;^Eukaryota; Viridiplantae; Streptophyta; Embryophyta; Tracheophyta; Spermatophyta; Magnoliopsida; eudicotyledons; Gunneridae; Pentapetalae; rosids; malvids; Brassicales; Brassicaceae; Camelineae; Arabidopsis	.	.	.	.	KEGG:ath:AT1G75310	GO:0005737^cellular_component^cytoplasm`GO:0043231^cellular_component^intracellular membrane-bounded organelle`GO:0031982^cellular_component^vesicle`GO:0030276^molecular_function^clathrin binding`GO:0072318^biological_process^clathrin coat disassembly`GO:0072583^biological_process^clathrin-dependent endocytosis`GO:0006898^biological_process^receptor-mediated endocytosis	GO:0005737^cellular_component^cytoplasm`GO:0043231^cellular_component^intracellular membrane-bounded organelle`GO:0031982^cellular_component^vesicle`GO:0030276^molecular_function^clathrin binding`GO:0072318^biological_process^clathrin coat disassembly`GO:0072583^biological_process^clathrin-dependent endocytosis`GO:0006898^biological_process^receptor-mediated endocytosis	.	.	.
TRINITY_DN7542_c0_g1	TRINITY_DN7542_c0_g1_i18	.	.	TRINITY_DN7542_c0_g1_i18.p1	4149-4823[-]	RFA1C_ORYSJ^RFA1C_ORYSJ^Q:120-195,H:851-920^35.37%ID^E:9e-06^RecName: Full=Replication protein A 70 kDa DNA-binding subunit C;^Eukaryota; Viridiplantae; Streptophyta; Embryophyta; Tracheophyta; Spermatophyta; Magnoliopsida; Liliopsida; Poales; Poaceae; BOP clade; Oryzoideae; Oryzeae; Oryzinae; Oryza; Oryza sativa	PF14223.7^Retrotran_gag_2^gag-polypeptide of LTR copia-type^1-81^E:2.8e-17`PF14392.7^zf-CCHC_4^Zinc knuckle^162-178^E:12`PF00098.24^zf-CCHC^Zinc knuckle^163-178^E:0.0011`PF00098.24^zf-CCHC^Zinc knuckle^181-196^E:2.9e-05`PF14392.7^zf-CCHC_4^Zinc knuckle^182-196^E:3.9	.	.	.	KEGG:osa:4337594	.	GO:0005662^cellular_component^DNA replication factor A complex`GO:0003684^molecular_function^damaged DNA binding`GO:0043565^molecular_function^sequence-specific DNA binding`GO:0003697^molecular_function^single-stranded DNA binding`GO:0043047^molecular_function^single-stranded telomeric DNA binding`GO:0008270^molecular_function^zinc ion binding`GO:0006281^biological_process^DNA repair`GO:0006268^b…	GO:0003676^molecular_function^nucleic acid binding`GO:0008270^molecular_function^zinc ion binding	.	.
TRINITY_DN7542_c0_g1	TRINITY_DN7542_c0_g1_i18	.	.	TRINITY_DN7542_c0_g1_i18.p3	4878-5345[-]	.	PF13961.7^DUF4219^Domain of unknown function (DUF4219)^65-91^E:3.9e-09	.	.	.	.	.	.	.	.	.
TRINITY_DN7542_c0_g1	TRINITY_DN7542_c0_g1_i18	.	.	TRINITY_DN7542_c0_g1_i18.p2	3084-3590[-]	.	.	.	.	.	.	.	.	.	.	.
TRINITY_DN8868_c0_g1	TRINITY_DN8868_c0_g1_i2	AQR_HUMAN^AQR_HUMAN^Q:5054-591,H:5-1447^47.64%ID^E:0^RecName: Full=RNA helicase aquarius {ECO:0000303|PubMed:25599396};^Eukaryota; Metazoa; Chordata; Craniata; Vertebrata; Euteleostomi; Mammalia; Eutheria; Euarchontoglires; Primates; Haplorrhini; Catarrhini; Hominidae; Homo	.	TRINITY_DN8868_c0_g1_i2.p1	573-5156[-]	AQR_HUMAN^AQR_HUMAN^Q:35-1522,H:5-1447^47.67%ID^E:0^RecName: Full=RNA helicase aquarius {ECO:0000303|PubMed:25599396};^Eukaryota; Metazoa; Chordata; Craniata; Vertebrata; Euteleostomi; Mammalia; Eutheria; Euarchontoglires; Primates; Haplorrhini; Catarrhini; Hominidae; Homo	PF16399.6^Aquarius_N^Intron-binding protein aquarius N-terminus^51-876^E:0`PF13245.7^AAA_19^AAA domain^884-1174^E:5.4e-07`PF13086.7^AAA_11^AAA domain^889-1177^E:1.7e-27`PF13087.7^AAA_12^AAA domain^1186-1377^E:1.3e-23	.	.	.	KEGG:hsa:9716	GO:0071013^cellular_component^catalytic step 2 spliceosome`GO:0016020^cellular_component^membrane`GO:0005654^cellular_component^nucleoplasm`GO:0005634^cellular_component^nucleus`GO:0005681^cellular_component^spliceosomal complex`GO:0071007^cellular_component^U2-type catalytic step 2 spliceosome`GO:0005524^molecular_function^ATP binding`GO:0003729^molecular_function^mRNA binding`GO:0003723^molecul…	GO:0071013^cellular_component^catalytic step 2 spliceosome`GO:0016020^cellular_component^membrane`GO:0005654^cellular_component^nucleoplasm`GO:0005634^cellular_component^nucleus`GO:0005681^cellular_component^spliceosomal complex`GO:0071007^cellular_component^U2-type catalytic step 2 spliceosome`GO:0005524^molecular_function^ATP binding`GO:0003729^molecular_function^mRNA binding`GO:0003723^molecul…	.	.	.
TRINITY_DN9892_c0_g3	TRINITY_DN9892_c0_g3_i1	UGGG_ARATH^UGGG_ARATH^Q:142-5052,H:1-1613^67.01%ID^E:0^RecName: Full=UDP-glucose:glycoprotein glucosyltransferase;^Eukaryota; Viridiplantae; Streptophyta; Embryophyta; Tracheophyta; Spermatophyta; Magnoliopsida; eudicotyledons; Gunneridae; Pentapetalae; rosids; malvids; Brassicales; Brassicaceae; Camelineae; Arabidopsis	.	TRINITY_DN9892_c0_g3_i1.p1	142-5055[+]	UGGG_ARATH^UGGG_ARATH^Q:1-1637,H:1-1613^67.01%ID^E:0^RecName: Full=UDP-glucose:glycoprotein glucosyltransferase;^Eukaryota; Viridiplantae; Streptophyta; Embryophyta; Tracheophyta; Spermatophyta; Magnoliopsida; eudicotyledons; Gunneridae; Pentapetalae; rosids; malvids; Brassicales; Brassicaceae; Camelineae; Arabidopsis	PF18400.2^Thioredoxin_12^Thioredoxin-like domain^48-271^E:1.2e-58`PF18401.2^Thioredoxin_13^Thioredoxin-like domain^358-474^E:3.3e-31`PF18402.2^Thioredoxin_14^Thioredoxin-like domain^487-752^E:2.7e-59`PF18403.2^Thioredoxin_15^Thioredoxin-like domain^772-1010^E:8.2e-46`PF06427.12^UDP-g_GGTase^UDP-glucose:Glycoprotein Glucosyltransferase^1171-1274^E:3.5e-30`PF18404.2^Glyco_transf_24^Glucosyltransfer…	.	.	.	KEGG:ath:AT1G71220	GO:0005783^cellular_component^endoplasmic reticulum`GO:0005788^cellular_component^endoplasmic reticulum lumen`GO:0005739^cellular_component^mitochondrion`GO:0003980^molecular_function^UDP-glucose:glycoprotein glucosyltransferase activity`GO:0051082^molecular_function^unfolded protein binding`GO:0046283^biological_process^anthocyanin-containing compound metabolic process`GO:0071712^biological_proc…	GO:0005783^cellular_component^endoplasmic reticulum`GO:0005788^cellular_component^endoplasmic reticulum lumen`GO:0005739^cellular_component^mitochondrion`GO:0003980^molecular_function^UDP-glucose:glycoprotein glucosyltransferase activity`GO:0051082^molecular_function^unfolded protein binding`GO:0046283^biological_process^anthocyanin-containing compound metabolic process`GO:0071712^biological_proc…	GO:0003980^molecular_function^UDP-glucose:glycoprotein glucosyltransferase activity`GO:0006486^biological_process^protein glycosylation`GO:0016757^molecular_function^transferase activity, transferring glycosyl groups	.	.
TRINITY_DN8810_c0_g1	TRINITY_DN8810_c0_g1_i13	.	.	TRINITY_DN8810_c0_g1_i13.p1	656-4942[-]	TTI1_MOUSE^TTI1_MOUSE^Q:849-943,H:630-722^35.79%ID^E:2e-07^RecName: Full=TELO2-interacting protein 1 homolog;^Eukaryota; Metazoa; Chordata; Craniata; Vertebrata; Euteleostomi; Mammalia; Eutheria; Euarchontoglires; Glires; Rodentia; Myomorpha; Muroidea; Muridae; Murinae; Mus; Mus	.	.	.	.	KEGG:mmu:75425	.	GO:0070209^cellular_component^ASTRA complex`GO:0005737^cellular_component^cytoplasm`GO:0031931^cellular_component^TORC1 complex`GO:0031932^cellular_component^TORC2 complex`GO:0032006^biological_process^regulation of TOR signaling	.	.	.
[truncated: 21,985 more rows]
